# Supplementary material for: Autonomous Inhibition of Apoptosis Correlates with Responsiveness of Colon Carcinoma Cell Lines to Ciglitazone
Source: PLoS One. 2014 Dec 11;9(12):e114158. doi: 10.1371/journal.pone.0114158 (PMC4263530; doi:10.1371/journal.pone.0114158)
Supplement: S1 Table — Protein list of shotgun analysis of HT29 and SW480 cells. Uniprot accession numbers, protein names and subcellular fractions are indicated. The listed numbers correspond to distinct peptides identified per protein in the indicated cell type. The robustness of identification is indicated by the number of positive Ids in relation to the number of shotgun analysis experiments. Furthermore, the exponentially modified Protein Abundance Index (emPAI) of each identification is indicated. (XLS) [file pone.0114158.s003.xls]

## Sheet: Tabelle1
found	accession	name	analysis_fractions	SW480	analysis_cytoplasm_expcount	analysis_cytoplasm_empai	HT29	reference_cytoplasm_expcount	reference_cytoplasm_empai
both	Q00610	Clathrin heavy chain 1 (CLH-17)	cytoplasm	69	2/4	1416	64	1/3	2524
both	P35579	Myosin-9 (Myosin heavy chain 9) (Myosin heavy chain, non-muscle IIa) (Non-muscle myosin heavy chain IIa) (NMMHC II-a) (Cellular myosin heavy chain, type A) (Non-muscle myosin heavy chain A) (NMMHC-A)	cytoplasm	34	3/4	0.188	54	1/3	1078
both	O43707	Alpha-actinin-4 (Non-muscle alpha-actinin 4) (F-actin cross-linking protein)	cytoplasm, secreted	63	4/4	1971	51	3/3	1593
both	Q9Y490	Talin-1	cytoplasm, secreted	21	4/4	0.124	37	2/3	0.349
both	P14625	Endoplasmin (Heat shock protein 90 kDa beta member 1) (94 kDa glucose-regulated protein) (GRP94) (gp96 homolog) (Tumor rejection antigen 1)	cytoplasm	27	4/4	0.565	36	3/3	1108
both	Q13813	Spectrin alpha chain, brain (Spectrin, non-erythroid alpha chain) (Alpha-II spectrin) (Fodrin alpha chain)		15	0/4	0	36	3/3	0.16
both	P12814	Alpha-actinin-1 (Alpha-actinin cytoskeletal isoform) (Non-muscle alpha-actinin-1) (F-actin cross-linking protein)	cytoplasm, secreted	52	4/4	1442	35	3/3	0.874
both	P11021	78 kDa glucose-regulated protein (GRP 78) (Heat shock 70 kDa protein 5) (Immunoglobulin heavy chain-binding protein) (BiP) (Endoplasmic reticulum lumenal Ca(2+)-binding protein grp78)	cytoplasm, secreted	33	4/4	1369	35	3/3	2038
both	P55072	Transitional endoplasmic reticulum ATPase (TER ATPase) (15S Mg(2+)-ATPase p97 subunit) (Valosin-containing protein) (VCP)	cytoplasm	41	4/4	1377	33	3/3	1027
both	P08238	Heat shock protein HSP 90-beta (HSP 90) (HSP 84)	cytoplasm	51	4/4	2399	32	3/3	1291
both	P10809	60 kDa heat shock protein, mitochondrial (Heat shock protein 60) (HSP-60) (60 kDa chaperonin) (Chaperonin 60) (CPN60) (Mitochondrial matrix protein P1) (P60 lymphocyte protein) (HuCHA60)	cytoplasm, secreted	49	4/4	5372	32	3/3	2463
both	P13639	Elongation factor 2 (EF-2)	cytoplasm, secreted	40	4/4	1243	31	3/3	0.964
both	P07900	Heat shock protein HSP 90-alpha (HSP 86) (Renal carcinoma antigen NY-REN-38)	cytoplasm	49	4/4	2.41	30	3/3	1126
both	P06733	Alpha-enolase (2-phospho-D-glycerate hydro-lyase) (Non-neural enolase) (NNE) (Enolase 1) (Phosphopyruvate hydratase) (C-myc promoter-binding protein) (MBP-1) (MPB-1) (Plasminogen-binding protein)	cytoplasm, secreted	34	4/4	3821	30	3/3	2373
both	P11142	Heat shock cognate 71 kDa protein (Heat shock 70 kDa protein 8)	cytoplasm	33	4/4	2049	29	3/3	1591
both	P07437	Tubulin beta chain (Tubulin beta-5 chain)	cytoplasm	33	4/4	8974	28	3/3	6271
both	P18206	Vinculin (Metavinculin)	cytoplasm, secreted	25	4/4	0.24	27	3/3	0.314
both	P14618	Pyruvate kinase isozymes M1/M2 (Pyruvate kinase muscle isozyme) (Pyruvate kinase 2/3) (Cytosolic thyroid hormone-binding protein) (CTHBP) (THBP1) (p58) (M2-PK) (Tumor M2-PK)	cytoplasm, secreted	39	4/4	2421	26	3/3	1065
both	P68371	Tubulin beta-2C chain (Tubulin beta-2 chain)	cytoplasm	35	4/4	8029	26	3/3	5209
both	P60709	Actin, cytoplasmic 1 (Beta-actin)	cytoplasm, secreted	27	4/4	3143	25	3/3	3617
both	P63261	Actin, cytoplasmic 2 (Gamma-actin)	cytoplasm, secreted	27	4/4	3143	25	3/3	3617
both	P05787	Keratin, type II cytoskeletal 8 (Cytokeratin-8) (CK-8) (Keratin-8) (K8)	cytoplasm, secreted	18	3/4	0.414	25	2/3	1585
both	P22314	Ubiquitin-like modifier-activating enzyme 1 (Ubiquitin-activating enzyme E1) (Protein A1S9)	cytoplasm, secreted	34	4/4	0.694	24	3/3	0.468
both	P06576	ATP synthase subunit beta, mitochondrial	cytoplasm	16	4/4	0.996	24	3/3	1801
both	Q13885	Tubulin beta-2A chain	cytoplasm	31	4/4	6889	23	3/3	3825
both	P07355	Annexin A2 (Annexin-2) (Annexin II) (Lipocortin II) (Calpactin I heavy chain) (Chromobindin-8) (p36) (Protein I) (Placental anticoagulant protein IV) (PAP-IV)	cytoplasm, secreted	24	4/4	2.03	22	3/3	1726
both	P42704	Leucine-rich PPR motif-containing protein, mitochondrial (130 kDa leucine-rich protein) (LRP 130) (GP130)	cytoplasm	66	4/4	0.685	21	2/3	0.27
both	Q9Y4L1	Hypoxia up-regulated protein 1 (150 kDa oxygen-regulated protein) (Orp150)	cytoplasm	41	3/4	0.915	20	3/3	0.319
both	P00558	Phosphoglycerate kinase 1 (Primer recognition protein 2) (PRP 2) (Cell migration-inducing gene 10 protein)	cytoplasm, secreted	27	4/4	1116	20	3/3	0.885
both	P04406	Glyceraldehyde-3-phosphate dehydrogenase (GAPDH)	cytoplasm, secreted	26	4/4	3316	20	3/3	2329
both	Q71U36	Tubulin alpha-1A chain (Tubulin B-alpha-1) (Tubulin alpha-3 chain) (Alpha-tubulin 3)	cytoplasm, secreted	26	4/4	3042	20	3/3	1.67
both	P68363	Tubulin alpha-1B chain (Tubulin alpha-ubiquitous chain) (Alpha-tubulin ubiquitous) (Tubulin K-alpha-1)	cytoplasm, secreted	26	4/4	3181	20	3/3	1.81
both	Q9BQE3	Tubulin alpha-1C chain (Tubulin alpha-6 chain) (Alpha-tubulin 6)	cytoplasm, secreted	25	4/4	2574	20	3/3	1.72
both	P11498	Pyruvate carboxylase, mitochondrial (Pyruvic carboxylase) (PCB)	cytoplasm	6	1/4	0.181	20	1/3	0.742
both	Q9NZN3	EH domain-containing protein 3	cytoplasm	3	2/4	0.124	20	1/3	2162
both	Q92598	Heat shock protein 105 kDa (Heat shock 110 kDa protein) (Antigen NY-CO-25)	cytoplasm	28	4/4	0.552	19	3/3	0.422
both	Q14697	Neutral alpha-glucosidase AB (Glucosidase II subunit alpha) (Alpha-glucosidase 2)	cytoplasm, secreted	24	4/4	0.481	18	3/3	0.467
both	P35221	Catenin alpha-1 (Cadherin-associated protein) (Alpha E-catenin) (NY-REN-13 antigen)	cytoplasm	19	3/4	0.303	18	3/3	0.332
both	P60174	Triosephosphate isomerase (TIM) (Triose-phosphate isomerase)	cytoplasm, secreted	19	4/4	4217	18	3/3	2398
both	P08758	Annexin A5 (Annexin-5) (Annexin V) (Lipocortin V) (Endonexin II) (Calphobindin I) (CBP-I) (Placental anticoagulant protein I) (PAP-I) (Placental anticoagulant protein 4) (PP4) (Thromboplastin inhibitor) (Vascular anticoagulant-alpha) (VAC-alpha) (Anchorin	cytoplasm	15	4/4	0.972	18	3/3	1256
both	P25705	ATP synthase subunit alpha, mitochondrial	cytoplasm	13	4/4	0.46	18	3/3	0.879
both	P00338	L-lactate dehydrogenase A chain (LDH-A) (LDH muscle subunit) (LDH-M) (Renal carcinoma antigen NY-REN-59) (Cell proliferation-inducing gene 19 protein)	cytoplasm, secreted	25	4/4	2234	17	3/3	1601
both	P62937	Peptidyl-prolyl cis-trans isomerase A (PPIase A) (Cyclophilin A) (Cyclosporin A-binding protein)	cytoplasm, secreted	21	4/4	6095	17	3/3	5029
both	Q06830	Peroxiredoxin-1 (Thioredoxin peroxidase 2) (Thioredoxin-dependent peroxide reductase 2) (Proliferation-associated gene protein) (PAG) (Natural killer cell-enhancing factor A) (NKEF-A)	cytoplasm	21	4/4	4377	17	3/3	3381
both	P38646	Stress-70 protein, mitochondrial (75 kDa glucose-regulated protein) (GRP 75) (Heat shock 70 kDa protein 9) (Peptide-binding protein 74) (PBP74) (Mortalin) (MOT)	cytoplasm	21	4/4	0.592	17	3/3	0.494
both	P05783	Keratin, type I cytoskeletal 18 (Cytokeratin-18) (CK-18) (Keratin-18) (K18) (Cell proliferation-inducing gene 46 protein)	cytoplasm, secreted	19	3/4	0.909	17	2/3	1409
both	P37802	Transgelin-2 (SM22-alpha homolog)	cytoplasm	15	4/4	2655	17	3/3	3885
both	P21333	Filamin-A (Alpha-filamin) (Filamin-1) (Endothelial actin-binding protein) (Actin-binding protein 280) (ABP-280) (Non-muscle filamin)	cytoplasm, secreted	56	4/4	0.043	16	3/3	0.099
both	P07195	L-lactate dehydrogenase B chain (LDH-B) (LDH heart subunit) (LDH-H) (Renal carcinoma antigen NY-REN-46)	cytoplasm, secreted	23	4/4	2867	16	3/3	1698
both	P23528	Cofilin-1 (Cofilin, non-muscle isoform) (18 kDa phosphoprotein) (p18)	cytoplasm, secreted	17	4/4	6.84	16	3/3	6577
both	P68104	Elongation factor 1-alpha 1 (EF-1-alpha-1) (eEF1A-1) (Elongation factor Tu) (EF-Tu) (Leukocyte receptor cluster member 7)	cytoplasm, secreted	17	4/4	1673	16	3/3	1154
both	P31946	14-3-3 protein beta/alpha (Protein kinase C inhibitor protein 1) (KCIP-1) (Protein 1054)	cytoplasm, secreted	15	4/4	1173	16	3/3	1.15
both	P11216	Glycogen phosphorylase, brain form	cytoplasm	15	1/4	0.662	16	3/3	0.288
both	Q15181	Inorganic pyrophosphatase (Pyrophosphate phospho-hydrolase) (PPase)	cytoplasm, secreted	9	4/4	0.504	16	2/3	2068
both	P04350	Tubulin beta-4 chain (Tubulin 5 beta)	cytoplasm	28	4/4	4.64	15	1/3	3489
both	P08107	Heat shock 70 kDa protein 1 (HSP70.1) (HSP70-1/HSP70-2)	cytoplasm	21	4/4	0.989	15	3/3	0.628
both	P68366	Tubulin alpha-4A chain (Tubulin alpha-1 chain) (Alpha-tubulin 1) (Testis-specific alpha-tubulin) (Tubulin H2-alpha)	cytoplasm, secreted	19	4/4	1794	15	3/3	0.978
both	P00367	Glutamate dehydrogenase 1, mitochondrial (GDH)	cytoplasm	17	2/4	0.185	15	1/3	1322
both	P61981	14-3-3 protein gamma (Protein kinase C inhibitor protein 1) (KCIP-1)	cytoplasm, secreted	15	4/4	1197	15	3/3	1171
both	P30101	Protein disulfide-isomerase A3 (Disulfide isomerase ER-60) (ERp60) (58 kDa microsomal protein) (p58) (ERp57) (58 kDa glucose-regulated protein)	cytoplasm	15	4/4	0.377	15	3/3	0.679
both	P12429	Annexin A3 (Annexin-3) (Annexin III) (Lipocortin III) (Placental anticoagulant protein III) (PAP-III) (35-alpha calcimedin) (Inositol 1,2-cyclic phosphate 2-phosphohydrolase)	cytoplasm	12	4/4	0.542	15	3/3	0.868
both	P07339	Cathepsin D	cytoplasm	9	4/4	0.458	15	3/3	0.649
both	P49327	Fatty acid synthase	cytoplasm	4	1/4	0.065	15	2/3	0.144
reference	P04083	Annexin A1 (Annexin-1) (Annexin I) (Lipocortin I) (Calpactin II) (Chromobindin-9) (p35) (Phospholipase A2 inhibitory protein)		0	0/4	0	15	3/3	0.871
both	P62258	14-3-3 protein epsilon (14-3-3E)	cytoplasm, secreted	20	4/4	2111	14	3/3	1154
both	P53396	ATP-citrate synthase (ATP-citrate (pro-S-)-lyase) (Citrate cleavage enzyme)	cytoplasm	15	4/4	0.16	14	3/3	0.24
both	P63104	14-3-3 protein zeta/delta (Protein kinase C inhibitor protein 1) (KCIP-1)	cytoplasm, secreted	13	4/4	1468	14	3/3	1353
both	P84077	ADP-ribosylation factor 1	cytoplasm	12	4/4	2181	14	3/3	2483
both	O75369	Filamin-B (FLN-B) (Beta-filamin) (Actin-binding-like protein) (Thyroid autoantigen) (Truncated actin-binding protein) (Truncated ABP) (ABP-280 homolog) (ABP-278) (Filamin 3) (Filamin homolog 1) (Fh1)	cytoplasm	43	2/4	0.028	13	3/3	0.073
both	P34932	Heat shock 70 kDa protein 4 (Heat shock 70-related protein APG-2) (HSP70RY)	cytoplasm	23	4/4	0.482	13	3/3	0.298
both	P07737	Profilin-1 (Profilin I)	cytoplasm, secreted	20	4/4	24121	13	3/3	6447
both	P23284	Peptidyl-prolyl cis-trans isomerase B (PPIase) (Cyclophilin B) (S-cyclophilin) (SCYLP) (CYP-S1)	cytoplasm	18	4/4	1117	13	2/3	1818
both	P40926	Malate dehydrogenase, mitochondrial	cytoplasm, secreted	17	4/4	1.88	13	3/3	1181
both	P07237	Protein disulfide-isomerase (PDI) (Prolyl 4-hydroxylase subunit beta) (Cellular thyroid hormone-binding protein) (p55)	cytoplasm	12	4/4	0.309	13	3/3	0.502
both	Q10567	AP-1 complex subunit beta-1 (Adapter-related protein complex 1 subunit beta-1) (Adaptor protein complex AP-1 subunit beta-1) (Beta-adaptin 1) (Beta1-adaptin) (Golgi adaptor HA1/AP1 adaptin beta subunit) (Clathrin assembly protein complex 1 beta large chai	cytoplasm	8	1/4	0.366	13	1/3	0.661
both	Q9H4M9	EH domain-containing protein 1 (Testilin) (hPAST1)	cytoplasm	5	2/4	0.191	13	2/3	0.629
both	P09429	High mobility group protein B1 (High mobility group protein 1) (HMG-1)	cytoplasm	19	4/4	2557	12	3/3	2362
both	P30041	Peroxiredoxin-6 (Antioxidant protein 2) (1-Cys peroxiredoxin) (1-Cys PRX) (Acidic calcium-independent phospholipase A2) (aiPLA2) (Non-selenium glutathione peroxidase) (NSGPx) (24 kDa protein) (Liver 2D page spot 40) (Red blood cells page spot 12)	cytoplasm	19	4/4	3416	12	3/3	1448
both	P18669	Phosphoglycerate mutase 1 (Phosphoglycerate mutase isozyme B) (PGAM-B) (BPG-dependent PGAM 1)	cytoplasm, secreted	19	4/4	2656	12	3/3	1037
both	P49588	Alanyl-tRNA synthetase, cytoplasmic (Alanine--tRNA ligase) (AlaRS) (Renal carcinoma antigen NY-REN-42)	cytoplasm	16	4/4	0.225	12	3/3	0.231
both	P26038	Moesin (Membrane-organizing extension spike protein)	cytoplasm	15	4/4	0.288	12	3/3	0.327
both	P04075	Fructose-bisphosphate aldolase A (Muscle-type aldolase) (Lung cancer antigen NY-LU-1)	cytoplasm, secreted	14	4/4	1339	12	2/3	1537
both	P21796	Voltage-dependent anion-selective channel protein 1 (VDAC-1) (Outer mitochondrial membrane protein porin 1) (Plasmalemmal porin) (Porin 31HL) (Porin 31HM)	cytoplasm	13	4/4	1557	12	3/3	1312
both	P18085	ADP-ribosylation factor 4	cytoplasm	11	4/4	2211	12	2/3	3386
both	P50395	Rab GDP dissociation inhibitor beta (Rab GDI beta) (Guanosine diphosphate dissociation inhibitor 2) (GDI-2)	cytoplasm	9	4/4	0.4	12	3/3	0.621
reference	P25815	Protein S100-P (S100 calcium-binding protein P)		0	0/4	0	12	2/3	25592
reference	P00352	Retinal dehydrogenase 1 (RALDH 1) (Aldehyde dehydrogenase family 1 member A1) (Aldehyde dehydrogenase, cytosolic) (ALHDII) (ALDH-E1)		0	0/4	0	12	2/3	0.993
both	P63244	Guanine nucleotide-binding protein subunit beta-2-like 1 (Guanine nucleotide-binding protein subunit beta-like protein 12.3) (Receptor of activated protein kinase C 1) (RACK1) (Receptor for activated C kinase) (Cell proliferation-inducing gene 21 protein)	cytoplasm	14	4/4	1076	11	2/3	1268
both	P30153	Serine/threonine-protein phosphatase 2A 65 kDa regulatory subunit A alpha isoform (PP2A, subunit A, PR65-alpha isoform) (PP2A, subunit A, R1-alpha isoform) (Medium tumor antigen-associated 61 kDa protein)	cytoplasm	12	4/4	0.459	11	3/3	0.416
both	P31947	14-3-3 protein sigma (Stratifin) (Epithelial cell marker protein 1)	cytoplasm, secreted	11	4/4	0.68	11	3/3	0.719
both	P07741	Adenine phosphoribosyltransferase (APRT)	cytoplasm	10	4/4	1876	11	2/3	3787
both	P09211	Glutathione S-transferase P (GST class-pi) (GSTP1-1)	cytoplasm	10	4/4	2225	11	3/3	1514
both	P22234	Multifunctional protein ADE2	cytoplasm, secreted	9	4/4	0.45	11	3/3	0.582
both	Q14764	Major vault protein (MVP) (Lung resistance-related protein)	cytoplasm	8	1/4	0.353	11	3/3	0.184
both	Q06323	Proteasome activator complex subunit 1 (Proteasome activator 28 subunit alpha) (PA28alpha) (Activator of multicatalytic protease subunit 1) (11S regulator complex subunit alpha) (REG-alpha) (Interferon gamma up-regulated I-5111 protein) (IGUP I-5111)	cytoplasm, secreted	7	4/4	0.471	11	3/3	0.804
both	P30084	Enoyl-CoA hydratase, mitochondrial (Short chain enoyl-CoA hydratase) (SCEH) (Enoyl-CoA hydratase 1)	cytoplasm	6	4/4	0.394	11	3/3	0.851
both	P09525	Annexin A4 (Annexin-4) (Annexin IV) (Lipocortin IV) (Endonexin I) (Chromobindin-4) (Protein II) (P32.5) (Placental anticoagulant protein II) (PAP-II) (PP4-X) (35-beta calcimedin) (Carbohydrate-binding protein p33/p41)	cytoplasm	4	2/4	0.335	11	2/3	0.957
both	P11413	Glucose-6-phosphate 1-dehydrogenase (G6PD)	cytoplasm	4	3/4	0.135	11	3/3	0.406
both	P07814	Bifunctional aminoacyl-tRNA synthetase (Proliferation-inducing gene 32 protein)	cytoplasm	32	2/4	0.459	10	1/3	0.222
both	Q14974	Importin subunit beta-1 (Karyopherin subunit beta-1) (Nuclear factor P97) (Importin-90)	cytoplasm	22	4/4	0.49	10	3/3	0.247
both	P78371	T-complex protein 1 subunit beta (TCP-1-beta) (CCT-beta)	cytoplasm	18	4/4	0.544	10	3/3	0.334
both	P06753	Tropomyosin alpha-3 chain (Tropomyosin-3) (Gamma-tropomyosin) (Tropomyosin-5) (hTM5)	cytoplasm	15	4/4	0.462	10	3/3	0.478
both	Q9Y617	Phosphoserine aminotransferase (Phosphohydroxythreonine aminotransferase) (PSAT)	cytoplasm, secreted	14	4/4	0.783	10	2/3	0.783
both	P29401	Transketolase (TK)	cytoplasm	14	4/4	0.42	10	3/3	0.38
both	P63241	Eukaryotic translation initiation factor 5A-1 (eIF-5A-1) (Eukaryotic initiation factor 5A isoform 1) (eIF-5A) (eIF-4D) (Rev-binding factor)	cytoplasm, secreted	13	4/4	5428	10	2/3	3642
both	P13804	Electron transfer flavoprotein subunit alpha, mitochondrial (Alpha-ETF)	cytoplasm	12	4/4	0.669	10	3/3	0.782
both	P30044	Peroxiredoxin-5, mitochondrial (Prx-V) (Peroxisomal antioxidant enzyme) (PLP) (Thioredoxin reductase) (Thioredoxin peroxidase PMP20) (Antioxidant enzyme B166) (AOEB166) (TPx type VI) (Liver tissue 2D-page spot 71B) (Alu corepressor 1)	cytoplasm, secreted	12	4/4	3017	10	2/3	3524
both	Q04917	14-3-3 protein eta (Protein AS1)	cytoplasm, secreted	11	4/4	0.81	10	3/3	0.48
both	P29373	Cellular retinoic acid-binding protein 2 (Cellular retinoic acid-binding protein II) (CRABP-II)	cytoplasm, secreted	11	4/4	2872	10	2/3	3151
both	P22392	Nucleoside diphosphate kinase B (NDP kinase B) (nm23-H2) (C-myc purine-binding transcription factor PUF)	cytoplasm, secreted	11	4/4	2.27	10	3/3	1752
both	P50454	Serpin H1 (Collagen-binding protein) (Colligin) (47 kDa heat shock protein) (Rheumatoid arthritis-related antigen RA-A47) (Arsenic-transactivated protein 3) (AsTP3) (Cell proliferation-inducing gene 14 protein)	cytoplasm	11	4/4	0.696	10	3/3	0.289
both	P41250	Glycyl-tRNA synthetase (Glycine--tRNA ligase) (GlyRS)	cytoplasm, secreted	10	4/4	0.19	10	3/3	0.23
both	P00491	Purine nucleoside phosphorylase (PNP) (Inosine phosphorylase)	cytoplasm, secreted	9	4/4	0.478	10	3/3	0.679
both	P08727	Keratin, type I cytoskeletal 19 (Cytokeratin-19) (CK-19) (Keratin-19) (K19)	cytoplasm, secreted	7	1/4	0.377	10	3/3	0.307
both	Q9H0U4	Ras-related protein Rab-1B	cytoplasm	4	4/4	0.521	10	3/3	1201
both	P05556	Integrin beta-1 (Fibronectin receptor subunit beta) (Integrin VLA-4 subunit beta)	cytoplasm	1	1/4	0.053	10	3/3	0.262
both	O60749	Sorting nexin-2 (Transformation-related gene 9 protein) (TRG-9)	cytoplasm	1	1/4	0.061	10	1/3	0.805
both	P06737	Glycogen phosphorylase, liver form	cytoplasm	15	2/4	0.304	9	1/3	0.339
both	P27348	14-3-3 protein theta (14-3-3 protein tau) (14-3-3 protein T-cell) (Protein HS1)	cytoplasm, secreted	14	4/4	1413	9	3/3	0.744
both	P35232	Prohibitin	cytoplasm	14	4/4	1212	9	3/3	0.9
both	Q99623	Prohibitin-2 (B-cell receptor-associated protein BAP37) (Repressor of estrogen receptor activity) (D-prohibitin)	cytoplasm	14	4/4	0.564	9	3/3	0.432
both	P40227	T-complex protein 1 subunit zeta (TCP-1-zeta) (CCT-zeta) (CCT-zeta-1) (Tcp20) (HTR3) (Acute morphine dependence-related protein 2)	cytoplasm	14	4/4	0.548	9	3/3	0.431
both	P15311	Ezrin (p81) (Cytovillin) (Villin-2)	cytoplasm, secreted	13	4/4	0.319	9	3/3	0.24
both	P15531	Nucleoside diphosphate kinase A (NDP kinase A) (Tumor metastatic process-associated protein) (Metastasis inhibition factor nm23) (nm23-H1) (Granzyme A-activated DNase) (GAAD)	cytoplasm, secreted	13	4/4	2909	9	3/3	2004
both	P62136	Serine/threonine-protein phosphatase PP1-alpha catalytic subunit (PP-1A)	cytoplasm, secreted	13	4/4	0.322	9	2/3	0.683
both	P62263	40S ribosomal protein S14	cytoplasm, secreted	12	4/4	4477	9	2/3	4331
both	P54819	Adenylate kinase 2, mitochondrial (AK 2) (ATP-AMP transphosphorylase 2)	cytoplasm	11	4/4	1399	9	3/3	0.958
both	P30040	Endoplasmic reticulum protein ERp29 (ERp31) (ERp28)	cytoplasm	10	4/4	0.797	9	3/3	0.57
both	P60660	Myosin light polypeptide 6 (Smooth muscle and nonmuscle myosin light chain alkali 6) (Myosin light chain alkali 3) (Myosin light chain 3) (LC17)	cytoplasm, secreted	10	4/4	2392	9	3/3	1117
both	P51149	Ras-related protein Rab-7a	cytoplasm	9	4/4	1115	9	3/3	1286
both	P61088	Ubiquitin-conjugating enzyme E2 N (Ubiquitin-protein ligase N) (Ubiquitin carrier protein N) (Ubc13) (Bendless-like ubiquitin-conjugating enzyme)	cytoplasm, secreted	9	4/4	1.07	9	2/3	2728
both	Q16555	Dihydropyrimidinase-related protein 2 (DRP-2) (Collapsin response mediator protein 2) (CRMP-2) (N2A3)	cytoplasm	8	4/4	0.266	9	3/3	0.255
both	Q99497	Protein DJ-1 (Oncogene DJ1) (Parkinson disease protein 7)	cytoplasm	8	4/4	1482	9	2/3	1.72
both	P38117	Electron transfer flavoprotein subunit beta (Beta-ETF)	cytoplasm	7	4/4	0.583	9	3/3	0.793
both	P02545	Lamin-A/C (70 kDa lamin) (Renal carcinoma antigen NY-REN-32)	cytoplasm	7	2/4	0.151	9	2/3	0.083
both	P37837	Transaldolase	cytoplasm, secreted	7	4/4	0.394	9	2/3	0.643
both	P27797	Calreticulin (CRP55) (Calregulin) (HACBP) (ERp60) (grp60)	cytoplasm	6	4/4	0.286	9	3/3	0.432
both	P35241	Radixin	cytoplasm	6	2/4	0.218	9	1/3	0.554
both	P47756	F-actin-capping protein subunit beta (CapZ beta)	cytoplasm	5	3/4	0.226	9	3/3	0.608
both	Q96QK1	Vacuolar protein sorting-associated protein 35 (Vesicle protein sorting 35) (hVPS35) (Maternal-embryonic 3)	cytoplasm	5	1/4	0.233	9	3/3	0.181
both	P05091	Aldehyde dehydrogenase, mitochondrial (ALDH class 2) (ALDHI) (ALDH-E2)	cytoplasm	3	1/4	0.233	9	3/3	0.419
both	O94973	AP-2 complex subunit alpha-2 (Adapter-related protein complex 2 alpha-2 subunit) (Adaptor protein complex AP-2 subunit alpha-2) (Alpha2-adaptin) (Plasma membrane adaptor HA2/AP2 adaptin alpha C subunit) (Alpha-adaptin C) (Clathrin assembly protein complex	cytoplasm	2	1/4	0.073	9	1/3	0.376
both	Q9UJS0	Calcium-binding mitochondrial carrier protein Aralar2 (Mitochondrial aspartate glutamate carrier 2) (Solute carrier family 25 member 13) (Citrin)	cytoplasm	2	2/4	0.082	9	1/3	0.602
both	P21399	Cytoplasmic aconitate hydratase (Aconitase) (Citrate hydro-lyase) (Iron-responsive element-binding protein 1) (IRE-BP 1) (Iron regulatory protein 1) (IRP1) (Ferritin repressor protein)	cytoplasm	1	1/4	0.037	9	1/3	0.382
reference	O60218	Aldo-keto reductase family 1 member B10 (Aldose reductase-like) (ARL-1) (Aldose reductase-related protein) (ARP) (Small intestine reductase) (SI reductase)		0	0/4	0	9	2/3	1098
reference	O95994	Anterior gradient protein 2 homolog (hAG-2) (Secreted cement gland protein XAG-2 homolog) (HPC8)		0	0/4	0	9	2/3	2205
reference	P22676	Calretinin (CR) (29 kDa calbindin)		0	0/4	0	9	3/3	0.509
reference	P04040	Catalase		0	0/4	0	9	2/3	0.322
reference	P80188	Neutrophil gelatinase-associated lipocalin (NGAL) (p25) (25 kDa alpha-2-microglobulin-related subunit of MMP-9) (Lipocalin-2) (Oncogene 24p3)		0	0/4	0	9	2/3	1001
both	O00410	Importin-5 (Imp5) (Importin subunit beta-3) (Karyopherin beta-3) (Ran-binding protein 5) (RanBP5)	cytoplasm	31	3/4	0.744	8	3/3	0.146
both	Q9NYU2	UDP-glucose:glycoprotein glucosyltransferase 1 (UDP-glucose ceramide glucosyltransferase-like 1) (UDP--Glc:glycoprotein glucosyltransferase) (HUGT1)	cytoplasm	22	1/4	0.677	8	1/3	0.207
both	P08133	Annexin A6 (Annexin-6) (Annexin VI) (Lipocortin VI) (p68) (p70) (Protein III) (Chromobindin-20) (67 kDa calelectrin) (Calphobindin-II) (CPB-II)	cytoplasm	21	4/4	0.518	8	1/3	0.34
both	P62701	40S ribosomal protein S4, X isoform (Single copy abundant mRNA protein) (SCR10)	cytoplasm, secreted	16	4/4	1098	8	3/3	0.611
both	P67936	Tropomyosin alpha-4 chain (Tropomyosin-4) (TM30p1)	cytoplasm	16	4/4	0.572	8	3/3	0.321
both	P50990	T-complex protein 1 subunit theta (TCP-1-theta) (CCT-theta) (Renal carcinoma antigen NY-REN-15)	cytoplasm	15	4/4	0.564	8	3/3	0.264
both	P23396	40S ribosomal protein S3	cytoplasm, secreted	13	4/4	0.579	8	3/3	0.588
both	P61978	Heterogeneous nuclear ribonucleoprotein K (hnRNP K) (Transformation up-regulated nuclear protein) (TUNP)	cytoplasm, secreted	13	4/4	0.782	8	3/3	0.536
both	P62140	Serine/threonine-protein phosphatase PP1-beta catalytic subunit (PP-1B)	cytoplasm, secreted	12	4/4	0.306	8	2/3	0.645
both	P48643	T-complex protein 1 subunit epsilon (TCP-1-epsilon) (CCT-epsilon)	cytoplasm	12	4/4	0.38	8	3/3	0.231
both	P49368	T-complex protein 1 subunit gamma (TCP-1-gamma) (CCT-gamma) (hTRiC5)	cytoplasm	12	4/4	0.392	8	3/3	0.26
both	O00299	Chloride intracellular channel protein 1 (Nuclear chloride ion channel 27) (NCC27) (Chloride channel ABP) (Regulatory nuclear chloride ion channel protein) (hRNCC)	cytoplasm, secreted	11	4/4	1417	8	2/3	1111
both	P13667	Protein disulfide-isomerase A4 (Protein ERp-72) (ERp72)	cytoplasm	11	2/4	0.336	8	3/3	0.195
both	P62277	40S ribosomal protein S13	cytoplasm, secreted	10	4/4	1291	8	2/3	1683
both	P06744	Glucose-6-phosphate isomerase (GPI) (Phosphoglucose isomerase) (PGI) (Phosphohexose isomerase) (PHI) (Autocrine motility factor) (AMF) (Neuroleukin) (NLK) (Sperm antigen 36) (SA-36)	cytoplasm, secreted	10	4/4	0.35	8	3/3	0.254
both	P62826	GTP-binding nuclear protein Ran (GTPase Ran) (Ras-related nuclear protein) (Ras-like protein TC4) (Androgen receptor-associated protein 24)	cytoplasm	10	4/4	1797	8	3/3	0.754
both	Q9UL46	Proteasome activator complex subunit 2 (Proteasome activator 28 subunit beta) (PA28beta) (Activator of multicatalytic protease subunit 2) (11S regulator complex subunit beta) (REG-beta)	cytoplasm, secreted	9	4/4	0.749	8	3/3	0.732
both	Q96C19	EF-hand domain-containing protein D2 (Swiprosin-1)	cytoplasm	8	4/4	0.528	8	3/3	0.439
both	P16144	Integrin beta-4 (GP150)	cytoplasm	8	1/4	0.163	8	2/3	0.091
both	P19105	Myosin regulatory light chain 12A (Myosin regulatory light chain MRLC3) (Myosin regulatory light chain 2, nonsarcomeric) (Myosin RLC) (MLC-2B)	cytoplasm	8	4/4	1594	8	3/3	1328
both	Q15084	Protein disulfide-isomerase A6 (Protein disulfide isomerase P5) (Thioredoxin domain-containing protein 7)	cytoplasm	8	4/4	0.508	8	3/3	0.487
both	P45880	Voltage-dependent anion-selective channel protein 2 (VDAC-2) (Outer mitochondrial membrane protein porin 2)	cytoplasm	8	4/4	0.599	8	3/3	1049
both	P84085	ADP-ribosylation factor 5	cytoplasm	7	4/4	1194	8	2/3	1659
both	Q13126	S-methyl-5'-thioadenosine phosphorylase (5'-methylthioadenosine phosphorylase) (MTA phosphorylase)	cytoplasm	6	4/4	0.403	8	2/3	1084
both	P10599	Thioredoxin (Trx) (ATL-derived factor) (ADF) (Surface-associated sulphydryl protein) (SASP)	cytoplasm, secreted	6	4/4	2344	8	2/3	4889
both	Q99798	Aconitate hydratase, mitochondrial (Aconitase) (Citrate hydro-lyase)	cytoplasm	4	2/4	0.092	8	2/3	0.23
both	P14550	Alcohol dehydrogenase [NADP+] (Aldehyde reductase) (Aldo-keto reductase family 1 member A1)	cytoplasm	3	2/4	0.186	8	2/3	0.412
both	P30740	Leukocyte elastase inhibitor (LEI) (Monocyte/neutrophil elastase inhibitor) (M/NEI) (Serpin B1)	cytoplasm	3	4/4	0.176	8	3/3	0.482
both	P05141	ADP/ATP translocase 2 (Adenine nucleotide translocator 2) (ANT 2) (ADP,ATP carrier protein 2) (Solute carrier family 25 member 5) (ADP,ATP carrier protein, fibroblast isoform)	cytoplasm	2	4/4	0.093	8	2/3	0.557
both	P46940	Ras GTPase-activating-like protein IQGAP1 (p195)	cytoplasm	50	2/4	0.756	7	3/3	0.052
both	O60610	Protein diaphanous homolog 1 (Diaphanous-related formin-1) (DRF1)	cytoplasm	24	2/4	0.457	7	1/3	0.204
both	Q9BUF5	Tubulin beta-6 chain	cytoplasm	24	4/4	1734	7	3/3	0.407
both	P60842	Eukaryotic initiation factor 4A-I (eIF-4A-I) (ATP-dependent RNA helicase eIF4A-1)	cytoplasm	17	4/4	1003	7	3/3	0.462
both	P62805	Histone H4	cytoplasm, secreted	12	4/4	3193	7	2/3	7073
both	P32119	Peroxiredoxin-2 (Thioredoxin peroxidase 1) (Thioredoxin-dependent peroxide reductase 1) (Thiol-specific antioxidant protein) (TSA) (PRP) (Natural killer cell-enhancing factor B) (NKEF-B)	cytoplasm	12	4/4	1817	7	3/3	0.944
both	P34897	Serine hydroxymethyltransferase, mitochondrial (SHMT) (Glycine hydroxymethyltransferase)	cytoplasm	12	4/4	0.5	7	3/3	0.351
both	Q99714	3-hydroxyacyl-CoA dehydrogenase type-2 (3-hydroxyacyl-CoA dehydrogenase type II) (Type II HADH) (3-hydroxy-2-methylbutyryl-CoA dehydrogenase) (17-beta-hydroxysteroid dehydrogenase 10) (Mitochondrial ribonuclease P protein 2) (Mitochondrial RNase P protein	cytoplasm	11	4/4	1722	7	3/3	0.666
both	P23526	Adenosylhomocysteinase (AdoHcyase) (S-adenosyl-L-homocysteine hydrolase)	cytoplasm	11	4/4	0.658	7	3/3	0.44
both	P16152	Carbonyl reductase [NADPH] 1 (NADPH-dependent carbonyl reductase 1) (Prostaglandin-E(2) 9-reductase) (Prostaglandin 9-ketoreductase) (15-hydroxyprostaglandin dehydrogenase [NADP+])	cytoplasm	10	4/4	0.632	7	2/3	0.619
both	P60981	Destrin (Actin-depolymerizing factor) (ADF)	cytoplasm, secreted	10	4/4	0.673	7	2/3	1103
both	P40925	Malate dehydrogenase, cytoplasmic (Cytosolic malate dehydrogenase)	cytoplasm, secreted	10	4/4	0.467	7	3/3	0.4
both	P30086	Phosphatidylethanolamine-binding protein 1 (PEBP-1) (Prostatic-binding protein) (HCNPpp) (Neuropolypeptide h3) (Raf kinase inhibitor protein) (RKIP)	cytoplasm	10	4/4	1482	7	2/3	1929
both	Q15366	Poly(rC)-binding protein 2 (Alpha-CP2) (hnRNP-E2)	cytoplasm, secreted	10	4/4	0.453	7	2/3	0.66
both	O14818	Proteasome subunit alpha type-7 (Proteasome subunit RC6-1) (Proteasome subunit XAPC7)	cytoplasm, secreted	10	4/4	0.889	7	3/3	0.632
both	P17987	T-complex protein 1 subunit alpha (TCP-1-alpha) (CCT-alpha)	cytoplasm	10	4/4	0.33	7	3/3	0.235
both	Q04837	Single-stranded DNA-binding protein, mitochondrial (Mt-SSB) (PWP1-interacting protein 17)	cytoplasm	9	4/4	0.859	7	2/3	1047
both	P61086	Ubiquitin-conjugating enzyme E2 K (Ubiquitin-conjugating enzyme E2-25 kDa) (E2(25K)) (Ubiquitin-protein ligase) (Ubiquitin carrier protein) (Huntingtin-interacting protein 2) (HIP-2)	cytoplasm	9	3/4	0.976	7	2/3	0.763
both	P46783	40S ribosomal protein S10	cytoplasm, secreted	8	4/4	0.781	7	3/3	0.844
both	O75874	Isocitrate dehydrogenase [NADP] cytoplasmic (IDH) (Cytosolic NADP-isocitrate dehydrogenase) (Oxalosuccinate decarboxylase) (NADP(+)-specific ICDH) (IDP)	cytoplasm	8	4/4	0.207	7	3/3	0.224
both	P24666	Low molecular weight phosphotyrosine protein phosphatase (LMW-PTPase) (Low molecular weight cytosolic acid phosphatase) (Red cell acid phosphatase 1) (Adipocyte acid phosphatase)	cytoplasm, secreted	8	4/4	1485	7	2/3	1659
both	Q13162	Peroxiredoxin-4 (Prx-IV) (Thioredoxin peroxidase AO372) (Thioredoxin-dependent peroxide reductase A0372) (Antioxidant enzyme AOE372) (AOE37-2)	cytoplasm	8	4/4	0.763	7	3/3	0.82
both	Q13011	Delta(3,5)-Delta(2,4)-dienoyl-CoA isomerase, mitochondrial	cytoplasm	7	3/4	0.316	7	2/3	0.509
both	P62753	40S ribosomal protein S6 (Phosphoprotein NP33)	cytoplasm	6	4/4	0.308	7	2/3	0.46
both	P00505	Aspartate aminotransferase, mitochondrial (mAspAT) (Transaminase A) (Glutamate oxaloacetate transaminase 2) (Fatty acid-binding protein) (FABP-1) (FABPpm)	cytoplasm	6	4/4	0.26	7	3/3	0.329
both	Q06210	Glucosamine--fructose-6-phosphate aminotransferase [isomerizing] 1 (Glutamine:fructose 6 phosphate amidotransferase 1) (GFAT 1) (D-fructose-6-phosphate amidotransferase 1) (Hexosephosphate aminotransferase 1)	cytoplasm	6	2/4	0.135	7	2/3	0.179
both	P12277	Creatine kinase B-type (Creatine kinase B chain) (B-CK)	cytoplasm	5	4/4	0.259	7	3/3	0.521
both	P28331	NADH-ubiquinone oxidoreductase 75 kDa subunit, mitochondrial (Complex I-75kD) (CI-75kD)	cytoplasm	5	2/4	0.15	7	2/3	0.179
both	P61457	Pterin-4-alpha-carbinolamine dehydratase (PHS) (4-alpha-hydroxy-tetrahydropterin dehydratase) (Phenylalanine hydroxylase-stimulating protein) (Pterin carbinolamine dehydratase) (PCD) (Dimerization cofactor of hepatocyte nuclear factor 1-alpha) (Dimerizati	cytoplasm	5	4/4	0.574	7	2/3	1184
both	Q9Y3F4	Serine-threonine kinase receptor-associated protein (UNR-interacting protein) (WD-40 repeat protein PT-WD) (MAP activator with WD repeats)	cytoplasm	5	4/4	0.217	7	2/3	0.414
both	P15374	Ubiquitin carboxyl-terminal hydrolase isozyme L3 (UCH-L3) (Ubiquitin thioesterase L3)	cytoplasm	5	4/4	0.472	7	2/3	1001
both	Q9Y2Q3	Glutathione S-transferase kappa 1 (Glutathione S-transferase subunit 13) (GST 13-13) (GST class-kappa) (GSTK1-1) (hGSTK1)	cytoplasm	4	3/4	0.177	7	2/3	0.732
both	Q9GZZ1	N-acetyltransferase 13 (N-acetyltransferase 5) (hNAT5) (N-acetyltransferase san homolog) (hSAN)	cytoplasm	4	3/4	0.348	7	2/3	1324
both	P23229	Integrin alpha-6 (VLA-6) (CD49 antigen-like family member F)	cytoplasm	3	1/4	0.085	7	2/3	0.116
both	P06756	Integrin alpha-V (Vitronectin receptor subunit alpha)	cytoplasm	3	1/4	0.099	7	2/3	0.118
both	P61106	Ras-related protein Rab-14	cytoplasm	3	3/4	0.343	7	2/3	0.916
both	Q9Y4G6	Talin-2	cytoplasm	3	2/4	0.034	7	1/3	0.098
both	P08670	Vimentin	cytoplasm	3	1/4	0.059	7	1/3	0.496
both	P11586	C-1-tetrahydrofolate synthase, cytoplasmic (C1-THF synthase)	cytoplasm, secreted	23	4/4	0.325	6	3/3	0.096
both	Q86VP6	Cullin-associated NEDD8-dissociated protein 1 (Cullin-associated and neddylation-dissociated protein 1) (p120 CAND1) (TBP-interacting protein TIP120A) (TBP-interacting protein of 120 kDa A)	cytoplasm	19	1/4	0.705	6	2/3	0.136
both	Q96TA1	Niban-like protein 1 (Protein FAM129B) (Meg-3)	cytoplasm	14	2/4	0.441	6	3/3	0.144
both	Q99832	T-complex protein 1 subunit eta (TCP-1-eta) (CCT-eta) (HIV-1 Nef-interacting protein)	cytoplasm	14	4/4	0.323	6	3/3	0.213
both	Q32MZ4	Leucine-rich repeat flightless-interacting protein 1 (LRR FLII-interacting protein 1) (TAR RNA-interacting protein) (GC-binding factor 2)	cytoplasm	13	3/4	0.276	6	2/3	0.214
both	P49411	Elongation factor Tu, mitochondrial (EF-Tu) (P43)	cytoplasm	12	4/4	0.436	6	3/3	0.288
both	P11940	Polyadenylate-binding protein 1 (Poly(A)-binding protein 1)	cytoplasm	12	4/4	0.214	6	2/3	0.203
both	P08865	40S ribosomal protein SA (Laminin receptor 1) (LamR) (37/67 kDa laminin receptor) (LRP/LR) (Laminin-binding protein precursor p40) (LBP/p40) (37 kDa laminin receptor precursor) (37LRP) (67 kDa laminin receptor) (67LR) (Colon carcinoma laminin-binding prot	cytoplasm, secreted	11	4/4	0.611	6	3/3	0.529
both	P05455	Lupus La protein (Sjoegren syndrome type B antigen) (SS-B) (La ribonucleoprotein) (La autoantigen)	cytoplasm	11	4/4	0.465	6	2/3	0.351
both	P31949	Protein S100-A11 (S100 calcium-binding protein A11) (Protein S100C) (Calgizzarin) (MLN 70)	cytoplasm, secreted	11	4/4	5632	6	2/3	3564
both	P61158	Actin-related protein 3 (Actin-like protein 3)	cytoplasm, secreted	10	3/4	0.301	6	3/3	0.353
both	P61247	40S ribosomal protein S3a	cytoplasm, secreted	9	4/4	0.378	6	1/3	0.701
both	P62081	40S ribosomal protein S7	cytoplasm	9	4/4	1292	6	3/3	0.754
both	P46781	40S ribosomal protein S9	cytoplasm	9	4/4	0.37	6	2/3	0.523
both	P00492	Hypoxanthine-guanine phosphoribosyltransferase (HGPRTase)	cytoplasm, secreted	9	4/4	1513	6	3/3	0.903
both	P25788	Proteasome subunit alpha type-3 (Proteasome component C8) (Macropain subunit C8) (Multicatalytic endopeptidase complex subunit C8)	cytoplasm	9	4/4	0.552	6	3/3	0.47
both	P50991	T-complex protein 1 subunit delta (TCP-1-delta) (CCT-delta) (Stimulator of TAR RNA-binding)	cytoplasm	9	4/4	0.331	6	3/3	0.211
both	P39019	40S ribosomal protein S19	cytoplasm	8	4/4	0.867	6	2/3	0.916
both	P05388	60S acidic ribosomal protein P0 (L10E)	cytoplasm	8	4/4	0.524	6	3/3	0.542
both	P35268	60S ribosomal protein L22 (Epstein-Barr virus small RNA-associated protein) (EBER-associated protein) (EAP) (Heparin-binding protein HBp15)	cytoplasm	8	4/4	1383	6	2/3	1.62
both	P62424	60S ribosomal protein L7a (Surfeit locus protein 3) (PLA-X polypeptide)	cytoplasm	8	4/4	0.558	6	2/3	0.559
both	P39687	Acidic leucine-rich nuclear phosphoprotein 32 family member A (Potent heat-stable protein phosphatase 2A inhibitor I1PP2A) (Acidic nuclear phosphoprotein pp32) (Leucine-rich acidic nuclear protein) (Lanp) (Putative HLA-DR-associated protein I) (PHAPI) (Ma	cytoplasm	8	4/4	1.34	6	2/3	1048
both	P49721	Proteasome subunit beta type-2 (Proteasome component C7-I) (Macropain subunit C7-I) (Multicatalytic endopeptidase complex subunit C7-I)	cytoplasm	8	4/4	0.621	6	3/3	0.685
both	P05023	Sodium/potassium-transporting ATPase subunit alpha-1 (Sodium pump subunit alpha-1) (Na(+)/K(+) ATPase alpha-1 subunit)	cytoplasm	8	2/4	0.177	6	3/3	0.098
both	P26639	Threonyl-tRNA synthetase, cytoplasmic (Threonine--tRNA ligase) (ThrRS)	cytoplasm	8	3/4	0.152	6	3/3	0.098
both	P62269	40S ribosomal protein S18 (Ke-3) (Ke3)	cytoplasm, secreted	7	4/4	0.722	6	2/3	0.833
both	P30050	60S ribosomal protein L12	cytoplasm	7	4/4	1426	6	3/3	1144
both	O60716	Catenin delta-1 (p120 catenin) (p120(ctn)) (Cadherin-associated Src substrate) (CAS) (p120(cas))	cytoplasm	7	1/4	0.251	6	3/3	0.09
both	Q9ULC4	Malignant T cell amplified sequence 1 (MCT-1) (Multiple copies T-cell malignancies)	cytoplasm	7	4/4	0.505	6	2/3	1298
both	P61586	Transforming protein RhoA (H12)	cytoplasm	7	4/4	0.817	6	3/3	0.787
both	P53999	Activated RNA polymerase II transcriptional coactivator p15 (SUB1 homolog) (Positive cofactor 4) (PC4) (p14)	cytoplasm	6	4/4	0.465	6	2/3	1092
both	P52907	F-actin-capping protein subunit alpha-1 (CapZ alpha-1)	cytoplasm, secreted	6	4/4	0.286	6	3/3	0.508
both	Q01469	Fatty acid-binding protein, epidermal (E-FABP) (Fatty acid-binding protein 5) (Psoriasis-associated fatty acid-binding protein homolog) (PA-FABP)	cytoplasm	6	2/4	0.925	6	2/3	1.16
both	P52597	Heterogeneous nuclear ribonucleoprotein F (hnRNP F) (Nucleolin-like protein mcs94-1)	cytoplasm	6	4/4	0.448	6	3/3	0.387
both	P07602	Proactivator polypeptide	cytoplasm	6	4/4	0.26	6	2/3	0.208
both	P30085	UMP-CMP kinase (Cytidylate kinase) (Deoxycytidylate kinase) (Cytidine monophosphate kinase) (Uridine monophosphate kinase) (Uridine monophosphate/cytidine monophosphate kinase) (UMP/CMP kinase)	cytoplasm	6	4/4	0.34	6	2/3	0.797
both	P29692	Elongation factor 1-delta (EF-1-delta) (Antigen NY-CO-4)	cytoplasm	5	4/4	0.386	6	2/3	0.571
both	O75340	Programmed cell death protein 6 (Apoptosis-linked gene 2 protein) (Probable calcium-binding protein ALG-2)	cytoplasm	5	3/4	0.811	6	3/3	0.642
both	P20340	Ras-related protein Rab-6A (Rab-6)	cytoplasm	5	3/4	0.417	6	3/3	0.527
both	P27824	Calnexin (Major histocompatibility complex class I antigen-binding protein p88) (p90) (IP90)	cytoplasm	4	3/4	0.235	6	3/3	0.265
both	Q9BT78	COP9 signalosome complex subunit 4 (Signalosome subunit 4) (JAB1-containing signalosome subunit 4)	cytoplasm	4	3/4	0.09	6	3/3	0.163
both	P51858	Hepatoma-derived growth factor (HDGF) (High-mobility group protein 1-like 2) (HMG-1L2)	cytoplasm	4	3/4	0.226	6	2/3	0.599
both	Q16836	Hydroxyacyl-coenzyme A dehydrogenase, mitochondrial (HCDH) (Short chain 3-hydroxyacyl-CoA dehydrogenase) (Medium and short chain L-3-hydroxyacyl-coenzyme A dehydrogenase)	cytoplasm	4	3/4	0.265	6	3/3	0.355
both	P43490	Nicotinamide phosphoribosyltransferase (NAmPRTase) (Pre-B-cell colony-enhancing factor 1) (Pre-B cell-enhancing factor) (Visfatin)	cytoplasm	4	4/4	0.101	6	2/3	0.292
both	P62820	Ras-related protein Rab-1A (YPT1-related protein)	cytoplasm	4	4/4	0.485	6	3/3	0.677
both	P36871	Phosphoglucomutase-1 (PGM 1) (Glucose phosphomutase 1)	cytoplasm	3	2/4	0.109	6	2/3	0.206
both	P31150	Rab GDP dissociation inhibitor alpha (Rab GDI alpha) (Guanosine diphosphate dissociation inhibitor 1) (GDI-1) (Oligophrenin-2) (Protein XAP-4)	cytoplasm	3	4/4	0.162	6	3/3	0.287
both	P61224	Ras-related protein Rap-1b (GTP-binding protein smg p21B)	cytoplasm	3	4/4	0.48	6	3/3	0.95
both	P35237	Serpin B6 (Placental thrombin inhibitor) (Cytoplasmic antiproteinase) (CAP) (Proteinase inhibitor 6) (PI-6)	cytoplasm	3	2/4	0.132	6	2/3	0.362
both	P21912	Succinate dehydrogenase [ubiquinone] iron-sulfur subunit, mitochondrial (Iron-sulfur subunit of complex II) (Ip)	cytoplasm	3	4/4	0.187	6	3/3	0.215
both	P63279	SUMO-conjugating enzyme UBC9 (SUMO-protein ligase) (Ubiquitin-conjugating enzyme E2 I) (Ubiquitin-protein ligase I) (Ubiquitin carrier protein I) (Ubiquitin carrier protein 9) (p18)	cytoplasm	3	4/4	0.785	6	2/3	1516
both	P54920	Alpha-soluble NSF attachment protein (SNAP-alpha) (N-ethylmaleimide-sensitive factor attachment protein alpha)	cytoplasm	2	3/4	0.105	6	2/3	0.5
both	Q12904	Aminoacyl tRNA synthetase complex-interacting multifunctional protein 1 (Multisynthetase complex auxiliary component p43)	cytoplasm	2	3/4	0.138	6	2/3	0.358
both	P21964	Catechol O-methyltransferase	cytoplasm	2	3/4	0.166	6	2/3	1001
both	P26885	FK506-binding protein 2 (Peptidyl-prolyl cis-trans isomerase) (PPIase) (13 kDa FKBP) (FKBP-13)	cytoplasm	2	4/4	0.292	6	2/3	1443
both	O75746	Calcium-binding mitochondrial carrier protein Aralar1 (Mitochondrial aspartate glutamate carrier 1) (Solute carrier family 25 member 12)	cytoplasm	1	2/4	0.054	6	3/3	0.159
both	Q96FW1	Ubiquitin thioesterase OTUB1 (Otubain-1) (OTU domain-containing ubiquitin aldehyde-binding protein 1) (Ubiquitin-specific-processing protease OTUB1) (Deubiquitinating enzyme OTUB1)	cytoplasm	1	1/4	0.136	6	2/3	0.645
reference	P42330	Aldo-keto reductase family 1 member C3 (Trans-1,2-dihydrobenzene-1,2-diol dehydrogenase) (3-alpha-hydroxysteroid dehydrogenase type 2) (3-alpha-HSD type 2) (3-alpha-HSD type II, brain) (Testosterone 17-beta-dehydrogenase 5) (17-beta-hydroxysteroid dehydro		0	0/4	0	6	2/3	0.468
reference	P12830	Cadherin-1 (Epithelial cadherin) (E-cadherin) (Uvomorulin) (CAM 120/80)		0	0/4	0	6	2/3	0.061
reference	P56470	Galectin-4 (Lactose-binding lectin 4) (L-36 lactose-binding protein) (L36LBP) (Antigen NY-CO-27)		0	0/4	0	6	2/3	0.846
both	P19338	Nucleolin (Protein C23)	cytoplasm	26	4/4	0.483	5	2/3	0.125
both	P12956	ATP-dependent DNA helicase 2 subunit 1 (ATP-dependent DNA helicase II 70 kDa subunit) (Lupus Ku autoantigen protein p70) (Ku70) (70 kDa subunit of Ku antigen) (Thyroid-lupus autoantigen) (TLAA) (CTC box-binding factor 75 kDa subunit) (CTCBF) (DNA repair p	cytoplasm	24	3/4	0.3	5	2/3	0.156
both	O60506	Heterogeneous nuclear ribonucleoprotein Q (hnRNP Q) (Synaptotagmin-binding, cytoplasmic RNA-interacting protein) (Glycine- and tyrosine-rich RNA-binding protein) (GRY-RBP) (NS1-associated protein 1)	cytoplasm	24	4/4	0.508	5	2/3	0.239
both	P21980	Protein-glutamine gamma-glutamyltransferase 2 (Tissue transglutaminase) (TGase C) (TGC) (Transglutaminase-2) (TGase-H)	cytoplasm, secreted	19	4/4	0.572	5	3/3	0.18
both	Q92945	Far upstream element-binding protein 2 (FUSE-binding protein 2) (KH type-splicing regulatory protein) (KSRP) (p75)	cytoplasm	15	3/4	0.397	5	3/3	0.106
both	P45974	Ubiquitin carboxyl-terminal hydrolase 5 (Ubiquitin thioesterase 5) (Ubiquitin-specific-processing protease 5) (Deubiquitinating enzyme 5) (Isopeptidase T)	cytoplasm	15	4/4	0.26	5	2/3	0.137
both	P61604	10 kDa heat shock protein, mitochondrial (Hsp10) (10 kDa chaperonin) (CPN10) (Early-pregnancy factor) (EPF)	cytoplasm, secreted	14	4/4	4403	5	3/3	0.867
both	P20618	Proteasome subunit beta type-1 (Proteasome component C5) (Macropain subunit C5) (Multicatalytic endopeptidase complex subunit C5) (Proteasome gamma chain)	cytoplasm	14	4/4	0.742	5	3/3	0.447
both	P25398	40S ribosomal protein S12	cytoplasm, secreted	12	4/4	1879	5	2/3	1374
both	P12004	Proliferating cell nuclear antigen (PCNA) (Cyclin)	cytoplasm, secreted	11	4/4	0.644	5	2/3	0.682
both	P08195	4F2 cell-surface antigen heavy chain (4F2hc) (Lymphocyte activation antigen 4F2 large subunit) (4F2 heavy chain antigen)	cytoplasm, secreted	10	4/4	0.4	5	1/3	0.365
both	P05387	60S acidic ribosomal protein P2 (Renal carcinoma antigen NY-REN-44)	cytoplasm	10	4/4	4727	5	2/3	4727
both	P27635	60S ribosomal protein L10 (Protein QM) (Tumor suppressor QM) (Laminin receptor homolog)	cytoplasm	10	4/4	0.436	5	2/3	0.499
both	Q02790	FK506-binding protein 4 (Peptidyl-prolyl cis-trans isomerase) (PPIase) (HSP-binding immunophilin) (HBI) (FKBP52 protein) (52 kDa FK506-binding protein) (FKBP59) (p59 protein)	cytoplasm	10	4/4	0.359	5	2/3	0.202
both	Q02218	2-oxoglutarate dehydrogenase E1 component, mitochondrial (Alpha-ketoglutarate dehydrogenase)	cytoplasm	9	1/4	0.369	5	1/3	0.191
both	P62244	40S ribosomal protein S15a	cytoplasm, secreted	9	4/4	0.795	5	2/3	0.683
both	Q92688	Acidic leucine-rich nuclear phosphoprotein 32 family member B (Acidic protein rich in leucines) (PHAPI2) (Silver-stainable protein SSP29)	cytoplasm	9	4/4	1271	5	2/3	0.604
both	Q9HB71	Calcyclin-binding protein (CacyBP) (Siah-interacting protein) (S100A6-binding protein)	cytoplasm	9	4/4	0.643	5	2/3	0.481
both	Q96AE4	Far upstream element-binding protein 1 (FUSE-binding protein 1) (DNA helicase V) (HDH V)	cytoplasm	9	4/4	0.201	5	3/3	0.136
both	P49773	Histidine triad nucleotide-binding protein 1 (Adenosine 5'-monophosphoramidase) (Protein kinase C inhibitor 1) (Protein kinase C-interacting protein 1) (PKCI-1)	cytoplasm, secreted	9	4/4	2293	5	3/3	1059
both	Q15365	Poly(rC)-binding protein 1 (Alpha-CP1) (hnRNP-E1) (Nucleic acid-binding protein SUB2.3)	cytoplasm, secreted	9	4/4	0.498	5	2/3	0.436
both	P25787	Proteasome subunit alpha type-2 (Proteasome component C3) (Macropain subunit C3) (Multicatalytic endopeptidase complex subunit C3)	cytoplasm	9	4/4	0.884	5	3/3	0.574
both	P60903	Protein S100-A10 (S100 calcium-binding protein A10) (Calpactin-1 light chain) (Calpactin I light chain) (p10 protein) (p11) (Cellular ligand of annexin II)	cytoplasm	9	4/4	1893	5	2/3	1037
both	P55786	Puromycin-sensitive aminopeptidase (PSA)	cytoplasm	9	1/4	0.366	5	2/3	0.128
both	P30048	Thioredoxin-dependent peroxide reductase, mitochondrial (Peroxiredoxin-3) (PRX III) (Antioxidant protein 1) (AOP-1) (Protein MER5 homolog) (HBC189)	cytoplasm	9	4/4	0.83	5	3/3	0.594
both	P13693	Translationally-controlled tumor protein (TCTP) (p23) (Histamine-releasing factor) (HRF) (Fortilin)	cytoplasm	9	4/4	1247	5	2/3	1092
both	P54578	Ubiquitin carboxyl-terminal hydrolase 14 (Ubiquitin thioesterase 14) (Ubiquitin-specific-processing protease 14) (Deubiquitinating enzyme 14)	cytoplasm	9	4/4	0.225	5	2/3	0.208
both	P42126	3,2-trans-enoyl-CoA isomerase, mitochondrial (Dodecenoyl-CoA isomerase) (Delta(3),Delta(2)-enoyl-CoA isomerase) (D3,D2-enoyl-CoA isomerase)	cytoplasm	8	4/4	0.59	5	2/3	0.519
both	P62249	40S ribosomal protein S16	cytoplasm, secreted	8	4/4	1132	5	3/3	0.582
both	P08708	40S ribosomal protein S17	cytoplasm	8	4/4	1314	5	2/3	1374
both	O95336	6-phosphogluconolactonase (6PGL)	cytoplasm	8	4/4	0.756	5	2/3	0.467
both	O15144	Actin-related protein 2/3 complex subunit 2 (Arp2/3 complex 34 kDa subunit) (p34-ARC)	cytoplasm	8	3/4	0.269	5	3/3	0.186
both	Q13185	Chromobox protein homolog 3 (Heterochromatin protein 1 homolog gamma) (HP1 gamma) (Modifier 2 protein) (HECH)	cytoplasm	8	4/4	0.704	5	2/3	0.604
both	Q12931	Heat shock protein 75 kDa, mitochondrial (HSP 75) (Tumor necrosis factor type 1 receptor-associated protein) (TRAP-1) (TNFR-associated protein 1)	cytoplasm	8	4/4	0.153	5	3/3	0.096
both	Q6FI13	Histone H2A type 2-A (H2A.2) (H2A/o)	cytoplasm, secreted	8	4/4	0.983	5	1/3	0.931
both	Q09666	Neuroblast differentiation-associated protein AHNAK (Desmoyokin)	cytoplasm	8	3/4	0.007	5	2/3	0.013
both	P25789	Proteasome subunit alpha type-4 (Proteasome component C9) (Macropain subunit C9) (Multicatalytic endopeptidase complex subunit C9) (Proteasome subunit L)	cytoplasm	8	4/4	0.547	5	3/3	0.419
both	P28066	Proteasome subunit alpha type-5 (Proteasome zeta chain) (Macropain zeta chain) (Multicatalytic endopeptidase complex zeta chain)	cytoplasm, secreted	8	4/4	0.76	5	3/3	0.597
both	Q9UBT2	SUMO-activating enzyme subunit 2 (Ubiquitin-like 1-activating enzyme E1B) (Anthracycline-associated resistance ARX)	cytoplasm	8	4/4	0.16	5	3/3	0.138
both	P15880	40S ribosomal protein S2 (S4) (LLRep3 protein)	cytoplasm, secreted	7	4/4	0.266	5	2/3	0.394
both	P62241	40S ribosomal protein S8	cytoplasm	7	4/4	0.826	5	3/3	0.37
both	Q99439	Calponin-2 (Calponin H2, smooth muscle) (Neutral calponin)	cytoplasm	7	4/4	0.548	5	2/3	0.52
both	P06493	Cell division control protein 2 homolog (p34 protein kinase) (Cyclin-dependent kinase 1) (CDK1)	cytoplasm	7	3/4	0.265	5	1/3	0.65
both	Q14103	Heterogeneous nuclear ribonucleoprotein D0 (hnRNP D0) (AU-rich element RNA-binding protein 1)	cytoplasm, secreted	7	4/4	0.27	5	2/3	0.444
both	P19367	Hexokinase-1 (Hexokinase type I) (HK I) (Brain form hexokinase)	cytoplasm	7	2/4	0.115	5	2/3	0.094
both	P00441	Superoxide dismutase [Cu-Zn]	cytoplasm	7	4/4	1082	5	2/3	1063
both	O43399	Tumor protein D54 (hD54) (Tumor protein D52-like 2)	cytoplasm	7	3/4	0.541	5	2/3	0.682
both	Q13404	Ubiquitin-conjugating enzyme E2 variant 1 (UEV-1) (CROC-1) (TRAF6-regulated IKK activator 1 beta Uev1A)	cytoplasm, secreted	7	4/4	0.793	5	2/3	1001
both	P62847	40S ribosomal protein S24	cytoplasm, secreted	6	4/4	1138	5	3/3	0.806
both	P32969	60S ribosomal protein L9	cytoplasm	6	3/4	0.752	5	2/3	0.563
both	P48047	ATP synthase subunit O, mitochondrial (Oligomycin sensitivity conferral protein) (OSCP)	cytoplasm	6	4/4	0.584	5	2/3	0.716
both	P05198	Eukaryotic translation initiation factor 2 subunit 1 (Eukaryotic translation initiation factor 2 subunit alpha) (eIF-2-alpha)	cytoplasm	6	3/4	0.167	5	3/3	0.213
both	P07954	Fumarate hydratase, mitochondrial (Fumarase)	cytoplasm	6	3/4	0.223	5	3/3	0.166
both	Q96AB3	Isochorismatase domain-containing protein 2, mitochondrial	cytoplasm	6	3/4	0.697	5	3/3	0.382
both	Q04760	Lactoylglutathione lyase (Methylglyoxalase) (Aldoketomutase) (Glyoxalase I) (Glx I) (Ketone-aldehyde mutase) (S-D-lactoylglutathione methylglyoxal lyase)	cytoplasm	6	3/4	0.948	5	2/3	0.957
both	Q13765	Nascent polypeptide-associated complex subunit alpha (NAC-alpha) (Alpha-NAC)	cytoplasm	6	4/4	2829	5	3/3	2432
both	P08134	Rho-related GTP-binding protein RhoC (H9)	cytoplasm	6	4/4	0.445	5	3/3	0.57
both	Q9Y265	RuvB-like 1 (49 kDa TATA box-binding protein-interacting protein) (49 kDa TBP-interacting protein) (TIP49a) (Pontin 52) (Nuclear matrix protein 238) (NMP 238) (54 kDa erythrocyte cytosolic protein) (ECP-54) (TIP60-associated protein 54-alpha) (TAP54-alpha	cytoplasm	6	3/4	0.132	5	2/3	0.298
both	P35270	Sepiapterin reductase (SPR)	cytoplasm	6	4/4	0.551	5	2/3	0.47
both	Q9BRA2	Thioredoxin domain-containing protein 17 (Thioredoxin-like protein 5) (14 kDa thioredoxin-related protein) (TRP14) (Protein 42-9-9)	cytoplasm, secreted	6	4/4	2391	5	2/3	1037
both	P46782	40S ribosomal protein S5	cytoplasm	5	4/4	0.472	5	3/3	0.533
both	P62750	60S ribosomal protein L23a	cytoplasm	5	4/4	0.376	5	2/3	0.771
both	O75608	Acyl-protein thioesterase 1 (Lysophospholipase 1) (Lysophospholipase I)	cytoplasm	5	4/4	0.433	5	3/3	0.458
both	Q9Y678	Coatomer subunit gamma (Gamma-coat protein) (Gamma-COP)	cytoplasm	5	1/4	0.212	5	1/3	0.212
both	P28838	Cytosol aminopeptidase (Leucine aminopeptidase) (Leucyl aminopeptidase) (Leucine aminopeptidase 3) (LAP) (Proline aminopeptidase) (Prolyl aminopeptidase) (Peptidase S)	cytoplasm	5	3/4	0.154	5	3/3	0.201
both	O76003	Glutaredoxin-3 (Thioredoxin-like protein 2) (PKC-interacting cousin of thioredoxin) (PKC-theta-interacting protein) (PKCq-interacting protein)	cytoplasm	5	3/4	0.234	5	2/3	0.299
both	Q9NZL9	Methionine adenosyltransferase 2 subunit beta (Methionine adenosyltransferase II beta) (MAT II beta) (Methionine adenosyltransferase 2 beta subunit) (DTDP-4-keto-6-deoxy-D-glucose 4-reductase)	cytoplasm	5	4/4	0.176	5	2/3	0.26
both	Q15102	Platelet-activating factor acetylhydrolase IB subunit gamma (PAF acetylhydrolase 29 kDa subunit) (PAF-AH 29 kDa subunit) (PAF-AH subunit gamma) (PAFAH subunit gamma)	cytoplasm	5	4/4	0.392	5	2/3	0.61
both	P43487	Ran-specific GTPase-activating protein (Ran-binding protein 1) (RanBP1)	cytoplasm	5	4/4	0.641	5	2/3	0.833
both	P38606	V-type proton ATPase catalytic subunit A (V-ATPase subunit A) (Vacuolar proton pump subunit alpha) (V-ATPase 69 kDa subunit) (Vacuolar ATPase isoform VA68)	cytoplasm	5	2/4	0.172	5	2/3	0.14
both	P83731	60S ribosomal protein L24 (Ribosomal protein L30)	cytoplasm	4	4/4	0.353	5	2/3	0.811
both	P59998	Actin-related protein 2/3 complex subunit 4 (Arp2/3 complex 20 kDa subunit) (p20-ARC)	cytoplasm	4	3/4	0.51	5	3/3	0.435
both	O75390	Citrate synthase, mitochondrial	cytoplasm	4	4/4	0.139	5	3/3	0.229
both	P47813	Eukaryotic translation initiation factor 1A, X-chromosomal (eIF-1A X isoform) (eIF-4C)	cytoplasm	4	4/4	0.575	5	1/3	1.61
both	O75223	Gamma-glutamylcyclotransferase (Cytochrome c-releasing factor 21)	cytoplasm	4	4/4	0.276	5	2/3	0.61
both	P40121	Macrophage-capping protein (Actin regulatory protein CAP-G)	cytoplasm	4	2/4	0.259	5	2/3	0.422
both	O96008	Mitochondrial import receptor subunit TOM40 homolog (Translocase of outer membrane 40 kDa subunit homolog) (Protein Haymaker) (p38.5)	cytoplasm	4	3/4	0.458	5	2/3	0.585
both	P61081	NEDD8-conjugating enzyme Ubc12 (Ubiquitin-conjugating enzyme E2 M) (NEDD8 protein ligase) (NEDD8 carrier protein)	cytoplasm	4	4/4	0.949	5	2/3	0.866
both	Q9UI30	TRM112-like protein	cytoplasm	4	4/4	1124	5	2/3	1211
both	P61769	Beta-2-microglobulin	cytoplasm, secreted	3	2/4	0.556	5	1/3	0.334
both	O75822	Eukaryotic translation initiation factor 3 subunit J (eIF3j) (Eukaryotic translation initiation factor 3 subunit 1) (eIF-3-alpha) (eIF3 p35)	cytoplasm	3	3/4	0.264	5	2/3	0.735
both	Q9NR45	Sialic acid synthase (N-acetylneuraminate synthase) (N-acetylneuraminic acid synthase) (N-acetylneuraminate-9-phosphate synthase) (N-acetylneuraminic acid phosphate synthase)	cytoplasm, secreted	3	1/4	0.194	5	2/3	0.259
both	Q9BYD1	39S ribosomal protein L13, mitochondrial (L13mt)	cytoplasm	2	2/4	0.136	5	2/3	0.594
both	Q9NRX2	39S ribosomal protein L17, mitochondrial (L17mt) (LYST-interacting protein 2)	cytoplasm	2	2/4	0.129	5	2/3	0.438
both	P15559	NAD(P)H dehydrogenase [quinone] 1 (Quinone reductase 1) (NAD(P)H:quinone oxidoreductase 1) (QR1) (DT-diaphorase) (DTD) (Azoreductase) (Phylloquinone reductase) (Menadione reductase)	cytoplasm	2	4/4	0.214	5	2/3	0.507
both	Q14247	Src substrate cortactin (Amplaxin) (Oncogene EMS1)	cytoplasm	2	2/4	0.058	5	2/3	0.185
both	Q16762	Thiosulfate sulfurtransferase (Rhodanese)	cytoplasm	2	1/4	0.202	5	2/3	0.26
both	Q9H2U2	Inorganic pyrophosphatase 2, mitochondrial (PPase 2) (Pyrophosphatase SID6-306)	cytoplasm	1	1/4	0.083	5	2/3	0.273
both	P00387	NADH-cytochrome b5 reductase 3 (Cytochrome b5 reductase) (Diaphorase-1)	cytoplasm	1	1/4	0.105	5	2/3	0.377
reference	P48735	Isocitrate dehydrogenase [NADP], mitochondrial (IDH) (Oxalosuccinate decarboxylase) (NADP(+)-specific ICDH) (IDP) (ICD-M)		0	0/4	0	5	3/3	0.123
reference	P61626	Lysozyme C (1,4-beta-N-acetylmuramidase C)		0	0/4	0	5	2/3	0.514
reference	Q00796	Sorbitol dehydrogenase (L-iditol 2-dehydrogenase)		0	0/4	0	5	2/3	0.259
reference	Q9BRG1	Vacuolar protein-sorting-associated protein 25 (hVps25) (ESCRT-II complex subunit VPS25) (ELL-associated protein of 20 kDa) (Dermal papilla-derived protein 9)		0	0/4	0	5	2/3	0.911
both	Q7KZF4	Staphylococcal nuclease domain-containing protein 1 (p100 co-activator) (100 kDa coactivator) (EBNA2 coactivator p100) (Tudor domain-containing protein 11)	cytoplasm	29	4/4	0.29	4	2/3	0.099
both	P13010	ATP-dependent DNA helicase 2 subunit 2 (ATP-dependent DNA helicase II 80 kDa subunit) (Lupus Ku autoantigen protein p86) (86 kDa subunit of Ku antigen) (Ku86) (Ku80) (Thyroid-lupus autoantigen) (TLAA) (CTC box-binding factor 85 kDa subunit) (CTCBF) (Nucle	cytoplasm	27	2/4	0.528	4	1/3	0.182
both	Q14152	Eukaryotic translation initiation factor 3 subunit A (eIF3a) (Eukaryotic translation initiation factor 3 subunit 10) (eIF-3-theta) (eIF3 p167) (eIF3 p180) (eIF3 p185)	cytoplasm	27	3/4	0.226	4	1/3	0.071
both	Q00839	Heterogeneous nuclear ribonucleoprotein U (hnRNP U) (Scaffold attachment factor A) (SAF-A) (p120) (pp120)	cytoplasm	18	4/4	0.3	4	2/3	0.085
both	P31939	Bifunctional purine biosynthesis protein PURH	cytoplasm, secreted	17	4/4	0.466	4	3/3	0.111
both	P46379	Large proline-rich protein BAT3 (HLA-B-associated transcript 3) (Protein G3)	cytoplasm	15	2/4	0.568	4	1/3	0.216
both	O00571	ATP-dependent RNA helicase DDX3X (DEAD box protein 3, X-chromosomal) (Helicase-like protein 2) (HLP2) (DEAD box, X isoform)	cytoplasm	14	4/4	0.222	4	3/3	0.066
both	O43175	D-3-phosphoglycerate dehydrogenase (3-PGDH)	cytoplasm	13	4/4	0.821	4	2/3	0.273
both	P26583	High mobility group protein B2 (High mobility group protein 2) (HMG-2)	cytoplasm	13	3/4	0.37	4	1/3	0.848
both	P53618	Coatomer subunit beta (Beta-coat protein) (Beta-COP)	cytoplasm	12	2/4	0.259	4	2/3	0.068
both	P22626	Heterogeneous nuclear ribonucleoproteins A2/B1 (hnRNP A2 / hnRNP B1)	cytoplasm	11	4/4	0.257	4	2/3	0.286
both	P62333	26S protease regulatory subunit S10B (Proteasome 26S subunit ATPase 6) (Proteasome subunit p42)	cytoplasm, secreted	10	4/4	0.143	4	2/3	0.127
both	P62829	60S ribosomal protein L23 (Ribosomal protein L17)	cytoplasm	10	4/4	1416	4	3/3	0.722
both	Q16531	DNA damage-binding protein 1 (Damage-specific DNA-binding protein 1) (UV-damaged DNA-binding factor) (DDB p127 subunit) (DNA damage-binding protein a) (DDBa) (UV-damaged DNA-binding protein 1) (UV-DDB 1) (Xeroderma pigmentosum group E-complementing protei	cytoplasm	10	2/4	0.199	4	1/3	0.147
both	O75083	WD repeat-containing protein 1 (Actin-interacting protein 1) (AIP1) (NORI-1)	cytoplasm	10	3/4	0.27	4	3/3	0.097
both	P99999	Cytochrome c	cytoplasm, secreted	9	4/4	3194	4	1/3	1783
both	P26641	Elongation factor 1-gamma (EF-1-gamma) (eEF-1B gamma)	cytoplasm	9	4/4	0.286	4	2/3	0.309
both	O15347	High mobility group protein B3 (High mobility group protein 4) (HMG-4) (High mobility group protein 2a) (HMG-2a)	cytoplasm	9	3/4	0.319	4	2/3	0.408
both	O00159	Myosin-Ic (Myosin I beta) (MMI-beta) (MMIb)	cytoplasm	9	1/4	0.233	4	2/3	0.054
both	P60900	Proteasome subunit alpha type-6 (Proteasome iota chain) (Macropain iota chain) (Multicatalytic endopeptidase complex iota chain) (27 kDa prosomal protein) (PROS-27) (p27K)	cytoplasm	9	4/4	1167	4	2/3	0.467
both	P49720	Proteasome subunit beta type-3 (Proteasome theta chain) (Proteasome chain 13) (Proteasome component C10-II)	cytoplasm	9	4/4	1456	4	3/3	0.705
both	P62987	Ubiquitin-60S ribosomal protein L40 (Ubiquitin A-52 residue ribosomal protein fusion product 1) (CEP52)	cytoplasm, secreted	9	4/4	1212	4	3/3	0.511
both	P56537	Eukaryotic translation initiation factor 6 (eIF-6) (B4 integrin interactor) (CAB) (p27(BBP)) (B(2)GCN homolog)	cytoplasm, secreted	8	4/4	1017	4	2/3	0.555
both	P34931	Heat shock 70 kDa protein 1L (Heat shock 70 kDa protein 1-like) (Heat shock 70 kDa protein 1-Hom) (HSP70-Hom)	cytoplasm	8	4/4	0.374	4	1/3	0.245
both	P07951	Tropomyosin beta chain (Tropomyosin-2) (Beta-tropomyosin)	cytoplasm	8	4/4	0.303	4	1/3	0.322
both	Q15819	Ubiquitin-conjugating enzyme E2 variant 2 (MMS2) (Enterocyte differentiation-associated factor EDAF-1) (Enterocyte differentiation-promoting factor) (EDPF-1) (Vitamin D3-inducible protein) (DDVit 1)	cytoplasm, secreted	8	4/4	0.859	4	2/3	0.604
both	P62913	60S ribosomal protein L11 (CLL-associated antigen KW-12)	cytoplasm	7	4/4	0.671	4	2/3	0.472
both	P18621	60S ribosomal protein L17 (60S ribosomal protein L23) (PD-1)	cytoplasm	7	3/4	0.754	4	2/3	0.507
both	P62888	60S ribosomal protein L30	cytoplasm, secreted	7	4/4	1124	4	3/3	0.922
both	P24752	Acetyl-CoA acetyltransferase, mitochondrial (Acetoacetyl-CoA thiolase) (T2)	cytoplasm	7	4/4	0.321	4	3/3	0.122
both	Q562R1	Beta-actin-like protein 2 (Kappa-actin)	cytoplasm, secreted	7	4/4	0.403	4	2/3	0.309
both	Q14019	Coactosin-like protein	cytoplasm, secreted	7	4/4	1092	4	2/3	0.771
both	P20674	Cytochrome c oxidase subunit 5A, mitochondrial (Cytochrome c oxidase polypeptide Va)	cytoplasm	7	4/4	0.561	4	2/3	0.495
both	P78417	Glutathione S-transferase omega-1 (GSTO 1-1)	cytoplasm, secreted	7	4/4	0.563	4	2/3	0.336
both	P50213	Isocitrate dehydrogenase [NAD] subunit alpha, mitochondrial (Isocitric dehydrogenase) (NAD(+)-specific ICDH)	cytoplasm	7	4/4	0.336	4	3/3	0.248
both	P33176	Kinesin-1 heavy chain (Ubiquitous kinesin heavy chain) (UKHC) (Conventional kinesin heavy chain)	cytoplasm	7	2/4	0.11	4	2/3	0.06
both	P22307	Non-specific lipid-transfer protein (Propanoyl-CoA C-acyltransferase) (NSL-TP) (Sterol carrier protein 2) (SCP-2) (Sterol carrier protein X) (SCP-X) (SCP-chi) (SCPX)	cytoplasm	7	4/4	0.165	4	1/3	0.266
both	Q9NTK5	Obg-like ATPase 1 (GTP-binding protein 9)	cytoplasm, secreted	7	4/4	0.281	4	3/3	0.192
both	P78330	Phosphoserine phosphatase (PSPase) (O-phosphoserine phosphohydrolase) (L-3-phosphoserine phosphatase)	cytoplasm, secreted	7	4/4	0.565	4	2/3	0.376
both	P22061	Protein-L-isoaspartate(D-aspartate) O-methyltransferase (PIMT) (Protein-beta-aspartate methyltransferase) (Protein L-isoaspartyl/D-aspartyl methyltransferase) (L-isoaspartyl protein carboxyl methyltransferase)	cytoplasm	7	4/4	0.521	4	2/3	0.323
both	Q9GZT3	SRA stem-loop-interacting RNA-binding protein, mitochondrial	cytoplasm	7	4/4	1476	4	1/3	1.31
both	P09493	Tropomyosin alpha-1 chain (Tropomyosin-1) (Alpha-tropomyosin)	cytoplasm	7	4/4	0.208	4	3/3	0.174
both	Q9UNM6	26S proteasome non-ATPase regulatory subunit 13 (26S proteasome regulatory subunit S11) (26S proteasome regulatory subunit p40.5)	cytoplasm	6	4/4	0.204	4	3/3	0.181
both	Q02543	60S ribosomal protein L18a	cytoplasm	6	4/4	0.448	4	3/3	0.365
both	P13995	Bifunctional methylenetetrahydrofolate dehydrogenase/cyclohydrolase, mitochondrial	cytoplasm	6	4/4	0.226	4	2/3	0.194
both	P04632	Calpain small subunit 1 (CSS1) (Calcium-dependent protease small subunit 1) (Calcium-dependent protease small subunit) (CDPS) (Calpain regulatory subunit) (Calcium-activated neutral proteinase small subunit) (CANP small subunit)	cytoplasm	6	4/4	0.756	4	3/3	0.422
both	P33316	Deoxyuridine 5'-triphosphate nucleotidohydrolase, mitochondrial (dUTPase) (dUTP pyrophosphatase)	cytoplasm	6	4/4	0.555	4	2/3	0.438
both	Q9H223	EH domain-containing protein 4 (Hepatocellular carcinoma-associated protein 10/11)	cytoplasm	6	2/4	0.229	4	3/3	0.12
both	P09104	Gamma-enolase (2-phospho-D-glycerate hydro-lyase) (Neural enolase) (Neuron-specific enolase) (NSE) (Enolase 2)	cytoplasm, secreted	6	4/4	0.315	4	1/3	0.241
both	P04908	Histone H2A type 1-B/E (H2A/m) (H2A.2) (H2A/a)	cytoplasm, secreted	6	4/4	0.983	4	1/3	0.389
both	Q15691	Microtubule-associated protein RP/EB family member 1 (APC-binding protein EB1) (End-binding protein 1) (EB1)	cytoplasm	6	3/4	0.391	4	2/3	0.274
both	P58546	Myotrophin (Protein V-1)	cytoplasm, secreted	6	4/4	1545	4	2/3	0.885
both	O95571	Protein ETHE1, mitochondrial (Ethylmalonic encephalopathy protein 1) (Hepatoma subtracted clone one protein)	cytoplasm	6	3/4	0.507	4	2/3	0.356
both	P16949	Stathmin (Phosphoprotein p19) (pp19) (Leukemia-associated phosphoprotein p18) (Oncoprotein 18) (Op18) (pp17) (Prosolin) (Metablastin) (Protein Pr22)	cytoplasm	6	4/4	0.847	4	2/3	0.467
both	P23919	Thymidylate kinase (dTMP kinase)	cytoplasm	6	4/4	0.384	4	2/3	0.398
both	Q15369	Transcription elongation factor B polypeptide 1 (RNA polymerase II transcription factor SIII subunit C) (SIII p15) (Elongin 15 kDa subunit) (Elongin-C) (EloC)	cytoplasm	6	3/4	0.943	4	1/3	2162
both	P62280	40S ribosomal protein S11	cytoplasm	5	4/4	0.607	4	2/3	0.66
both	P62851	40S ribosomal protein S25	cytoplasm, secreted	5	4/4	1096	4	2/3	1037
both	P62854	40S ribosomal protein S26	cytoplasm, secreted	5	4/4	1.19	4	2/3	0.911
both	P50914	60S ribosomal protein L14 (CAG-ISL 7)	cytoplasm	5	4/4	0.336	4	2/3	0.422
both	P46776	60S ribosomal protein L27a	cytoplasm, secreted	5	4/4	0.514	4	2/3	0.514
both	Q9UKK9	ADP-sugar pyrophosphatase (Nucleoside diphosphate-linked moiety X motif 5) (Nudix motif 5) (YSA1H)	cytoplasm	5	3/4	0.697	4	2/3	0.623
both	P49419	Alpha-aminoadipic semialdehyde dehydrogenase (Alpha-AASA dehydrogenase) (Delta1-piperideine-6-carboxylate dehydrogenease) (P6c dehydrogenase) (Aldehyde dehydrogenase family 7 member A1) (Antiquitin-1)	cytoplasm	5	4/4	0.203	4	3/3	0.142
both	Q9UBR2	Cathepsin Z (Cathepsin X) (Cathepsin P)	cytoplasm, secreted	5	4/4	0.347	4	2/3	0.302
both	Q07021	Complement component 1 Q subcomponent-binding protein, mitochondrial (Glycoprotein gC1qBP) (C1qBP) (GC1q-R protein) (Hyaluronan-binding protein 1) (Mitochondrial matrix protein p32) (p33)	cytoplasm	5	4/4	0.386	4	2/3	0.38
both	Q9HAV7	GrpE protein homolog 1, mitochondrial (Mt-GrpE#1) (HMGE)	cytoplasm	5	4/4	0.361	4	2/3	0.333
both	P33778	Histone H2B type 1-B (H2B.f) (H2B/f) (H2B.1)	cytoplasm	5	4/4	0.34	4	1/3	0.778
both	P62942	Peptidyl-prolyl cis-trans isomerase FKBP1A (PPIase FKBP1A) (FK506-binding protein 1A) (FKBP-1A) (Rotamase) (Immunophilin FKBP12) (12 kDa FKBP)	cytoplasm, secreted	5	4/4	1882	4	3/3	0.943
both	Q9UHV9	Prefoldin subunit 2	cytoplasm	5	4/4	0.51	4	2/3	0.585
both	Q99471	Prefoldin subunit 5 (C-myc-binding protein Mm-1) (Myc modulator 1)	cytoplasm	5	4/4	0.538	4	2/3	0.604
both	P61289	Proteasome activator complex subunit 3 (Proteasome activator 28 subunit gamma) (PA28gamma) (Activator of multicatalytic protease subunit 3) (11S regulator complex subunit gamma) (REG-gamma) (Ki nuclear autoantigen)	cytoplasm	5	4/4	0.36	4	2/3	0.35
both	P28072	Proteasome subunit beta type-6 (Proteasome delta chain) (Macropain delta chain) (Multicatalytic endopeptidase complex delta chain) (Proteasome subunit Y)	cytoplasm	5	4/4	0.289	4	2/3	0.437
both	Q9Y2B0	Protein canopy homolog 2 (MIR-interacting saposin-like protein) (Transmembrane protein 4) (Putative secreted protein ZSIG9)	cytoplasm	5	4/4	0.728	4	2/3	0.866
both	O00764	Pyridoxal kinase (Pyridoxine kinase)	cytoplasm, secreted	5	4/4	0.245	4	2/3	0.401
both	P31153	S-adenosylmethionine synthetase isoform type-2 (AdoMet synthetase 2) (Methionine adenosyltransferase 2) (MAT 2) (Methionine adenosyltransferase II) (MAT-II)	cytoplasm	5	4/4	0.178	4	3/3	0.175
both	Q9Y2R9	28S ribosomal protein S7, mitochondrial (S7mt) (bMRP-27a) (bMRP27a)	cytoplasm	4	4/4	0.187	4	2/3	0.284
both	P46777	60S ribosomal protein L5	cytoplasm	4	1/4	0.179	4	2/3	0.229
both	Q02878	60S ribosomal protein L6 (TAX-responsive enhancer element-binding protein 107) (TAXREB107) (Neoplasm-related protein C140)	cytoplasm, secreted	4	4/4	0.27	4	2/3	0.296
both	P55957	BH3-interacting domain death agonist (p22 BID) (BID)	cytoplasm	4	4/4	0.452	4	2/3	0.638
both	P16070	CD44 antigen (Phagocytic glycoprotein I) (PGP-I) (HUTCH-I) (Extracellular matrix receptor III) (ECMR-III) (GP90 lymphocyte homing/adhesion receptor) (Hermes antigen) (Hyaluronate receptor) (Heparan sulfate proteoglycan) (Epican) (CDw44)	cytoplasm	4	2/4	0.168	4	2/3	0.202
both	P49589	Cysteinyl-tRNA synthetase, cytoplasmic (Cysteine--tRNA ligase) (CysRS)	cytoplasm	4	2/4	0.088	4	2/3	0.113
both	P01111	GTPase NRas (Transforming protein N-Ras)	cytoplasm	4	3/4	0.37	4	2/3	0.375
both	Q8TEX9	Importin-4 (Imp4) (Importin-4b) (Imp4b) (Ran-binding protein 4) (RanBP4)	cytoplasm	4	3/4	0.08	4	2/3	0.081
both	Q9BY32	Inosine triphosphate pyrophosphatase (ITPase) (Putative oncogene protein hlc14-06-p)	cytoplasm	4	4/4	0.525	4	2/3	0.784
both	Q13907	Isopentenyl-diphosphate Delta-isomerase 1 (Isopentenyl pyrophosphate isomerase 1) (IPP isomerase 1)	cytoplasm, secreted	4	3/4	0.397	4	3/3	0.281
both	P09960	Leukotriene A-4 hydrolase (Leukotriene A(4) hydrolase) (LTA-4 hydrolase)	cytoplasm	4	3/4	0.135	4	3/3	0.116
both	Q16822	Phosphoenolpyruvate carboxykinase [GTP], mitochondrial (PEPCK-M) (Phosphoenolpyruvate carboxylase)	cytoplasm	4	3/4	0.114	4	1/3	0.239
both	P61758	Prefoldin subunit 3 (Von Hippel-Lindau-binding protein 1) (VHL-binding protein 1) (HIBBJ46)	cytoplasm	4	4/4	0.284	4	2/3	0.449
both	Q15185	Prostaglandin E synthase 3 (Cytosolic prostaglandin E2 synthase) (cPGES) (Telomerase-binding protein p23) (Hsp90 co-chaperone) (Progesterone receptor complex p23)	cytoplasm	4	4/4	0.889	4	2/3	1154
both	P61026	Ras-related protein Rab-10	cytoplasm	4	4/4	0.341	4	3/3	0.417
both	P62491	Ras-related protein Rab-11A (Rab-11) (YL8)	cytoplasm	4	4/4	0.258	4	3/3	0.476
both	P52565	Rho GDP-dissociation inhibitor 1 (Rho GDI 1) (Rho-GDI alpha)	cytoplasm	4	3/4	0.422	4	3/3	0.283
both	P04179	Superoxide dismutase [Mn], mitochondrial	cytoplasm	4	4/4	0.472	4	2/3	0.507
both	P51571	Translocon-associated protein subunit delta (TRAP-delta) (Signal sequence receptor subunit delta) (SSR-delta)	cytoplasm	4	2/4	0.376	4	2/3	0.915
both	Q16851	UTP--glucose-1-phosphate uridylyltransferase (UDP-glucose pyrophosphorylase) (UDPGP)	cytoplasm	4	1/4	0.259	4	1/3	0.259
both	P51665	26S proteasome non-ATPase regulatory subunit 7 (26S proteasome regulatory subunit rpn8) (26S proteasome regulatory subunit S12) (Proteasome subunit p40) (Mov34 protein homolog)	cytoplasm	3	3/4	0.202	4	3/3	0.352
both	P62910	60S ribosomal protein L32	cytoplasm	3	4/4	0.353	4	2/3	0.623
both	Q13155	Aminoacyl tRNA synthetase complex-interacting multifunctional protein 2 (Multisynthetase complex auxiliary component p38) (Protein JTV-1)	cytoplasm, secreted	3	1/4	0.212	4	2/3	0.217
both	Q8NCW5	Apolipoprotein A-I-binding protein (AI-BP) (YjeF N-terminal domain-containing protein 1)	cytoplasm	3	4/4	0.292	4	2/3	0.38
both	P31930	Cytochrome b-c1 complex subunit 1, mitochondrial (Ubiquinol-cytochrome-c reductase complex core protein 1) (Core protein I) (Complex III subunit 1)	cytoplasm	3	3/4	0.108	4	2/3	0.212
both	P41567	Eukaryotic translation initiation factor 1 (eIF1) (Protein translation factor SUI1 homolog) (Sui1iso1) (A121)	cytoplasm	3	4/4	0.66	4	1/3	2728
both	P47755	F-actin-capping protein subunit alpha-2 (CapZ alpha-2)	cytoplasm, secreted	3	3/4	0.144	4	1/3	0.492
both	P01112	GTPase HRas (Transforming protein p21) (p21ras) (H-Ras-1) (c-H-ras) (Ha-Ras)	cytoplasm	3	3/4	0.37	4	3/3	0.37
both	O00151	PDZ and LIM domain protein 1 (Elfin) (LIM domain protein CLP-36) (C-terminal LIM domain protein 1)	cytoplasm	3	1/4	0.35	4	2/3	0.299
both	P30405	Peptidyl-prolyl cis-trans isomerase, mitochondrial (PPIase) (Cyclophilin F)	cytoplasm	3	3/4	0.168	4	3/3	0.31
both	Q9NQP4	Prefoldin subunit 4 (Protein C-1)	cytoplasm	3	3/4	0.543	4	3/3	1076
both	P35080	Profilin-2 (Profilin II)	cytoplasm, secreted	3	3/4	0.579	4	1/3	1783
both	P62834	Ras-related protein Rap-1A (GTP-binding protein smg-p21A) (Ras-related protein Krev-1) (C21KG) (G-22K)	cytoplasm	3	4/4	0.48	4	3/3	0.685
both	P10768	S-formylglutathione hydrolase (FGH) (Esterase D)	cytoplasm	3	4/4	0.279	4	3/3	0.397
both	Q6IAA8	UPF0404 protein C11orf59	cytoplasm	3	4/4	0.525	4	2/3	0.79
both	Q9Y3B7	39S ribosomal protein L11, mitochondrial (L11mt)	cytoplasm	2	2/4	0.228	4	2/3	0.515
both	Q96IU4	Abhydrolase domain-containing protein 14B (CCG1-interacting factor B)	cytoplasm	2	1/4	0.468	4	2/3	0.468
both	P62330	ADP-ribosylation factor 6	cytoplasm	2	1/4	0.389	4	3/3	0.332
both	Q9NR28	Diablo homolog, mitochondrial (Second mitochondria-derived activator of caspase) (Smac protein) (Direct IAP-binding protein with low pI)	cytoplasm	2	2/4	0.129	4	2/3	0.284
both	Q9NP97	Dynein light chain roadblock-type 1 (Dynein light chain 2A, cytoplasmic) (Dynein-associated protein Km23) (Roadblock domain-containing protein 1) (Bithoraxoid-like protein) (BLP)	cytoplasm	2	4/4	0.795	4	1/3	2728
both	O43324	Eukaryotic translation elongation factor 1 epsilon-1 (Multisynthetase complex auxiliary component p18) (Elongation factor p18)	cytoplasm	2	4/4	0.214	4	2/3	0.472
both	P62879	Guanine nucleotide-binding protein G(I)/G(S)/G(T) subunit beta-2 (Transducin beta chain 2) (G protein subunit beta-2)	cytoplasm	2	3/4	0.192	4	3/3	0.278
both	P51148	Ras-related protein Rab-5C (RAB5L) (L1880)	cytoplasm	2	3/4	0.2	4	3/3	0.511
both	P11233	Ras-related protein Ral-A	cytoplasm	2	1/4	0.334	4	1/3	0.778
both	O43396	Thioredoxin-like protein 1 (32 kDa thioredoxin-related protein)	cytoplasm	2	2/4	0.202	4	2/3	0.356
both	Q04323	UBX domain-containing protein 1 (SAPK substrate protein 1) (UBA/UBX 33.3 kDa protein)	cytoplasm	2	2/4	0.136	4	1/3	0.668
both	Q969H8	UPF0556 protein C19orf10 (Stromal cell-derived growth factor SF20) (Interleukin-25) (IL-25)	cytoplasm	2	2/4	0.778	4	2/3	1075
both	P00568	Adenylate kinase isoenzyme 1 (AK 1) (ATP-AMP transphosphorylase 1) (Myokinase)	cytoplasm	1	4/4	0.145	4	2/3	0.406
both	P12235	ADP/ATP translocase 1 (Adenine nucleotide translocator 1) (ANT 1) (ADP,ATP carrier protein 1) (Solute carrier family 25 member 4) (ADP,ATP carrier protein, heart/skeletal muscle isoform T1)	cytoplasm	1	3/4	0.093	4	1/3	0.425
both	P40616	ADP-ribosylation factor-like protein 1	cytoplasm	1	1/4	0.194	4	1/3	1031
both	P00966	Argininosuccinate synthase (Citrulline--aspartate ligase)	cytoplasm	1	2/4	0.075	4	1/3	0.334
both	P53634	Dipeptidyl-peptidase 1 (Dipeptidyl-peptidase I) (DPP-I) (Cathepsin C) (Cathepsin J) (Dipeptidyl transferase)	cytoplasm	1	1/4	0.083	4	2/3	0.221
both	P51452	Dual specificity protein phosphatase 3 (Dual specificity protein phosphatase VHR)	cytoplasm	1	1/4	0.212	4	2/3	0.811
both	Q14197	Immature colon carcinoma transcript 1 protein (Digestion substraction 1) (DS-1)	cytoplasm	1	1/4	0.136	4	2/3	0.38
both	Q9UM54	Myosin-VI (Unconventional myosin VI)	cytoplasm	1	1/4	0.022	4	3/3	0.037
both	Q56VL3	OCIA domain-containing protein 2 (Ovarian carcinoma immunoreactive antigen-like protein)	cytoplasm	1	1/4	0.155	4	2/3	0.556
both	Q9BPW8	Protein NipSnap homolog 1 (NipSnap1)	cytoplasm	1	1/4	0.101	4	2/3	0.217
both	Q15738	Sterol-4-alpha-carboxylate 3-dehydrogenase, decarboxylating (Protein H105e3)	cytoplasm	1	1/4	0.083	4	1/3	0.374
both	P46459	Vesicle-fusing ATPase (N-ethylmaleimide-sensitive fusion protein) (NEM-sensitive fusion protein) (Vesicular-fusion protein NSF)	cytoplasm	1	2/4	0.04	4	2/3	0.106
reference	Q9C0C2	182 kDa tankyrase-1-binding protein		0	0/4	0	4	2/3	0.07
reference	O43488	Aflatoxin B1 aldehyde reductase member 2 (AFB1-AR 1) (Aldoketoreductase 7)		0	0/4	0	4	3/3	0.226
reference	Q8TD06	Anterior gradient protein 3 homolog (AG-3) (Breast cancer membrane protein 11)		0	0/4	0	4	2/3	0.563
reference	Q9ULZ3	Apoptosis-associated speck-like protein containing a CARD (hASC) (PYD and CARD domain-containing protein) (Target of methylation-induced silencing 1) (Caspase recruitment domain-containing protein 5)		0	0/4	0	4	2/3	0.966
reference	P50895	Basal cell adhesion molecule (B-CAM cell surface glycoprotein) (Lutheran antigen) (Lutheran blood group glycoprotein) (Auberger B antigen) (F8/G253 antigen)		0	0/4	0	4	2/3	0.124
reference	O76070	Gamma-synuclein (Persyn) (Breast cancer-specific gene 1 protein) (Synoretin) (SR)		0	0/4	0	4	2/3	0.79
reference	Q9NQR4	Nitrilase homolog 2		0	0/4	0	4	3/3	0.183
reference	Q9Y365	PCTP-like protein (PCTP-L) (StAR-related lipid transfer protein 10) (START domain-containing protein 10) (StARD10) (Serologically defined colon cancer antigen 28) (Antigen NY-CO-28)		0	0/4	0	4	3/3	0.397
reference	Q12907	Vesicular integral-membrane protein VIP36 (Lectin mannose-binding 2) (Glycoprotein GP36b)		0	0/4	0	4	2/3	0.228
both	O15067	Phosphoribosylformylglycinamidine synthase (FGAM synthase) (Formylglycinamide ribotide amidotransferase) (FGARAT) (Formylglycinamide ribotide synthetase)	cytoplasm	33	4/4	0.525	3	1/3	0.093
both	Q00341	Vigilin (High density lipoprotein-binding protein) (HDL-binding protein)	cytoplasm	22	3/4	0.203	3	2/3	0.043
both	Q9P2J5	Leucyl-tRNA synthetase, cytoplasmic (Leucine--tRNA ligase) (LeuRS)	cytoplasm	17	1/4	0.594	3	1/3	0.086
both	P09455	Retinol-binding protein 1 (Cellular retinol-binding protein I) (CRBP-I) (Cellular retinol-binding protein) (CRBP)	cytoplasm, secreted	17	4/4	7763	3	1/3	0.701
both	Q9BSJ8	Extended synaptotagmin-1 (E-Syt1) (Membrane-bound C2 domain-containing protein) (Protein FAM62A)	cytoplasm	13	1/4	0.585	3	1/3	0.112
both	P62191	26S protease regulatory subunit 4 (P26s4) (Proteasome 26S subunit ATPase 1)	cytoplasm	12	4/4	0.247	3	3/3	0.126
both	P28074	Proteasome subunit beta type-5 (Proteasome epsilon chain) (Macropain epsilon chain) (Multicatalytic endopeptidase complex epsilon chain) (Proteasome subunit X) (Proteasome chain 6) (Proteasome subunit MB1)	cytoplasm	11	4/4	0.719	3	2/3	0.292
both	Q13200	26S proteasome non-ATPase regulatory subunit 2 (26S proteasome regulatory subunit RPN1) (26S proteasome regulatory subunit S2) (26S proteasome subunit p97) (Tumor necrosis factor type 1 receptor-associated protein 2) (55.11 protein)	cytoplasm	10	2/4	0.213	3	1/3	0.116
both	P36776	Lon protease homolog, mitochondrial (Lon protease-like protein) (LONP) (LONHs) (Mitochondrial ATP-dependent protease Lon) (Serine protease 15)	cytoplasm	10	4/4	0.12	3	3/3	0.045
both	P55884	Eukaryotic translation initiation factor 3 subunit B (eIF3b) (Eukaryotic translation initiation factor 3 subunit 9) (eIF-3-eta) (eIF3 p116) (eIF3 p110) (Prt1 homolog) (hPrt1)	cytoplasm	9	2/4	0.256	3	3/3	0.069
both	P31943	Heterogeneous nuclear ribonucleoprotein H (hnRNP H)	cytoplasm	9	4/4	0.503	3	2/3	0.239
both	P36578	60S ribosomal protein L4 (L1)	cytoplasm	8	4/4	0.239	3	2/3	0.141
both	P55060	Exportin-2 (Exp2) (Importin-alpha re-exporter) (Chromosome segregation 1-like protein) (Cellular apoptosis susceptibility protein)	cytoplasm	8	2/4	0.169	3	2/3	0.071
both	O95757	Heat shock 70 kDa protein 4L (Osmotic stress protein 94) (Heat shock 70-related protein APG-1)	cytoplasm	8	3/4	0.125	3	3/3	0.046
both	Q9UQ80	Proliferation-associated protein 2G4 (Cell cycle protein p38-2G4 homolog) (hG4-1) (ErbB3-binding protein 1)	cytoplasm	8	4/4	0.268	3	3/3	0.108
both	O60701	UDP-glucose 6-dehydrogenase (UDP-Glc dehydrogenase)	cytoplasm	8	4/4	0.229	3	3/3	0.064
both	P62195	26S protease regulatory subunit 8 (Proteasome 26S subunit ATPase 5) (Proteasome subunit p45) (p45/SUG) (Thyroid hormone receptor-interacting protein 1) (TRIP1)	cytoplasm	7	3/4	0.13	3	2/3	0.129
both	P63173	60S ribosomal protein L38	cytoplasm	7	4/4	8142	3	1/3	4623
both	Q14240	Eukaryotic initiation factor 4A-II (eIF-4A-II) (ATP-dependent RNA helicase eIF4A-2)	cytoplasm	7	4/4	0.361	3	3/3	0.259
both	P25786	Proteasome subunit alpha type-1 (Proteasome component C2) (Macropain subunit C2) (Multicatalytic endopeptidase complex subunit C2) (Proteasome nu chain) (30 kDa prosomal protein) (PROS-30)	cytoplasm	7	3/4	0.522	3	2/3	0.253
both	P68036	Ubiquitin-conjugating enzyme E2 L3 (Ubiquitin-protein ligase L3) (Ubiquitin carrier protein L3) (UbcH7) (E2-F1) (L-UBC)	cytoplasm, secreted	7	4/4	1184	3	2/3	0.79
both	P61353	60S ribosomal protein L27	cytoplasm	6	4/4	0.731	3	2/3	0.495
both	Q01518	Adenylyl cyclase-associated protein 1 (CAP 1)	cytoplasm	6	4/4	0.191	3	3/3	0.07
both	P17174	Aspartate aminotransferase, cytoplasmic (Transaminase A) (Glutamate oxaloacetate transaminase 1)	cytoplasm, secreted	6	2/4	0.197	3	1/3	0.233
both	P12081	Histidyl-tRNA synthetase, cytoplasmic (Histidine--tRNA ligase) (HisRS)	cytoplasm	6	4/4	0.09	3	2/3	0.104
both	O75489	NADH dehydrogenase [ubiquinone] iron-sulfur protein 3, mitochondrial (NADH-ubiquinone oxidoreductase 30 kDa subunit) (Complex I-30kD) (CI-30kD)	cytoplasm	6	3/4	0.316	3	2/3	0.163
both	O00231	26S proteasome non-ATPase regulatory subunit 11 (26S proteasome regulatory subunit S9) (26S proteasome regulatory subunit p44.5)	cytoplasm	5	4/4	0.068	3	3/3	0.118
both	P26373	60S ribosomal protein L13 (Breast basic conserved protein 1)	cytoplasm	5	4/4	0.297	3	2/3	0.267
both	P61254	60S ribosomal protein L26	cytoplasm	5	3/4	0.332	3	1/3	0.638
both	O75964	ATP synthase subunit g, mitochondrial (ATPase subunit g)	cytoplasm	5	4/4	0.838	3	1/3	0.995
both	Q99829	Copine-1 (Copine I)	cytoplasm	5	4/4	0.155	3	2/3	0.221
both	P24534	Elongation factor 1-beta (EF-1-beta)	cytoplasm	5	3/4	0.619	3	2/3	0.437
both	P61916	Epididymal secretory protein E1 (Niemann-Pick disease type C2 protein) (hE1)	cytoplasm	5	4/4	0.919	3	2/3	0.422
both	Q96HE7	ERO1-like protein alpha (ERO1-L-alpha) (Oxidoreductin-1-L-alpha) (Endoplasmic oxidoreductin-1-like protein)	cytoplasm	5	1/4	0.365	3	2/3	0.135
both	Q99729	Heterogeneous nuclear ribonucleoprotein A/B (hnRNP A/B) (APOBEC1-binding protein 1) (ABBP-1)	cytoplasm, secreted	5	4/4	0.263	3	2/3	0.267
both	O00425	Insulin-like growth factor 2 mRNA-binding protein 3 (IGF2 mRNA-binding protein 3) (IGF-II mRNA-binding protein 3) (KH domain-containing protein overexpressed in cancer) (hKOC) (VICKZ family member 3)	cytoplasm	5	3/4	0.158	3	2/3	0.147
both	P55145	Mesencephalic astrocyte-derived neurotrophic factor (Protein ARMET) (Arginine-rich protein)	cytoplasm	5	4/4	0.623	3	3/3	0.486
both	P61970	Nuclear transport factor 2 (NTF-2) (Placental protein 15) (PP15)	cytoplasm	5	4/4	1.05	3	1/3	1371
both	Q01105	Protein SET (Phosphatase 2A inhibitor I2PP2A) (I-2PP2A) (Template-activating factor I) (TAF-I) (HLA-DR-associated protein II) (PHAPII) (Inhibitor of granzyme A-activated DNase) (IGAAD)	cytoplasm	5	4/4	0.649	3	2/3	0.408
both	P46060	Ran GTPase-activating protein 1 (RanGAP1)	cytoplasm	5	3/4	0.09	3	2/3	0.101
both	Q9UL25	Ras-related protein Rab-21	cytoplasm	5	2/4	0.45	3	2/3	0.19
both	P61019	Ras-related protein Rab-2A	cytoplasm	5	3/4	0.256	3	2/3	0.323
both	P62318	Small nuclear ribonucleoprotein Sm D3 (Sm-D3) (snRNP core protein D3)	cytoplasm	5	2/4	0.259	3	2/3	0.422
both	Q96EL3	39S ribosomal protein L53, mitochondrial (L53mt)	cytoplasm	4	4/4	0.443	3	1/3	0.995
both	P62906	60S ribosomal protein L10a (CSA-19) (Neural precursor cell expressed developmentally down-regulated protein 6) (NEDD-6)	cytoplasm	4	3/4	0.294	3	2/3	0.202
both	Q8IZ83	Aldehyde dehydrogenase family 16 member A1	cytoplasm	4	4/4	0.115	3	3/3	0.085
both	P08243	Asparagine synthetase [glutamine-hydrolyzing] (Glutamine-dependent asparagine synthetase) (Cell cycle control protein TS11)	cytoplasm	4	3/4	0.108	3	2/3	0.078
both	O75947	ATP synthase subunit d, mitochondrial	cytoplasm	4	4/4	0.534	3	2/3	0.638
both	P07686	Beta-hexosaminidase subunit beta (N-acetyl-beta-glucosaminidase subunit beta) (Beta-N-acetylhexosaminidase subunit beta) (Hexosaminidase subunit B) (Cervical cancer proto-oncogene 7 protein) (HCC-7)	cytoplasm	4	2/4	0.212	3	2/3	0.174
both	P62633	Cellular nucleic acid-binding protein (CNBP) (Zinc finger protein 9)	cytoplasm	4	3/4	0.37	3	2/3	0.585
both	P04080	Cystatin-B (Stefin-B) (Liver thiol proteinase inhibitor) (CPI-B)	cytoplasm, secreted	4	4/4	1124	3	2/3	0.556
both	Q96KP4	Cytosolic non-specific dipeptidase (CNDP dipeptidase 2) (Glutamate carboxypeptidase-like protein 1) (Peptidase A)	cytoplasm	4	4/4	0.089	3	2/3	0.148
both	P30046	D-dopachrome decarboxylase (D-dopachrome tautomerase) (Phenylpyruvate tautomerase II)	cytoplasm	4	4/4	1225	3	2/3	0.723
both	P43897	Elongation factor Ts, mitochondrial (EF-TsMt)	cytoplasm	4	3/4	0.197	3	2/3	0.198
both	Q71UI9	Histone H2A.V (H2A.F/Z)	cytoplasm, secreted	4	3/4	0.57	3	1/3	0.389
both	P84243	Histone H3.3	cytoplasm, secreted	4	1/4	0.233	3	1/3	0.233
both	Q04695	Keratin, type I cytoskeletal 17 (Cytokeratin-17) (CK-17) (Keratin-17) (K17) (39.1)	cytoplasm, secreted	4	1/4	0.062	3	2/3	0.096
both	Q7Z4W1	L-xylulose reductase (XR) (Dicarbonyl/L-xylulose reductase) (Kidney dicarbonyl reductase) (kiDCR) (Carbonyl reductase II) (Sperm surface protein P34H)	cytoplasm	4	3/4	0.264	3	2/3	0.19
both	Q9Y2Q5	Mitogen-activated protein-binding protein-interacting protein (Late endosomal/lysosomal Mp1-interacting protein) (Roadblock domain-containing protein 3) (Endosomal adaptor protein p14)	cytoplasm	4	2/4	0.911	3	1/3	1154
both	P05121	Plasminogen activator inhibitor 1 (PAI-1) (Endothelial plasminogen activator inhibitor)	cytoplasm, secreted	4	2/4	0.093	3	1/3	0.304
both	P68402	Platelet-activating factor acetylhydrolase IB subunit beta (PAF acetylhydrolase 30 kDa subunit) (PAF-AH 30 kDa subunit) (PAF-AH subunit beta) (PAFAH subunit beta)	cytoplasm, secreted	4	4/4	0.392	3	3/3	0.283
both	P57721	Poly(rC)-binding protein 3 (Alpha-CP3)	cytoplasm, secreted	4	4/4	0.141	3	1/3	0.369
both	O94979	Protein transport protein Sec31A (SEC31-related protein A) (SEC31-like 1) (ABP125) (ABP130) (Web1-like protein)	cytoplasm	4	1/4	0.166	3	1/3	0.122
both	P61006	Ras-related protein Rab-8A (Oncogene c-mel)	cytoplasm	4	4/4	0.366	3	3/3	0.281
both	O43765	Small glutamine-rich tetratricopeptide repeat-containing protein alpha (Alpha-SGT) (Vpu-binding protein) (UBP)	cytoplasm	4	3/4	0.471	3	1/3	0.54
both	Q9UJZ1	Stomatin-like protein 2 (SLP-2) (EPB72-like 2)	cytoplasm	4	4/4	0.214	3	2/3	0.334
both	P20290	Transcription factor BTF3 (RNA polymerase B transcription factor 3)	cytoplasm	4	4/4	0.452	3	2/3	0.389
both	P23381	Tryptophanyl-tRNA synthetase, cytoplasmic (Tryptophan--tRNA ligase) (TrpRS) (Interferon-induced protein 53) (IFP53)	cytoplasm	4	4/4	0.102	3	2/3	0.101
both	O75347	Tubulin-specific chaperone A (Tubulin-folding cofactor A) (CFA) (TCP1-chaperonin cofactor A)	cytoplasm	4	3/4	0.66	3	2/3	0.233
both	P54577	Tyrosyl-tRNA synthetase, cytoplasmic (Tyrosyl--tRNA ligase) (TyrRS)	cytoplasm	4	3/4	0.084	3	2/3	0.128
both	O75348	V-type proton ATPase subunit G 1 (V-ATPase subunit G 1) (Vacuolar proton pump subunit G 1) (V-ATPase 13 kDa subunit 1) (Vacuolar proton pump subunit M16)	cytoplasm	4	4/4	1112	3	1/3	1371
both	Q9BV57	1,2-dihydroxy-3-keto-5-methylthiopentene dioxygenase (Aci-reductone dioxygenase) (ARD) (Membrane-type 1 matrix metalloproteinase cytoplasmic tail-binding protein 1) (MTCBP-1) (Submergence-induced protein 2 homolog) (SIPL)	cytoplasm	3	3/4	0.2	3	1/3	0.501
both	P82921	28S ribosomal protein S21, mitochondrial (S21mt)	cytoplasm	3	2/4	0.723	3	1/3	1154
both	P52815	39S ribosomal protein L12, mitochondrial (L12mt) (5c5-2)	cytoplasm	3	3/4	0.23	3	2/3	0.359
both	P31937	3-hydroxyisobutyrate dehydrogenase, mitochondrial (HIBADH)	cytoplasm	3	2/4	0.172	3	2/3	0.172
both	Q9Y3U8	60S ribosomal protein L36	cytoplasm	3	1/4	0.931	3	1/3	1683
both	P52209	6-phosphogluconate dehydrogenase, decarboxylating	cytoplasm	3	2/4	0.148	3	3/3	0.12
both	Q9BTT0	Acidic leucine-rich nuclear phosphoprotein 32 family member E (LANP-like protein) (LANP-L)	cytoplasm	3	4/4	0.52	3	2/3	0.376
both	O15145	Actin-related protein 2/3 complex subunit 3 (Arp2/3 complex 21 kDa subunit) (p21-ARC)	cytoplasm	3	4/4	0.317	3	3/3	0.264
both	Q9BPX5	Actin-related protein 2/3 complex subunit 5-like protein (Arp2/3 complex 16 kDa subunit 2) (ARC16-2)	cytoplasm	3	3/4	0.295	3	2/3	0.359
both	P55263	Adenosine kinase (AK) (Adenosine 5'-phosphotransferase)	cytoplasm	3	4/4	0.146	3	1/3	0.304
both	P62158	Calmodulin (CaM)	cytoplasm	3	4/4	0.623	3	2/3	0.623
both	P00403	Cytochrome c oxidase subunit 2 (Cytochrome c oxidase polypeptide II)	cytoplasm	3	2/4	0.668	3	2/3	0.911
both	P27695	DNA-(apurinic or apyrimidinic site) lyase (Apurinic-apyrimidinic endonuclease 1) (AP endonuclease 1) (APEX nuclease) (APEN) (Protein REF-1)	cytoplasm, secreted	3	3/4	0.175	3	1/3	0.334
both	O00303	Eukaryotic translation initiation factor 3 subunit F (eIF3f) (Eukaryotic translation initiation factor 3 subunit 5) (eIF-3-epsilon) (eIF3 p47)	cytoplasm	3	4/4	0.359	3	3/3	0.256
both	Q04637	Eukaryotic translation initiation factor 4 gamma 1 (eIF-4-gamma 1) (p220)	cytoplasm	3	2/4	0.039	3	1/3	0.079
both	P02794	Ferritin heavy chain (Ferritin H subunit) (Cell proliferation-inducing gene 15 protein)	cytoplasm	3	2/4	0.375	3	2/3	0.263
both	P09972	Fructose-bisphosphate aldolase C (Brain-type aldolase)	cytoplasm	3	2/4	0.198	3	1/3	0.194
both	P10619	Lysosomal protective protein (Cathepsin A) (Carboxypeptidase C) (Protective protein for beta-galactosidase)	cytoplasm	3	2/4	0.149	3	2/3	0.149
both	Q9NS69	Mitochondrial import receptor subunit TOM22 homolog (Translocase of outer membrane 22 kDa subunit homolog) (hTom22) (1C9-2)	cytoplasm	3	3/4	0.931	3	2/3	1307
both	O94760	N(G),N(G)-dimethylarginine dimethylaminohydrolase 1 (Dimethylarginine dimethylaminohydrolase 1) (DDAHI) (Dimethylargininase-1)	cytoplasm	3	4/4	0.141	3	2/3	0.24
both	Q16718	NADH dehydrogenase [ubiquinone] 1 alpha subcomplex subunit 5 (NADH-ubiquinone oxidoreductase 13 kDa-B subunit) (Complex I-13kD-B) (CI-13kD-B) (Complex I subunit B13)	cytoplasm	3	4/4	0.34	3	1/3	0.585
both	Q99873	Protein arginine N-methyltransferase 1 (Interferon receptor 1-bound protein 4)	cytoplasm	3	4/4	0.178	3	2/3	0.207
both	P11177	Pyruvate dehydrogenase E1 component subunit beta, mitochondrial (PDHE1-B)	cytoplasm	3	2/4	0.267	3	1/3	0.413
both	P13489	Ribonuclease inhibitor (Ribonuclease/angiogenin inhibitor 1) (RAI) (Placental ribonuclease inhibitor) (RNase inhibitor)	cytoplasm	3	3/4	0.08	3	2/3	0.169
both	Q9Y6E0	Serine/threonine-protein kinase 24 (STE20-like kinase MST3) (MST-3) (Mammalian STE20-like protein kinase 3)	cytoplasm	3	4/4	0.12	3	1/3	0.25
both	P37108	Signal recognition particle 14 kDa protein (SRP14) (18 kDa Alu RNA-binding protein)	cytoplasm	3	2/4	0.376	3	2/3	0.553
both	P30626	Sorcin (22 kDa protein) (CP-22) (V19)	cytoplasm	3	2/4	0.34	3	1/3	0.778
both	O60493	Sorting nexin-3 (Protein SDP3)	cytoplasm	3	3/4	0.37	3	2/3	0.263
both	O95881	Thioredoxin domain-containing protein 12 (Thioredoxin-like protein p19) (Endoplasmic reticulum protein ERp19) (ERp18) (hTLP19)	cytoplasm	3	2/4	0.359	3	2/3	0.472
both	Q8NBS9	Thioredoxin domain-containing protein 5 (Thioredoxin-like protein p46) (Endoplasmic reticulum protein ERp46)	cytoplasm	3	2/4	0.115	3	3/3	0.101
both	P62837	Ubiquitin-conjugating enzyme E2 D2 (Ubiquitin-protein ligase D2) (Ubiquitin carrier protein D2) (Ubiquitin-conjugating enzyme E2-17 kDa 2) (E2(17)KB 2)	cytoplasm, secreted	3	4/4	1235	3	2/3	1315
both	Q9UBQ0	Vacuolar protein sorting-associated protein 29 (Vesicle protein sorting 29) (hVPS29) (PEP11)	cytoplasm	3	4/4	0.276	3	3/3	0.382
both	P21281	V-type proton ATPase subunit B, brain isoform (V-ATPase subunit B 2) (Vacuolar proton pump subunit B 2) (Endomembrane proton pump 58 kDa subunit) (HO57)	cytoplasm	3	2/4	0.104	3	1/3	0.218
both	Q16540	39S ribosomal protein L23, mitochondrial (L23mt) (L23 mitochondrial-related protein) (Ribosomal protein L23-like)	cytoplasm	2	2/4	0.34	3	2/3	0.468
both	Q13405	39S ribosomal protein L49, mitochondrial (L49mt) (Protein NOF1) (Neighbor of FAU) (NOF)	cytoplasm	2	2/4	0.228	3	2/3	0.501
both	Q9NPJ3	Acyl-coenzyme A thioesterase 13 (Acyl-CoA thioesterase 13) (Thioesterase superfamily member 2)	cytoplasm	2	1/4	0.668	3	2/3	0.723
both	P36404	ADP-ribosylation factor-like protein 2	cytoplasm	2	3/4	0.23	3	1/3	0.585
both	P17812	CTP synthase 1 (UTP--ammonia ligase 1) (CTP synthetase 1)	cytoplasm	2	1/4	0.122	3	2/3	0.155
both	Q9H773	dCTP pyrophosphatase 1 (Deoxycytidine-triphosphatase 1) (dCTPase 1) (XTP3-transactivated gene A protein) (RS21C6)	cytoplasm	2	1/4	0.468	3	2/3	0.623
both	P30038	Delta-1-pyrroline-5-carboxylate dehydrogenase, mitochondrial (P5C dehydrogenase) (Aldehyde dehydrogenase family 4 member A1)	cytoplasm	2	2/4	0.059	3	1/3	0.189
both	Q9UHY7	Enolase-phosphatase E1 (2,3-diketo-5-methylthio-1-phosphopentane phosphatase) (MASA homolog)	cytoplasm	2	3/4	0.319	3	2/3	0.408
both	P62873	Guanine nucleotide-binding protein G(I)/G(S)/G(T) subunit beta-1 (Transducin beta chain 1)	cytoplasm	2	3/4	0.192	3	3/3	0.278
both	Q14847	LIM and SH3 domain protein 1 (LASP-1) (MLN 50)	cytoplasm	2	4/4	0.156	3	2/3	0.336
both	P11279	Lysosome-associated membrane glycoprotein 1 (LAMP-1) (CD107 antigen-like family member A)	cytoplasm	2	2/4	0.149	3	2/3	0.207
both	O00264	Membrane-associated progesterone receptor component 1 (mPR)	cytoplasm	2	3/4	0.329	3	2/3	0.553
both	P29966	Myristoylated alanine-rich C-kinase substrate (MARCKS) (Protein kinase C substrate, 80 kDa protein, light chain) (PKCSL)	cytoplasm	2	1/4	0.389	3	1/3	0.638
both	P23368	NAD-dependent malic enzyme, mitochondrial (NAD-ME) (Malic enzyme 2)	cytoplasm	2	1/4	0.125	3	1/3	0.194
both	P06703	Protein S100-A6 (S100 calcium-binding protein A6) (Calcyclin) (Prolactin receptor-associated protein) (PRA) (Growth factor-inducible protein 2A9) (MLN 4)	cytoplasm	2	1/4	0.931	3	1/3	0.931
both	P61020	Ras-related protein Rab-5B	cytoplasm	2	1/4	0.311	3	3/3	0.383
both	O43617	Trafficking protein particle complex subunit 3 (BET3 homolog)	cytoplasm	2	2/4	0.194	3	2/3	0.701
both	P11441	Ubiquitin-like protein 4A (Ubiquitin-like protein GDX)	cytoplasm	2	2/4	0.244	3	2/3	0.244
both	Q15836	Vesicle-associated membrane protein 3 (VAMP-3) (Synaptobrevin-3) (Cellubrevin) (CEB)	cytoplasm	2	3/4	0.334	3	2/3	0.852
both	P12236	ADP/ATP translocase 3 (Adenine nucleotide translocator 2) (ANT 3) (ADP,ATP carrier protein 3) (Solute carrier family 25 member 6) (ADP,ATP carrier protein, isoform T2)	cytoplasm	1	3/4	0.093	3	1/3	0.304
both	P61163	Alpha-centractin (Centractin) (Centrosome-associated actin homolog) (Actin-RPV) (ARP1)	cytoplasm	1	2/4	0.086	3	3/3	0.15
both	P51572	B-cell receptor-associated protein 31 (BCR-associated protein Bap31) (p28 Bap31) (Protein CDM) (6C6-AG tumor-associated antigen)	cytoplasm	1	1/4	0.136	3	2/3	0.214
both	Q02338	D-beta-hydroxybutyrate dehydrogenase, mitochondrial (BDH) (3-hydroxybutyrate dehydrogenase)	cytoplasm	1	1/4	0.089	3	2/3	0.137
both	Q12882	Dihydropyrimidine dehydrogenase [NADP+] (DHPDHase) (Dihydrouracil dehydrogenase) (Dihydrothymine dehydrogenase)	cytoplasm	1	1/4	0.034	3	1/3	0.107
both	P09467	Fructose-1,6-bisphosphatase 1 (FBPase 1) (D-fructose-1,6-bisphosphate 1-phosphohydrolase 1)	cytoplasm	1	1/4	0.105	3	2/3	0.163
both	P37235	Hippocalcin-like protein 1 (Visinin-like protein 3) (VILIP-3) (Calcium-binding protein BDR-1) (HLP2)	cytoplasm	1	2/4	0.155	3	1/3	0.54
both	P20839	Inosine-5'-monophosphate dehydrogenase 1 (IMP dehydrogenase 1) (IMPDH-I) (IMPD 1)	cytoplasm	1	3/4	0.089	3	2/3	0.137
both	O95202	LETM1 and EF-hand domain-containing protein 1, mitochondrial (Leucine zipper-EF-hand-containing transmembrane protein 1)	cytoplasm	1	1/4	0.041	3	3/3	0.056
both	Q6XQN6	Nicotinate phosphoribosyltransferase (NAPRTase) (Nicotinate phosphoribosyltransferase domain-containing protein 1) (FHA-HIT-interacting protein)	cytoplasm	1	2/4	0.086	3	2/3	0.183
both	P84095	Rho-related GTP-binding protein RhoG	cytoplasm	1	1/4	0.179	3	1/3	0.638
both	O00506	Serine/threonine-protein kinase 25 (Sterile 20/oxidant stress-response kinase 1) (Ste20/oxidant stress response kinase 1) (Ste20-like kinase)	cytoplasm	1	3/4	0.077	3	2/3	0.205
both	Q16881	Thioredoxin reductase 1, cytoplasmic (TR) (Thioredoxin reductase TR1) (KM-102-derived reductase-like factor) (Gene associated with retinoid-IFN-induced mortality 12 protein) (GRIM-12)	cytoplasm	1	1/4	0.047	3	2/3	0.072
both	P55084	Trifunctional enzyme subunit beta, mitochondrial (TP-beta)	cytoplasm	1	3/4	0.068	3	3/3	0.116
reference	P82664	28S ribosomal protein S10, mitochondrial (S10mt)		0	0/4	0	3	2/3	0.244
reference	Q9NWU5	39S ribosomal protein L22, mitochondrial (L22mt) (MRP-L25)		0	0/4	0	3	2/3	0.311
reference	Q7Z7F7	39S ribosomal protein L55, mitochondrial (L55mt)		0	0/4	0	3	2/3	0.309
reference	P09110	3-ketoacyl-CoA thiolase, peroxisomal (Beta-ketothiolase) (Acetyl-CoA acyltransferase) (Peroxisomal 3-oxoacyl-CoA thiolase)		0	0/4	0	3	2/3	0.273
reference	Q99828	Calcium and integrin-binding protein 1 (CIB) (Calmyrin) (DNA-PKcs-interacting protein) (Kinase-interacting protein) (KIP) (SNK-interacting protein 2-28) (SIP2-28)		0	0/4	0	3	2/3	0.311
reference	P00167	Cytochrome b5		0	0/4	0	3	2/3	0.627
reference	Q8TE68	Epidermal growth factor receptor kinase substrate 8-like protein 1 (EPS8-like protein 1) (Epidermal growth factor receptor pathway substrate 8-related protein 1) (EPS8-related protein 1)		0	0/4	0	3	2/3	0.09
reference	Q6P1N9	Putative deoxyribonuclease TATDN1 (Hepatocarcinoma high expression protein)		0	0/4	0	3	2/3	0.19
reference	P20339	Ras-related protein Rab-5A		0	0/4	0	3	3/3	0.319
reference	P36952	Serpin B5 (Peptidase inhibitor 5) (PI-5) (Maspin)		0	0/4	0	3	2/3	0.166
reference	Q9UMY4	Sorting nexin-12		0	0/4	0	3	2/3	0.585
reference	Q9Y6N5	Sulfide:quinone oxidoreductase, mitochondrial		0	0/4	0	3	3/3	0.118
reference	O00204	Sulfotransferase family cytosolic 2B member 1 (ST2B1) (Alcohol sulfotransferase) (Hydroxysteroid sulfotransferase 2)		0	0/4	0	3	2/3	0.249
reference	Q9BW30	Tubulin polymerization-promoting protein family member 3 (TPPP/p20)		0	0/4	0	3	2/3	0.472
both	P33993	DNA replication licensing factor MCM7 (CDC47 homolog) (P1.1-MCM3)	cytoplasm	18	3/4	0.31	2	2/3	0.063
both	P49736	DNA replication licensing factor MCM2 (Minichromosome maintenance protein 2 homolog) (Nuclear protein BM28)	cytoplasm	16	1/4	0.495	2	1/3	0.076
both	O43390	Heterogeneous nuclear ribonucleoprotein R (hnRNP R)	cytoplasm	15	3/4	0.13	2	2/3	0.11
both	P43243	Matrin-3	cytoplasm	14	2/4	0.081	2	1/3	0.08
both	P12268	Inosine-5'-monophosphate dehydrogenase 2 (IMP dehydrogenase 2) (IMPDH-II) (IMPD 2)	cytoplasm	12	4/4	0.567	2	1/3	0.186
both	Q9Y224	UPF0568 protein C14orf166	cytoplasm	12	4/4	0.499	2	2/3	0.101
both	O00629	Importin subunit alpha-4 (Karyopherin subunit alpha-4) (Importin alpha Q1) (Qip1)	cytoplasm	11	3/4	0.447	2	3/3	0.183
both	P06748	Nucleophosmin (NPM) (Nucleolar phosphoprotein B23) (Numatrin) (Nucleolar protein NO38)	cytoplasm	11	4/4	0.475	2	2/3	0.181
both	Q05639	Elongation factor 1-alpha 2 (EF-1-alpha-2) (eEF1A-2) (Statin S1)	cytoplasm, secreted	10	3/4	0.732	2	0/3	0
both	P52292	Importin subunit alpha-2 (Karyopherin subunit alpha-2) (SRP1-alpha) (RAG cohort protein 1)	cytoplasm	10	4/4	0.392	2	2/3	0.16
both	Q9NSE4	Isoleucyl-tRNA synthetase, mitochondrial (Isoleucine--tRNA ligase) (IleRS)	cytoplasm	10	1/4	0.403	2	1/3	0.07
both	Q15785	Mitochondrial import receptor subunit TOM34 (hTom34) (Translocase of outer membrane 34 kDa subunit)	cytoplasm	10	4/4	0.4	2	1/3	0.194
both	P43686	26S protease regulatory subunit 6B (Proteasome 26S subunit ATPase 4) (MB67-interacting protein) (MIP224) (TAT-binding protein 7) (TBP-7)	cytoplasm	9	3/4	0.167	2	1/3	0.16
both	O60502	Bifunctional protein NCOAT (Nuclear cytoplasmic O-GlcNAcase and acetyltransferase) (Meningioma-expressed antigen 5)	cytoplasm	9	1/4	0.389	2	1/3	0.076
both	Q15758	Neutral amino acid transporter B(0) (ATB(0)) (Sodium-dependent neutral amino acid transporter type 2) (RD114/simian type D retrovirus receptor) (Baboon M7 virus receptor) (Solute carrier family 1 member 5)	cytoplasm	9	4/4	0.572	2	1/3	0.212
both	Q8WUM4	Programmed cell death 6-interacting protein (PDCD6-interacting protein) (ALG-2-interacting protein 1) (Hp95)	cytoplasm, secreted	9	2/4	0.202	2	2/3	0.036
both	Q9UDY2	Tight junction protein ZO-2 (Zonula occludens protein 2) (Zona occludens protein 2) (Tight junction protein 2)	cytoplasm	9	1/4	0.15	2	1/3	0.048
both	P14868	Aspartyl-tRNA synthetase, cytoplasmic (Aspartate--tRNA ligase) (AspRS) (Cell proliferation-inducing gene 40 protein)	cytoplasm	8	2/4	0.325	2	3/3	0.071
both	Q92499	ATP-dependent RNA helicase DDX1 (DEAD box protein 1) (DEAD box protein retinoblastoma) (DBP-RB)	cytoplasm	8	2/4	0.045	2	1/3	0.093
both	P09622	Dihydrolipoyl dehydrogenase, mitochondrial (Dihydrolipoamide dehydrogenase) (Glycine cleavage system L protein)	cytoplasm	8	4/4	0.192	2	2/3	0.091
both	P28070	Proteasome subunit beta type-4 (Proteasome beta chain) (Macropain beta chain) (Multicatalytic endopeptidase complex beta chain) (Proteasome chain 3) (HSN3) (HsBPROS26)	cytoplasm	8	3/4	0.392	2	2/3	0.145
both	Q6GMV3	Uncharacterized protein C2orf79	cytoplasm	8	4/4	1517	2	1/3	0.778
both	P18124	60S ribosomal protein L7	cytoplasm	7	4/4	0.394	2	3/3	0.202
both	P07108	Acyl-CoA-binding protein (ACBP) (Diazepam-binding inhibitor) (DBI) (Endozepine) (EP)	cytoplasm	7	4/4	1665	2	1/3	0.778
both	Q9HC38	Glyoxalase domain-containing protein 4	cytoplasm, secreted	7	4/4	0.354	2	1/3	0.186
both	Q9Y230	RuvB-like 2 (48 kDa TATA box-binding protein-interacting protein) (48 kDa TBP-interacting protein) (TIP49b) (Repressing pontin 52) (Reptin 52) (51 kDa erythrocyte cytosolic protein) (ECP-51) (TIP60-associated protein 54-beta) (TAP54-beta) (INO80 complex s	cytoplasm	7	3/4	0.147	2	2/3	0.108
both	P31948	Stress-induced-phosphoprotein 1 (STI1) (Hsc70/Hsp90-organizing protein) (Hop) (Transformation-sensitive protein IEF SSP 3521) (NY-REN-11 antigen)	cytoplasm	7	4/4	0.138	2	3/3	0.059
both	Q9UBE0	SUMO-activating enzyme subunit 1 (Ubiquitin-like 1-activating enzyme E1A)	cytoplasm	7	4/4	0.307	2	1/3	0.194
both	Q9Y333	U6 snRNA-associated Sm-like protein LSm2 (snRNP core Sm-like protein Sm-x5) (Small nuclear ribonuclear protein D homolog) (Protein G7b)	cytoplasm	7	4/4	0.606	2	1/3	0.585
both	P62841	40S ribosomal protein S15 (RIG protein)	cytoplasm	6	4/4	0.838	2	2/3	0.422
both	Q9H3K6	BolA-like protein 2	cytoplasm	6	3/4	2129	2	1/3	0.931
both	P55010	Eukaryotic translation initiation factor 5 (eIF-5)	cytoplasm	6	4/4	0.165	2	2/3	0.119
both	P30043	Flavin reductase (FR) (NADPH-dependent diaphorase) (NADPH-flavin reductase) (FLR) (Biliverdin reductase B) (BVR-B) (Biliverdin-IX beta-reductase) (Green heme-binding protein) (GHBP)	cytoplasm	6	3/4	0.84	2	1/3	0.468
both	Q16576	Histone-binding protein RBBP7 (Retinoblastoma-binding protein 7) (RBBP-7) (Retinoblastoma-binding protein p46) (Histone acetyltransferase type B subunit 2) (Nucleosome-remodeling factor subunit RBAP46)	cytoplasm	6	2/4	0.245	2	1/3	0.245
both	Q9Y6M1	Insulin-like growth factor 2 mRNA-binding protein 2 (IGF2 mRNA-binding protein 2) (IGF-II mRNA-binding protein 2) (Hepatocellular carcinoma autoantigen p62) (VICKZ family member 2)	cytoplasm	6	3/4	0.178	2	2/3	0.084
both	Q9Y3B4	Pre-mRNA branch site protein p14 (SF3b 14 kDa subunit)	cytoplasm	6	1/4	0.212	2	1/3	0.468
both	O14737	Programmed cell death protein 5 (TF-1 cell apoptosis-related protein 19) (Protein TFAR19)	cytoplasm	6	4/4	1349	2	1/3	0.468
both	Q15404	Ras suppressor protein 1 (Rsu-1)	cytoplasm, secreted	6	3/4	0.322	2	1/3	0.259
both	P35244	Replication protein A 14 kDa subunit (RP-A p14) (Replication factor A protein 3) (RF-A protein 3)	cytoplasm	6	4/4	0.964	2	1/3	0.778
both	P02786	Transferrin receptor protein 1 (TfR1) (T9) (p90)	cytoplasm	6	2/4	0.173	2	1/3	0.081
both	Q08J23	tRNA (cytosine-5-)-methyltransferase NSUN2 (NOL1/NOP2/Sun domain family member 2) (tRNA (cytosine-5-)-methyltransferase) (tRNA methyltransferase 4 homolog) (hTrm4) (Substrate of AIM1/Aurora kinase B)	cytoplasm	6	2/4	0.164	2	2/3	0.087
both	O00232	26S proteasome non-ATPase regulatory subunit 12 (26S proteasome regulatory subunit p55)	cytoplasm	5	2/4	0.093	2	2/3	0.093
both	P48556	26S proteasome non-ATPase regulatory subunit 8 (26S proteasome regulatory subunit S14) (p31)	cytoplasm, secreted	5	4/4	0.184	2	3/3	0.101
both	Q07020	60S ribosomal protein L18	cytoplasm	5	4/4	0.494	2	3/3	0.348
both	P13798	Acylamino-acid-releasing enzyme (AARE) (Acyl-peptide hydrolase) (APH) (Acylaminoacyl-peptidase) (Oxidized protein hydrolase) (OPH)	cytoplasm	5	3/4	0.151	2	3/3	0.059
both	P36542	ATP synthase subunit gamma, mitochondrial (F-ATPase gamma subunit)	cytoplasm	5	3/4	0.312	2	2/3	0.163
both	O95816	BAG family molecular chaperone regulator 2 (BAG-2) (Bcl-2-associated athanogene 2)	cytoplasm	5	3/4	0.226	2	2/3	0.202
both	O43169	Cytochrome b5 type B (Cytochrome b5 outer mitochondrial membrane isoform)	cytoplasm	5	4/4	0.717	2	2/3	0.376
both	O00154	Cytosolic acyl coenzyme A thioester hydrolase (Long chain acyl-CoA thioester hydrolase) (Acyl-CoA thioesterase 7) (CTE-IIa) (CTE-II) (Brain acyl-CoA hydrolase)	cytoplasm	5	3/4	0.203	2	1/3	0.194
both	P16989	DNA-binding protein A (Cold shock domain-containing protein A) (Single-strand DNA-binding protein NF-GMB)	cytoplasm	5	2/4	0.382	2	2/3	0.096
both	Q9UBQ5	Eukaryotic translation initiation factor 3 subunit K (eIF3k) (Eukaryotic translation initiation factor 3 subunit 12) (eIF-3 p25) (eIF-3 p28) (Muscle-specific gene M9 protein) (PLAC-24)	cytoplasm	5	4/4	0.252	2	2/3	0.309
both	Q9UIJ7	GTP:AMP phosphotransferase mitochondrial (Adenylate kinase 3) (AK 3) (Adenylate kinase 3 alpha-like 1)	cytoplasm	5	4/4	0.263	2	1/3	0.259
both	P67809	Nuclease-sensitive element-binding protein 1 (Y-box-binding protein 1) (Y-box transcription factor) (YB-1) (CCAAT-binding transcription factor I subunit A) (CBF-A) (Enhancer factor I subunit A) (EFI-A) (DNA-binding protein B) (DBPB)	cytoplasm	5	3/4	0.278	2	1/3	0.233
both	P43034	Platelet-activating factor acetylhydrolase IB subunit alpha (PAF acetylhydrolase 45 kDa subunit) (PAF-AH 45 kDa subunit) (PAF-AH alpha) (PAFAH alpha) (Lissencephaly-1 protein) (LIS-1)	cytoplasm	5	3/4	0.213	2	2/3	0.111
both	P49458	Signal recognition particle 9 kDa protein (SRP9)	cytoplasm	5	4/4	0.964	2	1/3	0.778
both	Q9Y277	Voltage-dependent anion-selective channel protein 3 (VDAC-3) (Outer mitochondrial membrane protein porin 3)	cytoplasm	5	3/4	0.219	2	3/3	0.168
both	P60866	40S ribosomal protein S20	cytoplasm, secreted	4	4/4	0.556	2	2/3	0.778
both	P47895	Aldehyde dehydrogenase family 1 member A3 (Aldehyde dehydrogenase 6) (Retinaldehyde dehydrogenase 3) (RALDH-3)	cytoplasm	4	2/4	0.143	2	1/3	0.141
both	Q99627	COP9 signalosome complex subunit 8 (Signalosome subunit 8) (JAB1-containing signalosome subunit 8) (COP9 homolog) (hCOP9)	cytoplasm	4	3/4	0.271	2	2/3	0.309
both	P02792	Ferritin light chain (Ferritin L subunit)	cytoplasm	4	4/4	0.587	2	2/3	0.284
both	P06396	Gelsolin (Actin-depolymerizing factor) (ADF) (Brevin) (AGEL)	cytoplasm	4	3/4	0.062	2	2/3	0.046
both	P50502	Hsc70-interacting protein (Hip) (Suppression of tumorigenicity protein 13) (Putative tumor suppressor ST13) (Protein FAM10A1) (Progesterone receptor-associated p48 protein) (Renal carcinoma antigen NY-REN-33)	cytoplasm	4	4/4	0.178	2	2/3	0.149
both	Q15046	Lysyl-tRNA synthetase (Lysine--tRNA ligase) (LysRS)	cytoplasm	4	4/4	0.097	2	3/3	0.085
both	Q9Y5L4	Mitochondrial import inner membrane translocase subunit Tim13	cytoplasm	4	3/4	1349	2	1/3	0.931
both	P16435	NADPH--cytochrome P450 reductase (CPR)	cytoplasm	4	1/4	0.233	2	1/3	0.11
both	Q9Y3B8	Oligoribonuclease, mitochondrial (Small fragment nuclease) (RNA exonuclease 2 homolog)	cytoplasm	4	4/4	0.236	2	1/3	0.233
both	Q9Y316	Protein MEMO1 (Mediator of ErbB2-driven cell motility 1) (Protein memo) (Hepatitis C virus NS5A-transactivated protein 7) (HCV NS5A-transactivated protein 7) (C21orf19-like protein)	cytoplasm	4	2/4	0.24	2	2/3	0.172
both	Q96FQ6	Protein S100-A16 (S100 calcium-binding protein A16) (Protein S100F) (Aging-associated gene 13 protein)	cytoplasm	4	2/4	0.778	2	2/3	0.556
both	P63208	S-phase kinase-associated protein 1 (Cyclin A/CDK2-associated protein p19) (p19skp1) (p19A) (RNA polymerase II elongation factor-like protein) (Organ of Corti protein 2) (OCP-2) (OCP-II) (Transcription elongation factor B) (SIII)	cytoplasm	4	4/4	0.231	2	2/3	0.284
both	Q15637	Splicing factor 1 (Zinc finger protein 162) (Transcription factor ZFM1) (Zinc finger gene in MEN1 locus) (Mammalian branch point-binding protein mBBP) (BBP)	cytoplasm	4	2/4	0.259	2	1/3	0.194
both	Q9BWJ5	Splicing factor 3B subunit 5 (SF3b5) (Pre-mRNA-splicing factor SF3b 10 kDa subunit)	cytoplasm	4	1/4	1683	2	1/3	0.931
both	P31040	Succinate dehydrogenase [ubiquinone] flavoprotein subunit, mitochondrial (Flavoprotein subunit of complex II) (Fp)	cytoplasm	4	2/4	0.12	2	3/3	0.061
both	Q9BYN0	Sulfiredoxin-1	cytoplasm	4	4/4	0.34	2	1/3	0.585
both	Q13442	28 kDa heat- and acid-stable phosphoprotein (PDGF-associated protein) (PAP) (PDGFA-associated protein 1) (PAP1)	cytoplasm	3	1/4	0.311	2	1/3	0.311
both	P61313	60S ribosomal protein L15	cytoplasm	3	3/4	0.226	2	1/3	0.274
both	P42766	60S ribosomal protein L35	cytoplasm	3	4/4	0.48	2	2/3	0.48
both	P06730	Eukaryotic translation initiation factor 4E (eIF-4E) (mRNA cap-binding protein) (eIF-4F 25 kDa subunit)	cytoplasm	3	4/4	0.367	2	2/3	0.359
both	Q96EK6	Glucosamine 6-phosphate N-acetyltransferase (Phosphoglucosamine transacetylase) (Phosphoglucosamine acetylase)	cytoplasm	3	2/4	0.376	2	3/3	0.329
both	Q9NR31	GTP-binding protein SAR1a (COPII-associated small GTPase)	cytoplasm	3	4/4	0.252	2	2/3	0.309
both	Q9NRV9	Heme-binding protein 1 (p22HBP)	cytoplasm	3	2/4	0.244	2	1/3	0.334
both	Q9Y5Z4	Heme-binding protein 2 (Placental protein 23) (PP23) (Protein SOUL)	cytoplasm	3	3/4	0.271	2	1/3	0.425
both	P07910	Heterogeneous nuclear ribonucleoproteins C1/C2 (hnRNP C1 / hnRNP C2)	cytoplasm	3	1/4	0.093	2	1/3	0.194
both	P13164	Interferon-induced transmembrane protein 1 (Interferon-inducible protein 9-27) (Interferon-induced protein 17) (Leu-13 antigen)	cytoplasm	3	4/4	4981	2	2/3	2398
both	Q9Y3D6	Mitochondrial fission 1 protein (Fis1 homolog) (hFis1) (Tetratricopeptide repeat protein 11) (TPR repeat protein 11)	cytoplasm	3	1/4	0.778	2	2/3	0.468
both	Q9UHA4	Mitogen-activated protein kinase scaffold protein 1 (Mitogen-activated protein kinase kinase 1-interacting protein 1) (MEK-binding partner 1) (Mp1)	cytoplasm	3	4/4	0.422	2	1/3	0.585
both	O43678	NADH dehydrogenase [ubiquinone] 1 alpha subcomplex subunit 2 (NADH-ubiquinone oxidoreductase B8 subunit) (Complex I-B8) (CI-B8)	cytoplasm	3	2/4	0.627	2	1/3	0.585
both	O00217	NADH dehydrogenase [ubiquinone] iron-sulfur protein 8, mitochondrial (NADH-ubiquinone oxidoreductase 23 kDa subunit) (Complex I-23kD) (CI-23kD) (TYKY subunit)	cytoplasm	3	4/4	0.129	2	1/3	0.274
both	Q15843	NEDD8 (Ubiquitin-like protein Nedd8) (Neddylin) (Neural precursor cell expressed developmentally down-regulated protein 8) (NEDD-8)	cytoplasm	3	4/4	0.606	2	1/3	0.585
both	P48739	Phosphatidylinositol transfer protein beta isoform (PtdIns transfer protein beta)	cytoplasm	3	3/4	0.093	2	1/3	0.194
both	O60888	Protein CutA (Brain acetylcholinesterase putative membrane anchor) (Acetylcholinesterase-associated protein)	cytoplasm, secreted	3	4/4	0.606	2	2/3	0.422
both	Q9BZQ8	Protein Niban (Protein FAM129A) (Cell growth-inhibiting gene 39 protein)	cytoplasm	3	1/4	0.142	2	1/3	0.093
both	P98179	Putative RNA-binding protein 3 (RNA-binding motif protein 3) (RNPL)	cytoplasm	3	4/4	0.231	2	2/3	0.284
both	P18754	Regulator of chromosome condensation (Chromosome condensation protein 1) (Cell cycle regulatory protein)	cytoplasm	3	1/4	0.101	2	2/3	0.156
both	Q9H299	SH3 domain-binding glutamic acid-rich-like protein 3 (SH3 domain-binding protein 1) (SH3BP-1)	cytoplasm	3	2/4	0.334	2	2/3	0.556
both	Q6IBS0	Twinfilin-2 (Twinfilin-1-like protein) (A6-related protein) (hA6RP) (Protein tyrosine kinase 9-like)	cytoplasm	3	3/4	0.154	2	2/3	0.137
both	P49748	Very long-chain specific acyl-CoA dehydrogenase, mitochondrial (VLCAD)	cytoplasm	3	3/4	0.083	2	1/3	0.099
both	Q9Y3D9	28S ribosomal protein S23, mitochondrial (S23mt)	cytoplasm	2	3/4	0.136	2	2/3	0.214
both	P82663	28S ribosomal protein S25, mitochondrial (S25mt)	cytoplasm	2	2/4	0.263	2	2/3	0.359
both	Q8N5N7	39S ribosomal protein L50, mitochondrial (L50mt)	cytoplasm	2	3/4	0.271	2	1/3	0.425
both	P46778	60S ribosomal protein L21	cytoplasm	2	2/4	0.155	2	2/3	0.244
both	O95372	Acyl-protein thioesterase 2 (Lysophospholipase II) (LPL-I)	cytoplasm	2	4/4	0.175	2	2/3	0.214
both	Q6NUK1	Calcium-binding mitochondrial carrier protein SCaMC-1 (Small calcium-binding mitochondrial carrier protein 1) (Mitochondrial ATP-Mg/Pi carrier protein 1) (Mitochondrial Ca(2+)-dependent solute carrier protein 1) (Solute carrier family 25 member 24)	cytoplasm	2	3/4	0.095	2	2/3	0.108
both	P60953	Cell division control protein 42 homolog (G25K GTP-binding protein)	cytoplasm	2	4/4	0.376	2	3/3	0.52
both	Q9Y6H1	Coiled-coil-helix-coiled-coil-helix domain-containing protein 2, mitochondrial (HCV NS2 trans-regulated protein) (NS2TP) (Aging-associated gene 10 protein)	cytoplasm	2	2/4	0.468	2	2/3	0.811
both	Q9NX63	Coiled-coil-helix-coiled-coil-helix domain-containing protein 3, mitochondrial	cytoplasm	2	3/4	0.233	2	2/3	0.11
both	P0C7P4	Cytochrome b-c1 complex subunit Rieske-like protein 1	cytoplasm	2	1/4	0.259	2	1/3	0.259
both	Q9NY33	Dipeptidyl-peptidase 3 (Dipeptidyl-peptidase III) (DPP III) (Dipeptidyl aminopeptidase III) (Dipeptidyl arylamidase III)	cytoplasm	2	2/4	0.044	2	2/3	0.044
both	O60869	Endothelial differentiation-related factor 1 (EDF-1) (Multiprotein-bridging factor 1) (MBF1)	cytoplasm	2	2/4	0.263	2	1/3	0.359
both	Q96I24	Far upstream element-binding protein 3 (FUSE-binding protein 3)	cytoplasm	2	4/4	0.086	2	1/3	0.116
both	P60983	Glia maturation factor beta (GMF-beta)	cytoplasm	2	2/4	0.376	2	2/3	0.376
both	P62993	Growth factor receptor-bound protein 2 (Adapter protein GRB2) (SH2/SH3 adapter GRB2) (Protein Ash)	cytoplasm	2	1/4	0.259	2	1/3	0.259
both	P55795	Heterogeneous nuclear ribonucleoprotein H2 (hnRNP H2) (Heterogeneous nuclear ribonucleoprotein H') (hnRNP H') (FTP-3)	cytoplasm	2	4/4	0.137	2	1/3	0.186
both	P52790	Hexokinase-3 (Hexokinase type III) (HK III)	cytoplasm	2	1/4	0.089	2	1/3	0.089
both	Q6YN16	Hydroxysteroid dehydrogenase-like protein 2	cytoplasm	2	2/4	0.08	2	2/3	0.123
both	P14174	Macrophage migration inhibitory factor (MIF) (Phenylpyruvate tautomerase) (L-dopachrome tautomerase) (L-dopachrome isomerase) (Glycosylation-inhibiting factor) (GIF)	cytoplasm, secreted	2	2/4	1512	2	3/3	0.894
both	O15173	Membrane-associated progesterone receptor component 2 (Progesterone membrane-binding protein) (Steroid receptor protein DG6)	cytoplasm	2	3/4	0.179	2	2/3	0.284
both	Q9HCC0	Methylcrotonoyl-CoA carboxylase beta chain, mitochondrial (MCCase subunit beta) (3-methylcrotonyl-CoA:carbon dioxide ligase subunit beta) (3-methylcrotonyl-CoA carboxylase non-biotin-containing subunit) (3-methylcrotonyl-CoA carboxylase 2)	cytoplasm	2	3/4	0.076	2	3/3	0.056
both	O00483	NADH dehydrogenase [ubiquinone] 1 alpha subcomplex subunit 4 (NADH-ubiquinone oxidoreductase MLRQ subunit) (Complex I-MLRQ) (CI-MLRQ)	cytoplasm	2	4/4	0.931	2	2/3	0.66
both	P51659	Peroxisomal multifunctional enzyme type 2 (MFE-2) (D-bifunctional protein) (DBP) (17-beta-hydroxysteroid dehydrogenase 4) (17-beta-HSD 4)	cytoplasm	2	1/4	0.05	2	1/3	0.103
both	O00625	Pirin	cytoplasm	2	2/4	0.116	2	2/3	0.116
both	Q9C005	Protein dpy-30 homolog (Dpy-30-like protein)	cytoplasm	2	3/4	0.931	2	2/3	0.66
both	Q96C90	Protein phosphatase 1 regulatory subunit 14B (Phospholipase C beta 3 neighbouring gene protein)	cytoplasm	2	3/4	0.468	2	2/3	0.811
both	Q16740	Putative ATP-dependent Clp protease proteolytic subunit, mitochondrial (Endopeptidase Clp)	cytoplasm	2	1/4	0.311	2	2/3	0.145
both	Q9Y383	Putative RNA-binding protein Luc7-like 2	cytoplasm	2	3/4	0.117	2	1/3	0.179
both	P30613	Pyruvate kinase isozymes R/L (R-type/L-type pyruvate kinase) (Red cell/liver pyruvate kinase) (Pyruvate kinase 1)	cytoplasm	2	3/4	0.055	2	1/3	0.055
both	P59190	Ras-related protein Rab-15	cytoplasm	2	4/4	0.225	2	3/3	0.213
both	Q15286	Ras-related protein Rab-35 (Rab-1C) (GTP-binding protein RAY)	cytoplasm	2	4/4	0.289	2	3/3	0.274
both	Q9P2E9	Ribosome-binding protein 1 (Ribosome receptor protein) (180 kDa ribosome receptor homolog) (ES/130-related protein)	cytoplasm	2	2/4	0.019	2	2/3	0.028
both	Q15370	Transcription elongation factor B polypeptide 2 (RNA polymerase II transcription factor SIII subunit B) (SIII p18) (Elongin B) (EloB) (Elongin 18 kDa subunit)	cytoplasm	2	2/4	0.334	2	1/3	0.778
both	Q15631	Translin	cytoplasm	2	1/4	0.274	2	1/3	0.274
both	Q15363	Transmembrane emp24 domain-containing protein 2 (Membrane protein p24A)	cytoplasm	2	2/4	0.179	2	2/3	0.284
both	Q9BVK6	Transmembrane emp24 domain-containing protein 9 (Glycoprotein 25L2)	cytoplasm	2	2/4	0.214	2	3/3	0.188
both	Q9BUH6	Uncharacterized protein C9orf142	cytoplasm	2	1/4	0.179	2	2/3	0.179
both	Q9HB07	UPF0160 protein MYG1, mitochondrial	cytoplasm	2	4/4	0.109	2	2/3	0.132
both	Q9H0U6	39S ribosomal protein L18, mitochondrial (L18mt)	cytoplasm	1	1/4	0.166	2	2/3	0.166
both	Q8N983	39S ribosomal protein L43, mitochondrial (L43mt) (Mitochondrial ribosomal protein bMRP36a)	cytoplasm	1	2/4	0.166	2	2/3	0.263
both	P80404	4-aminobutyrate aminotransferase, mitochondrial (Gamma-amino-N-butyrate transaminase) (GABA transaminase) (GABA aminotransferase) (GABA-AT) (L-AIBAT) ((S)-3-amino-2-methylpropionate transaminase)	cytoplasm	1	1/4	0.068	2	1/3	0.141
both	Q9NUJ1	Abhydrolase domain-containing protein 10, mitochondrial	cytoplasm	1	1/4	0.101	2	1/3	0.212
both	Q9NVJ2	ADP-ribosylation factor-like protein 8B (ADP-ribosylation factor-like protein 10C) (Novel small G protein indispensable for equal chromosome segregation 1)	cytoplasm	1	1/4	0.155	2	1/3	0.334
both	P50995	Annexin A11 (Annexin-11) (Annexin XI) (Calcyclin-associated annexin 50) (CAP-50) (56 kDa autoantigen)	cytoplasm	1	2/4	0.086	2	2/3	0.132
both	Q9UBR1	Beta-ureidopropionase (Beta-alanine synthase) (N-carbamoyl-beta-alanine amidohydrolase) (BUP-1)	cytoplasm	1	1/4	0.089	2	1/3	0.186
both	P50583	Bis(5'-nucleosyl)-tetraphosphatase [asymmetrical] (Diadenosine 5',5'''-P1,P4-tetraphosphate asymmetrical hydrolase) (Diadenosine tetraphosphatase) (Nucleoside diphosphate-linked moiety X motif 2) (Nudix motif 2)	cytoplasm	1	1/4	0.233	2	2/3	0.376
both	P36957	Dihydrolipoyllysine-residue succinyltransferase component of 2-oxoglutarate dehydrogenase complex, mitochondrial (Dihydrolipoamide succinyltransferase component of 2-oxoglutarate dehydrogenase complex) (E2) (E2K)	cytoplasm	1	2/4	0.083	2	2/3	0.083
both	Q9NZJ9	Diphosphoinositol polyphosphate phosphohydrolase 2 (DIPP-2) (Diadenosine 5',5'''-P1,P6-hexaphosphate hydrolase 2) (Nucleoside diphosphate-linked moiety X motif 4) (Nudix motif 4)	cytoplasm	1	1/4	0.212	2	2/3	0.34
both	Q9NRF9	DNA polymerase epsilon subunit 3 (DNA polymerase II subunit 3) (DNA polymerase epsilon subunit p17) (Chromatin accessibility complex 17) (HuCHRAC17) (CHRAC-17) (Arsenic-transactivated protein) (AsTP)	cytoplasm	1	1/4	0.233	2	2/3	0.233
both	Q9H4A6	Golgi phosphoprotein 3 (Coat protein GPP34) (Mitochondrial DNA absence factor) (MIDAS)	cytoplasm	1	2/4	0.11	2	2/3	0.233
both	Q15382	GTP-binding protein Rheb (Ras homolog enriched in brain)	cytoplasm	1	1/4	0.179	2	1/3	0.389
both	Q9Y6B6	GTP-binding protein SAR1b (GTBPB)	cytoplasm	1	3/4	0.194	2	2/3	0.309
both	P35914	Hydroxymethylglutaryl-CoA lyase, mitochondrial (HMG-CoA lyase) (3-hydroxy-3-methylglutarate-CoA lyase)	cytoplasm	1	3/4	0.122	2	3/3	0.122
both	P29218	Inositol monophosphatase (Inositol-1(or 4)-monophosphatase) (IMPase) (Lithium-sensitive myo-inositol monophosphatase A1)	cytoplasm	1	2/4	0.129	2	2/3	0.129
both	P35900	Keratin, type I cytoskeletal 20 (Cytokeratin-20) (CK-20) (Keratin-20) (K20) (Protein IT)	cytoplasm	1	1/4	0.061	2	2/3	0.093
both	O43291	Kunitz-type protease inhibitor 2 (Hepatocyte growth factor activator inhibitor type 2) (HAI-2) (Placental bikunin)	cytoplasm	1	1/4	0.122	2	1/3	0.259
both	Q15388	Mitochondrial import receptor subunit TOM20 homolog (Mitochondrial 20 kDa outer membrane protein) (Outer mitochondrial membrane receptor Tom20)	cytoplasm	1	1/4	0.334	2	1/3	0.778
both	Q10713	Mitochondrial-processing peptidase subunit alpha (Alpha-MPP) (P-55)	cytoplasm	1	2/4	0.07	2	2/3	0.108
both	O96000	NADH dehydrogenase [ubiquinone] 1 beta subcomplex subunit 10 (NADH-ubiquinone oxidoreductase PDSW subunit) (Complex I-PDSW) (CI-PDSW)	cytoplasm	1	2/4	0.155	2	2/3	0.244
both	P04181	Ornithine aminotransferase, mitochondrial (Ornithine--oxo-acid aminotransferase)	cytoplasm	1	1/4	0.072	2	1/3	0.15
both	Q9UBV8	Peflin (PEF protein with a long N-terminal hydrophobic domain) (Penta-EF hand domain-containing protein 1)	cytoplasm	1	2/4	0.233	2	2/3	0.233
both	Q8IYS1	Peptidase M20 domain-containing protein 2 (Aminoacylase-1-like protein 2)	cytoplasm	1	1/4	0.089	2	1/3	0.186
both	Q9Y3E5	Peptidyl-tRNA hydrolase 2, mitochondrial (PTH 2) (Bcl-2 inhibitor of transcription 1)	cytoplasm	1	2/4	0.212	2	1/3	0.468
both	Q01658	Protein Dr1 (Down-regulator of transcription 1) (TATA-binding protein-associated phosphoprotein) (Negative cofactor 2-beta) (NC2-beta)	cytoplasm	1	1/4	0.259	2	1/3	0.585
both	P61225	Ras-related protein Rap-2b	cytoplasm	1	1/4	0.194	2	2/3	0.309
both	Q00266	S-adenosylmethionine synthetase isoform type-1 (AdoMet synthetase 1) (Methionine adenosyltransferase 1) (MAT 1) (Methionine adenosyltransferase I/III) (MAT-I/III)	cytoplasm	1	2/4	0.083	2	1/3	0.172
both	P50453	Serpin B9 (Cytoplasmic antiproteinase 3) (CAP-3) (Proteinase inhibitor 9)	cytoplasm	1	1/4	0.08	2	3/3	0.108
both	Q9UEW8	STE20/SPS1-related proline-alanine-rich protein kinase (Ste-20-related kinase) (Serine/threonine-protein kinase 39) (DCHT)	cytoplasm	1	1/4	0.066	2	1/3	0.136
both	O00560	Syntenin-1 (Syndecan-binding protein 1) (Melanoma differentiation-associated protein 9) (MDA-9) (Scaffold protein Pbp1) (Pro-TGF-alpha cytoplasmic domain-interacting protein 18) (TACIP18)	cytoplasm	1	1/4	0.129	2	2/3	0.202
both	Q9BVG4	UPF0368 protein Cxorf26	cytoplasm	1	2/4	0.129	2	2/3	0.202
both	P63027	Vesicle-associated membrane protein 2 (VAMP-2) (Synaptobrevin-2)	cytoplasm	1	2/4	0.334	2	2/3	0.556
reference	O95833	Chloride intracellular channel protein 3		0	0/4	0	2	2/3	0.129
reference	Q9Y2T3	Guanine deaminase (Guanase) (Guanine aminohydrolase) (GAH) (p51-nedasin)		0	0/4	0	2	2/3	0.101
reference	O75439	Mitochondrial-processing peptidase subunit beta (Beta-MPP) (P-52)		0	0/4	0	2	2/3	0.111
reference	P40261	Nicotinamide N-methyltransferase		0	0/4	0	2	2/3	0.228
reference	Q13232	Nucleoside diphosphate kinase 3 (NDP kinase 3) (Nucleoside diphosphate kinase C) (NDPKC) (nm23-H3) (DR-nm23)		0	0/4	0	2	2/3	0.309
reference	P50897	Palmitoyl-protein thioesterase 1 (PPT-1) (Palmitoyl-protein hydrolase 1)		0	0/4	0	2	2/3	0.122
reference	Q9BUL8	Programmed cell death protein 10 (TF-1 cell apoptosis-related protein 15) (Cerebral cavernous malformations 3 protein)		0	0/4	0	2	2/3	0.122
reference	P05165	Propionyl-CoA carboxylase alpha chain, mitochondrial (PCCase subunit alpha) (Propanoyl-CoA:carbon dioxide ligase subunit alpha)		0	0/4	0	2	2/3	0.039
reference	Q14914	Prostaglandin reductase 1 (PRG-1) (NADP-dependent leukotriene B4 12-hydroxydehydrogenase) (15-oxoprostaglandin 13-reductase)		0	0/4	0	2	2/3	0.101
reference	P67775	Serine/threonine-protein phosphatase 2A catalytic subunit alpha isoform (PP2A-alpha) (Replication protein C) (RP-C)		0	0/4	0	2	2/3	0.163
both	Q14203	Dynactin subunit 1 (150 kDa dynein-associated polypeptide) (DAP-150) (DP-150) (p150-glued) (p135)	cytoplasm	17	2/4	0.25	1	1/3	0.025
both	P22102	Trifunctional purine biosynthetic protein adenosine-3	cytoplasm	17	4/4	0.221	1	1/3	0.033
both	O95347	Structural maintenance of chromosomes protein 2 (Chromosome-associated protein E) (hCAP-E) (XCAP-E homolog)	cytoplasm	13	3/4	0.115	1	1/3	0.022
both	P26599	Polypyrimidine tract-binding protein 1 (PTB) (Heterogeneous nuclear ribonucleoprotein I) (hnRNP I) (57 kDa RNA-binding protein PPTB-1)	cytoplasm	12	2/4	0.111	1	0/3	0
both	P07858	Cathepsin B (Cathepsin B1) (APP secretase) (APPS)	cytoplasm, secreted	11	3/4	0.319	1	1/3	0.145
both	Q9Y696	Chloride intracellular channel protein 4 (Intracellular chloride ion channel protein p64H1)	cytoplasm	10	4/4	0.585	1	2/3	0.116
both	O00429	Dynamin-1-like protein (Dynamin-like protein) (Dnm1p/Vps1p-like protein) (DVLP) (Dynamin family member proline-rich carboxyl-terminal domain less) (Dymple) (Dynamin-related protein 1) (Dynamin-like protein 4) (Dynamin-like protein IV) (HdynIV)	cytoplasm	10	3/4	0.159	1	1/3	0.04
both	O60664	Mannose-6-phosphate receptor-binding protein 1 (Cargo selection protein TIP47) (47 kDa mannose 6-phosphate receptor-binding protein) (47 kDa MPR-binding protein) (Placental protein 17) (PP17)	cytoplasm	10	3/4	0.412	1	1/3	0.075
both	P17980	26S protease regulatory subunit 6A (Proteasome 26S subunit ATPase 3) (TAT-binding protein 1) (TBP-1) (Proteasome subunit P50)	cytoplasm	9	4/4	0.211	1	2/3	0.07
both	P40939	Trifunctional enzyme subunit alpha, mitochondrial (TP-alpha) (78 kDa gastrin-binding protein)	cytoplasm	9	3/4	0.148	1	1/3	0.041
both	Q9Y3I0	UPF0027 protein C22orf28	cytoplasm	9	3/4	0.098	1	1/3	0.072
both	P25205	DNA replication licensing factor MCM3 (DNA polymerase alpha holoenzyme-associated protein P1) (RLF subunit beta) (P102 protein) (P1-MCM3)	cytoplasm	8	2/4	0.136	1	1/3	0.036
both	O75531	Barrier-to-autointegration factor (Breakpoint cluster region protein 1)	cytoplasm	7	3/4	1411	1	1/3	0.292
both	P35613	Basigin (Leukocyte activation antigen M6) (Collagenase stimulatory factor) (Extracellular matrix metalloproteinase inducer) (EMMPRIN) (5F7) (Tumor cell-derived collagenase stimulatory factor) (TCSF) (OK blood group antigen)	cytoplasm	6	4/4	0.289	1	1/3	0.116
both	P16930	Fumarylacetoacetase (FAA) (Fumarylacetoacetate hydrolase) (Beta-diketonase)	cytoplasm, secreted	6	4/4	0.257	1	1/3	0.101
both	P27816	Microtubule-associated protein 4 (MAP-4)	cytoplasm	6	3/4	0.06	1	1/3	0.029
both	P55769	NHP2-like protein 1 (High mobility group-like nuclear protein 2 homolog 1) (U4/U6.U5 tri-snRNP 15.5 kDa protein) (OTK27) (hSNU13)	cytoplasm	6	2/4	0.233	1	1/3	0.233
both	Q13526	Peptidyl-prolyl cis-trans isomerase NIMA-interacting 1 (Rotamase Pin1) (PPIase Pin1)	cytoplasm	6	3/4	0.382	1	1/3	0.212
both	P23921	Ribonucleoside-diphosphate reductase large subunit (Ribonucleoside-diphosphate reductase subunit M1) (Ribonucleotide reductase large subunit)	cytoplasm	6	2/4	0.161	1	1/3	0.042
both	P40429	60S ribosomal protein L13a (23 kDa highly basic protein)	cytoplasm	5	3/4	0.197	1	1/3	0.11
both	Q15056	Eukaryotic translation initiation factor 4H (eIF-4H) (Williams-Beuren syndrome chromosomal region 1 protein)	cytoplasm	5	3/4	0.226	1	1/3	0.105
both	P46926	Glucosamine-6-phosphate isomerase 1 (Glucosamine-6-phosphate deaminase 1) (GlcN6P deaminase 1) (Oscillin)	cytoplasm	5	2/4	0.398	1	1/3	0.116
both	O94903	Proline synthetase co-transcribed bacterial homolog protein	cytoplasm	5	4/4	0.407	1	1/3	0.101
both	P52758	Ribonuclease UK114 (14.5 kDa translational inhibitor protein) (p14.5) (UK114 antigen homolog)	cytoplasm	5	3/4	0.638	1	1/3	0.233
both	P35637	RNA-binding protein FUS (Oncogene FUS) (Oncogene TLS) (Translocated in liposarcoma protein) (POMp75) (75 kDa DNA-pairing protein)	cytoplasm	5	3/4	0.247	1	2/3	0.093
both	P42677	40S ribosomal protein S27 (Metallopan-stimulin 1) (MPS-1)	cytoplasm, secreted	4	4/4	1235	1	2/3	0.468
both	P53004	Biliverdin reductase A (BVR A) (Biliverdin-IX alpha-reductase)	cytoplasm, secreted	4	3/4	0.11	1	1/3	0.11
both	P30622	CAP-Gly domain-containing linker protein 1 (Restin) (Cytoplasmic linker protein 170 alpha-2) (CLIP-170) (Reed-Sternberg intermediate filament-associated protein) (Cytoplasmic linker protein 1)	cytoplasm	4	2/4	0.037	1	1/3	0.018
both	O75534	Cold shock domain-containing protein E1 (UNR protein) (N-ras upstream gene protein)	cytoplasm	4	2/4	0.096	1	2/3	0.037
both	P52434	DNA-directed RNA polymerases I, II, and III subunit RPABC3 (RNA polymerases I, II, and III subunit ABC3) (DNA-directed RNA polymerase II subunit H) (DNA-directed RNA polymerases I, II, and III 17.1 kDa polypeptide) (RPB17) (hRPB8) (RPB8)	cytoplasm	4	3/4	0.259	1	1/3	0.259
both	Q7L2H7	Eukaryotic translation initiation factor 3 subunit M (eIF3m) (PCI domain-containing protein 1) (Fetal lung protein B5) (hFL-B5)	cytoplasm	4	2/4	0.083	1	1/3	0.083
both	Q00688	FK506-binding protein 3 (Peptidyl-prolyl cis-trans isomerase) (PPIase) (25 kDa FKBP) (FKBP-25) (Rapamycin-selective 25 kDa immunophilin)	cytoplasm	4	4/4	0.175	1	1/3	0.136
both	Q6P587	Fumarylacetoacetate hydrolase domain-containing protein 1 (YISK-like)	cytoplasm	4	3/4	0.35	1	3/3	0.136
both	O94925	Glutaminase kidney isoform, mitochondrial (GLS) (L-glutamine amidohydrolase) (K-glutaminase)	cytoplasm	4	3/4	0.083	1	1/3	0.048
both	P35754	Glutaredoxin-1 (Thioltransferase-1) (TTase-1)	cytoplasm, secreted	4	3/4	1289	1	0/3	0
both	Q86SX6	Glutaredoxin-related protein 5	cytoplasm	4	4/4	0.537	1	1/3	0.233
both	P54105	Methylosome subunit pICln (Chloride conductance regulatory protein ICln) (I(Cln)) (Chloride channel, nucleotide sensitive 1A) (Chloride ion current inducer protein) (ClCI) (Reticulocyte pICln)	cytoplasm	4	3/4	0.4	1	1/3	0.212
both	O95865	N(G),N(G)-dimethylarginine dimethylaminohydrolase 2 (Dimethylarginine dimethylaminohydrolase 2) (DDAHII) (Dimethylargininase-2) (S-phase protein) (Protein G6a)	cytoplasm	4	3/4	0.188	1	1/3	0.136
both	P41227	N-terminal acetyltransferase complex ARD1 subunit homolog A	cytoplasm	4	3/4	0.247	1	1/3	0.136
both	Q9Y266	Nuclear migration protein nudC (Nuclear distribution protein C homolog)	cytoplasm	4	2/4	0.259	1	1/3	0.093
both	P55209	Nucleosome assembly protein 1-like 1 (NAP-1-related protein) (hNRP)	cytoplasm	4	4/4	0.297	1	3/3	0.136
both	O15212	Prefoldin subunit 6 (Protein Ke2)	cytoplasm	4	4/4	0.436	1	1/3	0.194
both	O60518	Ran-binding protein 6 (RanBP6)	cytoplasm	4	2/4	0.087	1	1/3	0.033
both	Q15293	Reticulocalbin-1	cytoplasm	4	4/4	0.27	1	1/3	0.11
both	P62266	40S ribosomal protein S23	cytoplasm, secreted	3	4/4	0.233	1	2/3	0.233
both	P62857	40S ribosomal protein S28	cytoplasm	3	4/4	1416	1	1/3	0.585
both	Q8TCD5	5'(3')-deoxyribonucleotidase, cytosolic type (Cytosolic 5',3'-pyrimidine nucleotidase) (Deoxy-5'-nucleotidase 1) (dNT-1)	cytoplasm	3	3/4	0.283	1	2/3	0.155
both	P05386	60S acidic ribosomal protein P1	cytoplasm	3	4/4	0.585	1	3/3	0.585
both	P61513	60S ribosomal protein L37a	cytoplasm	3	2/4	0.811	1	1/3	0.468
both	P62917	60S ribosomal protein L8	cytoplasm, secreted	3	3/4	0.168	1	3/3	0.122
both	Q8NFV4	Abhydrolase domain-containing protein 11 (Williams-Beuren syndrome chromosomal region 21 protein)	cytoplasm	3	2/4	0.19	1	1/3	0.122
both	O14561	Acyl carrier protein, mitochondrial (ACP) (NADH-ubiquinone oxidoreductase 9.6 kDa subunit) (CI-SDAP)	cytoplasm	3	2/4	0.309	1	1/3	0.194
both	P56385	ATP synthase subunit e, mitochondrial	cytoplasm	3	3/4	1001	1	1/3	0.389
both	P17655	Calpain-2 catalytic subunit (Calpain-2 large subunit) (Calcium-activated neutral proteinase 2) (CANP 2) (Calpain M-type) (M-calpain) (Millimolar-calpain) (Calpain large polypeptide L2)	cytoplasm	3	2/4	0.082	1	1/3	0.054
both	P14927	Cytochrome b-c1 complex subunit 7 (Ubiquinol-cytochrome c reductase complex 14 kDa protein) (Complex III subunit 7) (Complex III subunit VII) (QP-C)	cytoplasm	3	2/4	0.34	1	1/3	0.212
both	Q9BX68	Histidine triad nucleotide-binding protein 2 (HINT-2) (HINT-3) (HIT-17kDa) (PKCI-1-related HIT protein)	cytoplasm	3	3/4	0.194	1	1/3	0.194
both	Q13418	Integrin-linked protein kinase (ILK-1) (ILK-2) (59 kDa serine/threonine-protein kinase) (p59ILK)	cytoplasm	3	3/4	0.09	1	3/3	0.066
both	Q3ZCQ8	Mitochondrial import inner membrane translocase subunit TIM50	cytoplasm	3	4/4	0.129	1	1/3	0.129
both	Q9P0J0	NADH dehydrogenase [ubiquinone] 1 alpha subcomplex subunit 13 (NADH-ubiquinone oxidoreductase B16.6 subunit) (Complex I-B16.6) (CI-B16.6) (Gene associated with retinoic-interferon-induced mortality 19 protein) (GRIM-19) (Cell death regulatory protein GRIM	cytoplasm	3	3/4	0.329	1	1/3	0.233
both	O43920	NADH dehydrogenase [ubiquinone] iron-sulfur protein 5 (NADH-ubiquinone oxidoreductase 15 kDa subunit) (Complex I-15 kDa) (CI-15 kDa)	cytoplasm	3	2/4	1154	1	1/3	0.292
both	Q6DKJ4	Nucleoredoxin	cytoplasm	3	4/4	0.159	1	1/3	0.101
both	Q99733	Nucleosome assembly protein 1-like 4 (Nucleosome assembly protein 2) (NAP2)	cytoplasm	3	4/4	0.134	1	3/3	0.105
both	P11908	Ribose-phosphate pyrophosphokinase 2 (Phosphoribosyl pyrophosphate synthetase II) (PRS-II) (PPRibP)	cytoplasm	3	3/4	0.281	1	1/3	0.129
both	Q9Y5S9	RNA-binding protein 8A (RNA-binding motif protein 8A) (Ribonucleoprotein RBM8A) (RNA-binding protein Y14) (Binder of OVCA1-1) (BOV-1)	cytoplasm	3	3/4	0.579	1	2/3	0.292
both	Q9UH65	Switch-associated protein 70 (SWAP-70)	cytoplasm	3	3/4	0.066	1	1/3	0.049
both	Q9BZX2	Uridine-cytidine kinase 2 (UCK 2) (Uridine monophosphokinase 2) (Cytidine monophosphokinase 2)	cytoplasm	3	4/4	0.276	1	1/3	0.145
both	Q9BV40	Vesicle-associated membrane protein 8 (VAMP-8) (Endobrevin) (EDB)	cytoplasm	3	2/4	1075	1	1/3	0.334
both	P36543	V-type proton ATPase subunit E 1 (V-ATPase subunit E 1) (Vacuolar proton pump subunit E 1) (V-ATPase 31 kDa subunit) (P31)	cytoplasm	3	4/4	0.214	1	1/3	0.136
both	Q9GZS3	WD repeat-containing protein 61 (Meiotic recombination REC14 protein homolog)	cytoplasm	3	2/4	0.145	1	1/3	0.145
both	Q86U90	YrdC domain-containing protein, mitochondrial (Ischemia/reperfusion-inducible protein homolog) (hIRIP) (Dopamine receptor-interacting protein 3)	cytoplasm	3	3/4	0.2	1	1/3	0.145
both	Q9NVS2	28S ribosomal protein S18a, mitochondrial (S18mt-a) (28S ribosomal protein S18-3, mitochondrial) (MRP-S18-3)	cytoplasm	2	3/4	0.122	1	1/3	0.122
both	Q9BYD6	39S ribosomal protein L1, mitochondrial (L1mt)	cytoplasm	2	3/4	0.086	1	1/3	0.086
both	P30837	Aldehyde dehydrogenase X, mitochondrial (Aldehyde dehydrogenase family 1 member B1) (Aldehyde dehydrogenase 5)	cytoplasm	2	2/4	0.133	1	1/3	0.064
both	P24539	ATP synthase subunit b, mitochondrial	cytoplasm	2	3/4	0.168	1	1/3	0.122
both	P56134	ATP synthase subunit f, mitochondrial	cytoplasm	2	2/4	0.334	1	1/3	0.334
both	Q9Y2V2	Calcium-regulated heat stable protein 1 (Calcium-regulated heat-stable protein of 24 kDa) (CRHSP-24)	cytoplasm	2	4/4	0.34	1	1/3	0.259
both	Q8N5K1	CDGSH iron sulfur domain-containing protein 2 (Endoplasmic reticulum intermembrane small protein) (MitoNEET-related 1 protein) (Miner1)	cytoplasm	2	3/4	0.476	1	2/3	0.259
both	Q1MSJ5	Centrosome and spindle pole-associated protein 1	cytoplasm	2	3/4	0.025	1	1/3	0.025
both	P33552	Cyclin-dependent kinases regulatory subunit 2 (CKS-2)	cytoplasm	2	2/4	0.66	1	1/3	0.389
both	P32321	Deoxycytidylate deaminase (dCMP deaminase)	cytoplasm	2	2/4	0.179	1	2/3	0.179
both	Q9UBQ7	Glyoxylate reductase/hydroxypyruvate reductase	cytoplasm	2	3/4	0.11	1	1/3	0.11
both	Q9H3P7	Golgi resident protein GCP60 (Acyl-CoA-binding domain-containing protein 3) (Golgi phosphoprotein 1) (GOLPH1) (Golgi complex-associated protein 1) (GOCAP1) (PBR- and PKA-associated protein 7) (Peripheral benzodiazepine receptor-associated protein PAP7)	cytoplasm	2	2/4	0.068	1	2/3	0.068
both	Q12849	G-rich sequence factor 1 (GRSF-1)	cytoplasm	2	2/4	0.104	1	1/3	0.068
both	Q9UBI6	Guanine nucleotide-binding protein G(I)/G(S)/G(O) subunit gamma-12	cytoplasm	2	2/4	0.811	1	1/3	0.468
both	Q96MM6	Heat shock 70 kDa protein 12B	cytoplasm	2	2/4	0.075	1	1/3	0.049
both	Q16543	Hsp90 co-chaperone Cdc37 (Hsp90 chaperone protein kinase-targeting subunit) (p50Cdc37)	cytoplasm	2	4/4	0.098	1	2/3	0.077
both	Q9NPH2	Inositol-3-phosphate synthase 1 (Myo-inositol-1-phosphate synthase) (MI-1-P synthase) (Myo-inositol 1-phosphate synthase A1) (hINO1)	cytoplasm	2	2/4	0.149	1	1/3	0.096
both	Q9H0C8	Integrin-linked kinase-associated serine/threonine phosphatase 2C (ILKAP)	cytoplasm	2	2/4	0.083	1	1/3	0.083
both	Q14657	L antigen family member 3 (Protein ITBA2) (Protein ESO-3)	cytoplasm	2	2/4	0.233	1	1/3	0.233
both	Q8N1G4	Leucine-rich repeat-containing protein 47	cytoplasm	2	2/4	0.091	1	1/3	0.059
both	P50579	Methionine aminopeptidase 2 (MetAP 2) (Peptidase M 2) (Initiation factor 2-associated 67 kDa glycoprotein) (p67eIF2) (p67)	cytoplasm	2	3/4	0.064	1	2/3	0.064
both	Q9BV86	Methyltransferase-like protein 11A	cytoplasm	2	3/4	0.166	1	1/3	0.166
both	O95299	NADH dehydrogenase [ubiquinone] 1 alpha subcomplex subunit 10, mitochondrial (NADH-ubiquinone oxidoreductase 42 kDa subunit) (Complex I-42kD) (CI-42kD)	cytoplasm	2	3/4	0.08	1	2/3	0.08
both	Q16795	NADH dehydrogenase [ubiquinone] 1 alpha subcomplex subunit 9, mitochondrial (NADH-ubiquinone oxidoreductase 39 kDa subunit) (Complex I-39kD) (CI-39kD)	cytoplasm	2	2/4	0.119	1	1/3	0.077
both	P19404	NADH dehydrogenase [ubiquinone] flavoprotein 2, mitochondrial (NADH-ubiquinone oxidoreductase 24 kDa subunit)	cytoplasm	2	3/4	0.259	1	1/3	0.122
both	Q9NYR9	NF-kappa-B inhibitor-interacting Ras-like protein 2 (I-kappa-B-interacting Ras-like protein 2) (Kappa B-Ras protein 2)	cytoplasm	2	2/4	0.145	1	2/3	0.145
both	Q92882	Osteoclast-stimulating factor 1	cytoplasm	2	3/4	0.274	1	3/3	0.155
both	Q00169	Phosphatidylinositol transfer protein alpha isoform (PtdIns transfer protein alpha)	cytoplasm	2	2/4	0.137	1	1/3	0.089
both	Q15126	Phosphomevalonate kinase (PMKase)	cytoplasm	2	4/4	0.187	1	2/3	0.145
both	P08397	Porphobilinogen deaminase (PBG-D) (Pre-uroporphyrinogen synthase) (Hydroxymethylbilane synthase) (HMBS)	cytoplasm	2	2/4	0.202	1	2/3	0.096
both	Q9NQ88	Probable fructose-2,6-bisphosphatase TIGAR (TP53-induced glycolysis and apoptosis regulator)	cytoplasm, secreted	2	4/4	0.156	1	2/3	0.122
both	Q9Y244	Proteasome maturation protein (Proteassemblin) (Protein UMP1 homolog) (hUMP1) (Voltage-gated K channel beta subunit 4.1)	cytoplasm	2	3/4	0.329	1	2/3	0.233
both	O15355	Protein phosphatase 1G (Protein phosphatase 2C isoform gamma) (PP2C-gamma) (Protein phosphatase magnesium-dependent 1 gamma) (Protein phosphatase 1C)	cytoplasm	2	3/4	0.172	1	1/3	0.083
both	Q96M27	Protein PRRC1	cytoplasm	2	3/4	0.155	1	1/3	0.155
both	Q9UHD8	Septin-9 (MLL septin-like fusion protein MSF-A) (MLL septin-like fusion protein) (Ovarian/Breast septin) (Ov/Br septin) (Septin D1)	cytoplasm	2	3/4	0.068	1	1/3	0.05
both	Q9H9B4	Sideroflexin-1 (Tricarboxylate carrier protein) (TCC)	cytoplasm	2	2/4	0.116	1	1/3	0.116
both	Q96K17	Transcription factor BTF3 homolog 4 (Basic transcription factor 3-like 4)	cytoplasm	2	3/4	0.329	1	2/3	0.233
both	O14773	Tripeptidyl-peptidase 1 (TPP-1) (Tripeptidyl-peptidase I) (TPP-I) (Tripeptidyl aminopeptidase) (Lysosomal pepstatin-insensitive protease) (LPIC) (Cell growth-inhibiting gene 1 protein)	cytoplasm	2	3/4	0.126	1	2/3	0.093
both	P06132	Uroporphyrinogen decarboxylase (URO-D)	cytoplasm	2	2/4	0.19	1	1/3	0.122
both	Q969T9	WW domain-binding protein 2 (WBP-2)	cytoplasm	2	4/4	0.276	1	1/3	0.212
analysis	Q13576	Ras GTPase-activating-like protein IQGAP2	cytoplasm	50	2/4	0.771	0	0/3	0
analysis	Q9BVA1	Tubulin beta-2B chain	cytoplasm	30	4/4	6356	0	0/3	0
analysis	Q13509	Tubulin beta-3 chain (Tubulin beta-III) (Tubulin beta-4)	cytoplasm	26	4/4	3227	0	0/3	0
analysis	P35609	Alpha-actinin-2 (Alpha-actinin skeletal muscle isoform 2) (F-actin cross-linking protein)	cytoplasm, secreted	18	3/4	0.371	0	0/3	0
analysis	P52701	DNA mismatch repair protein Msh6 (MutS-alpha 160 kDa subunit) (G/T mismatch-binding protein) (GTMBP) (p160)	cytoplasm	17	2/4	0.261	0	0/3	0
analysis	Q13268	Dehydrogenase/reductase SDR family member 2 (HEP27 protein) (Protein D)	cytoplasm	16	4/4	1344	0	0/3	0
analysis	Q92841	Probable ATP-dependent RNA helicase DDX17 (DEAD box protein 17) (RNA-dependent helicase p72) (DEAD box protein p72)	cytoplasm	15	2/4	0.086	0	0/3	0
analysis	Q13263	Transcription intermediary factor 1-beta (TIF1-beta) (Tripartite motif-containing protein 28) (Nuclear corepressor KAP-1) (KRAB-associated protein 1) (KAP-1) (KRAB-interacting protein 1) (KRIP-1) (RING finger protein 96)	cytoplasm	15	3/4	0.374	0	0/3	0
analysis	P53675	Clathrin heavy chain 2 (CLH-22)	cytoplasm	14	2/4	0.153	0	0/3	0
analysis	P04792	Heat shock protein beta-1 (HspB1) (Heat shock 27 kDa protein) (HSP 27) (Stress-responsive protein 27) (SRP27) (Estrogen-regulated 24 kDa protein) (28 kDa heat shock protein)	cytoplasm, secreted	14	4/4	1.89	0	0/3	0
analysis	P49321	Nuclear autoantigenic sperm protein (NASP)	cytoplasm	14	4/4	0.252	0	0/3	0
analysis	P33991	DNA replication licensing factor MCM4 (CDC21 homolog) (P1-CDC21)	cytoplasm	12	2/4	0.241	0	0/3	0
analysis	Q9NZI8	Insulin-like growth factor 2 mRNA-binding protein 1 (IGF2 mRNA-binding protein 1) (IGF-II mRNA-binding protein 1) (Coding region determinant-binding protein) (CRD-BP) (VICKZ family member 1) (Zip code-binding protein 1) (Zipcode-binding protein 1)	cytoplasm	12	4/4	0.282	0	0/3	0
analysis	Q8N573	Oxidation resistance protein 1	cytoplasm	12	3/4	0.197	0	0/3	0
analysis	Q13283	Ras GTPase-activating protein-binding protein 1 (G3BP-1) (ATP-dependent DNA helicase VIII) (HDH-VIII) (GAP SH3 domain-binding protein 1)	cytoplasm	12	3/4	0.328	0	0/3	0
analysis	P29144	Tripeptidyl-peptidase 2 (Tripeptidyl-peptidase II) (TPP-II) (Tripeptidyl aminopeptidase)	cytoplasm	12	2/4	0.179	0	0/3	0
analysis	Q12906	Interleukin enhancer-binding factor 3 (Nuclear factor of activated T-cells 90 kDa) (NF-AT-90) (Double-stranded RNA-binding protein 76) (DRBP76) (Translational control protein 80) (TCP80) (Nuclear factor associated with dsRNA) (NFAR) (M-phase phosphoprotei	cytoplasm	11	2/4	0.045	0	0/3	0
analysis	Q13435	Splicing factor 3B subunit 2 (Pre-mRNA-splicing factor SF3b 145 kDa subunit) (SF3b145) (SF3b150) (Spliceosome-associated protein 145) (SAP 145)	cytoplasm	11	2/4	0.128	0	0/3	0
analysis	Q86W92	Liprin-beta-1 (Protein tyrosine phosphatase receptor type f polypeptide-interacting protein-binding protein 1) (PTPRF-interacting protein-binding protein 1) (hSGT2)	cytoplasm	10	2/4	0.183	0	0/3	0
analysis	P26447	Protein S100-A4 (S100 calcium-binding protein A4) (Metastasin) (Protein Mts1) (Placental calcium-binding protein) (Calvasculin)	cytoplasm, secreted	10	4/4	4453	0	0/3	0
analysis	O75116	Rho-associated protein kinase 2 (Rho-associated, coiled-coil-containing protein kinase 2) (p164 ROCK-2) (Rho kinase 2)	cytoplasm	10	2/4	0.1	0	0/3	0
analysis	P62979	40S ribosomal protein S27a	cytoplasm, secreted	9	2/4	7073	0	0/3	0
analysis	P54886	Delta-1-pyrroline-5-carboxylate synthetase (P5CS) (Aldehyde dehydrogenase family 18 member A1)	cytoplasm	9	2/4	0.164	0	0/3	0
analysis	P09382	Galectin-1 (Lectin galactoside-binding soluble 1) (Beta-galactoside-binding lectin L-14-I) (Lactose-binding lectin 1) (S-Lac lectin 1) (Galaptin) (14 kDa lectin) (HPL) (HBL) (Putative MAPK-activating protein PM12)	cytoplasm, secreted	9	4/4	2958	0	0/3	0
analysis	P54652	Heat shock-related 70 kDa protein 2 (Heat shock 70 kDa protein 2)	cytoplasm	9	3/4	0.401	0	0/3	0
analysis	P26640	Valyl-tRNA synthetase (Valine--tRNA ligase) (ValRS) (Protein G7a)	cytoplasm	9	2/4	0.138	0	0/3	0
analysis	P63220	40S ribosomal protein S21	cytoplasm	8	3/4	2258	0	0/3	0
analysis	P20810	Calpastatin (Calpain inhibitor) (Sperm BS-17 component)	cytoplasm	8	2/4	0.252	0	0/3	0
analysis	P35222	Catenin beta-1 (Beta-catenin)	cytoplasm	8	2/4	0.25	0	0/3	0
analysis	P41091	Eukaryotic translation initiation factor 2 subunit 3 (Eukaryotic translation initiation factor 2 subunit gamma) (eIF-2-gamma)	cytoplasm	8	2/4	0.101	0	0/3	0
analysis	P05413	Fatty acid-binding protein, heart (Heart-type fatty acid-binding protein) (H-FABP) (Muscle fatty acid-binding protein) (M-FABP) (Mammary-derived growth inhibitor) (MDGI)	cytoplasm, secreted	8	4/4	0.879	0	0/3	0
analysis	Q13151	Heterogeneous nuclear ribonucleoprotein A0 (hnRNP A0)	cytoplasm	8	2/4	0.166	0	0/3	0
analysis	Q15003	Condensin complex subunit 2 (Non-SMC condensin I complex subunit H) (Barren homolog protein 1) (Chromosome-associated protein H) (hCAP-H) (XCAP-H homolog)	cytoplasm	7	2/4	0.248	0	0/3	0
analysis	Q12959	Disks large homolog 1 (Synapse-associated protein 97) (SAP-97) (hDlg)	cytoplasm	7	2/4	0.21	0	0/3	0
analysis	Q9GZV4	Eukaryotic translation initiation factor 5A-2 (eIF-5A-2) (Eukaryotic initiation factor 5A isoform 2)	cytoplasm	7	3/4	1701	0	0/3	0
analysis	Q16658	Fascin (Singed-like protein) (55 kDa actin-bundling protein) (p55)	cytoplasm	7	3/4	0.216	0	0/3	0
analysis	P17931	Galectin-3 (Galactose-specific lectin 3) (Mac-2 antigen) (IgE-binding protein) (35 kDa lectin) (Carbohydrate-binding protein 35) (CBP 35) (Laminin-binding protein) (Lectin L-29) (L-31) (Galactoside-binding protein) (GALBP)	cytoplasm	7	4/4	1079	0	0/3	0
analysis	P14314	Glucosidase 2 subunit beta (Glucosidase II subunit beta) (Protein kinase C substrate 60.1 kDa protein heavy chain) (PKCSH) (80K-H protein)	cytoplasm	7	2/4	0.408	0	0/3	0
analysis	P52789	Hexokinase-2 (Hexokinase type II) (HK II) (Muscle form hexokinase)	cytoplasm	7	2/4	0.132	0	0/3	0
analysis	Q99436	Proteasome subunit beta type-7 (Proteasome subunit Z) (Macropain chain Z) (Multicatalytic endopeptidase complex chain Z)	cytoplasm	7	3/4	0.597	0	0/3	0
analysis	Q58FG0	Putative heat shock protein HSP 90-alpha A5 (Heat shock protein 90-alpha E) (Heat shock protein 90Ae)	cytoplasm	7	3/4	0.423	0	0/3	0
analysis	Q13838	Spliceosome RNA helicase BAT1 (DEAD box protein UAP56) (56 kDa U2AF65-associated protein) (ATP-dependent RNA helicase p47) (HLA-B-associated transcript-1)	cytoplasm	7	3/4	0.152	0	0/3	0
analysis	Q00059	Transcription factor A, mitochondrial (mtTFA) (Mitochondrial transcription factor 1) (MtTF1) (Transcription factor 6-like 2)	cytoplasm	7	2/4	0.089	0	0/3	0
analysis	P54136	Arginyl-tRNA synthetase, cytoplasmic (Arginine--tRNA ligase) (ArgRS)	cytoplasm	6	2/4	0.15	0	0/3	0
analysis	O43809	Cleavage and polyadenylation specificity factor subunit 5 (Cleavage and polyadenylation specificity factor 25 kDa subunit) (CPSF 25 kDa subunit) (Pre-mRNA cleavage factor Im 25 kDa subunit) (Nucleoside diphosphate-linked moiety X motif 21) (Nudix motif 21	cytoplasm	6	2/4	0.437	0	0/3	0
analysis	Q13868	Exosome complex exonuclease RRP4 (Ribosomal RNA-processing protein 4) (Exosome component 2)	cytoplasm	6	2/4	0.116	0	0/3	0
analysis	P49591	Seryl-tRNA synthetase, cytoplasmic (Seryl-tRNA(Ser/Sec) synthetase) (Serine--tRNA ligase) (SerRS)	cytoplasm	6	4/4	0.118	0	0/3	0
analysis	P62304	Small nuclear ribonucleoprotein E (snRNP-E)	cytoplasm	6	3/4	0.63	0	0/3	0
analysis	P14678	Small nuclear ribonucleoprotein-associated proteins B and B' (snRNP-B) (Sm-B/Sm-B') (SmB/SmB')	cytoplasm	6	2/4	0.145	0	0/3	0
analysis	Q92973	Transportin-1 (Importin beta-2) (Karyopherin beta-2) (M9 region interaction protein) (MIP)	cytoplasm	6	2/4	0.164	0	0/3	0
analysis	P35998	26S protease regulatory subunit 7 (Proteasome 26S subunit ATPase 2) (Protein MSS1)	cytoplasm	5	4/4	0.077	0	0/3	0
analysis	O95831	Apoptosis-inducing factor 1, mitochondrial (Programmed cell death protein 8)	cytoplasm	5	3/4	0.116	0	0/3	0
analysis	Q92597	Protein NDRG1 (N-myc downstream-regulated gene 1 protein) (Differentiation-related gene 1 protein) (DRG-1) (Reducing agents and tunicamycin-responsive protein) (RTP) (Nickel-specific induction protein Cap43) (Rit42)	cytoplasm	5	2/4	0.376	0	0/3	0
analysis	P30154	Serine/threonine-protein phosphatase 2A 65 kDa regulatory subunit A beta isoform (PP2A, subunit A, PR65-beta isoform) (PP2A, subunit A, R1-beta isoform)	cytoplasm	5	3/4	0.183	0	0/3	0
analysis	P04818	Thymidylate synthase (TSase)	cytoplasm	5	3/4	0.175	0	0/3	0
analysis	Q14157	Ubiquitin-associated protein 2-like (Protein NICE-4)	cytoplasm	5	2/4	0.229	0	0/3	0
analysis	Q08752	40 kDa peptidyl-prolyl cis-trans isomerase (PPIase) (Cyclophilin-40) (CYP-40) (Cyclophilin-related protein)	cytoplasm	4	4/4	0.136	0	0/3	0
analysis	P39023	60S ribosomal protein L3 (HIV-1 TAR RNA-binding protein B) (TARBP-B)	cytoplasm	4	3/4	0.147	0	0/3	0
analysis	P27144	Adenylate kinase isoenzyme 4, mitochondrial (Adenylate kinase 3-like) (ATP-AMP transphosphorylase)	cytoplasm	4	3/4	0.455	0	0/3	0
analysis	Q99417	C-Myc-binding protein (Associate of Myc 1) (AMY-1)	cytoplasm	4	3/4	0.705	0	0/3	0
analysis	P17540	Creatine kinase S-type, mitochondrial (Basic-type mitochondrial creatine kinase) (Mib-CK) (Sarcomeric mitochondrial creatine kinase) (S-MtCK)	cytoplasm	4	2/4	0.111	0	0/3	0
analysis	P31689	DnaJ homolog subfamily A member 1 (Heat shock 40 kDa protein 4) (DnaJ protein homolog 2) (HDJ-2) (HSJ-2) (HSDJ)	cytoplasm	4	2/4	0.127	0	0/3	0
analysis	O15371	Eukaryotic translation initiation factor 3 subunit D (eIF3d) (Eukaryotic translation initiation factor 3 subunit 7) (eIF-3-zeta) (eIF3 p66)	cytoplasm	4	2/4	0.155	0	0/3	0
analysis	P23588	Eukaryotic translation initiation factor 4B (eIF-4B)	cytoplasm	4	2/4	0.09	0	0/3	0
analysis	O60684	Importin subunit alpha-7 (Karyopherin subunit alpha-6)	cytoplasm	4	2/4	0.163	0	0/3	0
analysis	Q01628	Interferon-induced transmembrane protein 3 (Interferon-inducible protein 1-8U)	cytoplasm	4	3/4	2778	0	0/3	0
analysis	Q9NZT2	Opioid growth factor receptor (OGFr) (Zeta-type opioid receptor) (Protein 7-60)	cytoplasm	4	2/4	0.127	0	0/3	0
analysis	Q99584	Protein S100-A13 (S100 calcium-binding protein A13)	cytoplasm	4	3/4	0.821	0	0/3	0
analysis	Q12765	Secernin-1	cytoplasm	4	3/4	0.212	0	0/3	0
analysis	Q13177	Serine/threonine-protein kinase PAK 2 (p21-activated kinase 2) (PAK-2) (Gamma-PAK) (PAK65) (S6/H4 kinase) (p58)	cytoplasm	4	2/4	0.163	0	0/3	0
analysis	P62314	Small nuclear ribonucleoprotein Sm D1 (Sm-D1) (snRNP core protein D1) (Sm-D autoantigen)	cytoplasm, secreted	4	2/4	1307	0	0/3	0
analysis	O00762	Ubiquitin-conjugating enzyme E2 C (Ubiquitin-protein ligase C) (Ubiquitin carrier protein C) (UbcH10)	cytoplasm	4	2/4	0.563	0	0/3	0
analysis	Q9C0C9	Ubiquitin-conjugating enzyme E2 O (Ubiquitin-protein ligase O) (Ubiquitin carrier protein O) (Ubiquitin-conjugating enzyme E2 of 230 kDa) (E2-230K)	cytoplasm	4	2/4	0.06	0	0/3	0
analysis	O95433	Activator of 90 kDa heat shock protein ATPase homolog 1 (AHA1) (p38)	cytoplasm, secreted	3	3/4	0.142	0	0/3	0
analysis	P30566	Adenylosuccinate lyase (ASL) (Adenylosuccinase) (ASase)	cytoplasm	3	3/4	0.115	0	0/3	0
analysis	O00116	Alkyldihydroxyacetonephosphate synthase, peroxisomal (Alkyl-DHAP synthase) (Alkylglycerone-phosphate synthase) (Aging-associated gene 5 protein)	cytoplasm	3	3/4	0.069	0	0/3	0
analysis	P20073	Annexin A7 (Annexin-7) (Annexin VII) (Synexin)	cytoplasm	3	2/4	0.132	0	0/3	0
analysis	Q14444	Caprin-1 (Cytoplasmic activation- and proliferation-associated protein 1) (GPI-anchored membrane protein 1) (GPI-anchored protein p137) (GPI-p137) (p137GPI) (Cell cycle-associated protein 1) (Membrane component chromosome 11 surface marker 1)	cytoplasm	3	3/4	0.112	0	0/3	0
analysis	P67870	Casein kinase II subunit beta (CK II beta) (Phosvitin) (G5a)	cytoplasm	3	2/4	0.179	0	0/3	0
analysis	P45973	Chromobox protein homolog 5 (Heterochromatin protein 1 homolog alpha) (HP1 alpha) (Antigen p25)	cytoplasm	3	3/4	0.155	0	0/3	0
analysis	P14854	Cytochrome c oxidase subunit 6B1 (Cytochrome c oxidase subunit VIb isoform 1) (COX VIb-1)	cytoplasm	3	2/4	0.852	0	0/3	0
analysis	Q13409	Cytoplasmic dynein 1 intermediate chain 2 (Cytoplasmic dynein intermediate chain 2) (Dynein intermediate chain 2, cytosolic) (DH IC-2)	cytoplasm	3	3/4	0.085	0	0/3	0
analysis	P00374	Dihydrofolate reductase	cytoplasm	3	3/4	0.24	0	0/3	0
analysis	Q13561	Dynactin subunit 2 (Dynactin complex 50 kDa subunit) (DCTN-50) (50 kDa dynein-associated polypeptide) (p50 dynamitin)	cytoplasm	3	2/4	0.137	0	0/3	0
analysis	P63172	Dynein light chain Tctex-type 1 (T-complex testis-specific protein 1 homolog) (Protein CW-1)	cytoplasm	3	4/4	0.556	0	0/3	0
analysis	Q9NYL4	FK506-binding protein 11 (Peptidyl-prolyl cis-trans isomerase) (PPIase) (19 kDa FK506-binding protein) (FKBP-19)	cytoplasm	3	2/4	0.376	0	0/3	0
analysis	P31942	Heterogeneous nuclear ribonucleoprotein H3 (hnRNP H3)	cytoplasm	3	2/4	0.233	0	0/3	0
analysis	Q16891	Mitochondrial inner membrane protein (Mitofilin) (p87/89) (Cell proliferation-inducing gene 4 protein)	cytoplasm	3	2/4	0.057	0	0/3	0
analysis	Q8WZ82	Ovarian cancer-associated gene 2 protein	cytoplasm	3	3/4	0.343	0	0/3	0
analysis	Q9NPF4	Probable O-sialoglycoprotein endopeptidase (hOSGEP)	cytoplasm	3	2/4	0.202	0	0/3	0
analysis	O60879	Protein diaphanous homolog 2 (Diaphanous-related formin-2) (DRF2)	cytoplasm	3	2/4	0.041	0	0/3	0
analysis	Q9H9Z2	Protein lin-28 homolog A (Lin-28A) (Zinc finger CCHC domain-containing protein 1)	cytoplasm	3	3/4	0.306	0	0/3	0
analysis	P41236	Protein phosphatase inhibitor 2 (IPP-2)	cytoplasm	3	2/4	0.468	0	0/3	0
analysis	O75880	Protein SCO1 homolog, mitochondrial	cytoplasm	3	2/4	0.202	0	0/3	0
analysis	Q15276	Rab GTPase-binding effector protein 1 (Rabaptin-5) (Rabaptin-5alpha) (Rabaptin-4) (Renal carcinoma antigen NY-REN-17)	cytoplasm	3	2/4	0.047	0	0/3	0
analysis	P62745	Rho-related GTP-binding protein RhoB (H6)	cytoplasm	3	3/4	0.2	0	0/3	0
analysis	Q9UPN7	Serine/threonine-protein phosphatase 6 regulatory subunit 1 (SAPS domain family member 1)	cytoplasm	3	2/4	0.082	0	0/3	0
analysis	P62306	Small nuclear ribonucleoprotein F (snRNP-F)	cytoplasm	3	3/4	1384	0	0/3	0
analysis	P62308	Small nuclear ribonucleoprotein G (snRNP-G)	cytoplasm	3	4/4	0.639	0	0/3	0
analysis	Q13148	TAR DNA-binding protein 43 (TDP-43)	cytoplasm	3	2/4	0.093	0	0/3	0
analysis	P52888	Thimet oligopeptidase (Endopeptidase 24.15) (MP78)	cytoplasm	3	2/4	0.1	0	0/3	0
analysis	P62312	U6 snRNA-associated Sm-like protein LSm6	cytoplasm	3	2/4	1036	0	0/3	0
analysis	P54727	UV excision repair protein RAD23 homolog B (hHR23B) (XP-C repair-complementing complex 58 kDa protein) (p58)	cytoplasm	3	2/4	0.356	0	0/3	0
analysis	Q16864	V-type proton ATPase subunit F (V-ATPase subunit F) (Vacuolar proton pump subunit F) (V-ATPase 14 kDa subunit)	cytoplasm	3	2/4	0.723	0	0/3	0
analysis	Q8N543	2-oxoglutarate and iron-dependent oxygenase domain-containing protein 1 (Termination and polyadenylation 1 homolog)	cytoplasm	2	2/4	0.07	0	0/3	0
analysis	P25325	3-mercaptopyruvate sulfurtransferase (MST)	cytoplasm	2	4/4	0.116	0	0/3	0
analysis	Q9BWD1	Acetyl-CoA acetyltransferase, cytosolic (Cytosolic acetoacetyl-CoA thiolase) (Acetyl-CoA transferase-like protein)	cytoplasm	2	3/4	0.093	0	0/3	0
analysis	Q8N6N7	Acyl-CoA-binding domain-containing protein 7	cytoplasm	2	2/4	0.334	0	0/3	0
analysis	P07311	Acylphosphatase-1 (Acylphosphate phosphohydrolase 1) (Acylphosphatase, organ-common type isozyme) (Acylphosphatase, erythrocyte isozyme)	cytoplasm	2	2/4	0.48	0	0/3	0
analysis	O14727	Apoptotic protease-activating factor 1 (Apaf-1)	cytoplasm	2	2/4	0.027	0	0/3	0
analysis	Q15121	Astrocytic phosphoprotein PEA-15 (Phosphoprotein enriched in diabetes) (PED)	cytoplasm	2	3/4	0.259	0	0/3	0
analysis	Q86XP3	ATP-dependent RNA helicase DDX42 (DEAD box protein 42) (Splicing factor 3B-associated 125 kDa protein) (SF3b125) (RNA helicase-related protein) (RNAHP) (RNA helicase-like protein) (RHELP) (SF3b DEAD-box protein)	cytoplasm	2	2/4	0.051	0	0/3	0
analysis	P13861	cAMP-dependent protein kinase type II-alpha regulatory subunit	cytoplasm	2	2/4	0.077	0	0/3	0
analysis	P42574	Caspase-3 (CASP-3) (Apopain) (Cysteine protease CPP32) (CPP-32) (Yama protein) (SREBP cleavage activity 1) (SCA-1)	cytoplasm, secreted	2	2/4	0.101	0	0/3	0
analysis	P14209	CD99 antigen (T-cell surface glycoprotein E2) (E2 antigen) (Protein MIC2) (12E7)	cytoplasm	2	2/4	0.556	0	0/3	0
analysis	P10606	Cytochrome c oxidase subunit 5B, mitochondrial (Cytochrome c oxidase polypeptide Vb)	cytoplasm	2	2/4	0.233	0	0/3	0
analysis	Q9BTE7	DCN1-like protein 5 (Defective in cullin neddylation protein 1-like protein 5) (DCUN1 domain-containing protein 5)	cytoplasm	2	2/4	0.129	0	0/3	0
analysis	Q9UJU6	Drebrin-like protein (Drebrin-F) (SH3 domain-containing protein 7) (Cervical SH3P7) (HPK1-interacting protein of 55 kDa) (HIP-55) (Cervical mucin-associated protein)	cytoplasm	2	2/4	0.083	0	0/3	0
analysis	P30042	ES1 protein homolog, mitochondrial (Protein KNP-I) (Protein GT335)	cytoplasm	2	2/4	0.136	0	0/3	0
analysis	P62495	Eukaryotic peptide chain release factor subunit 1 (Eukaryotic release factor 1) (TB3-1) (Protein Cl1)	cytoplasm	2	2/4	0.155	0	0/3	0
analysis	O75821	Eukaryotic translation initiation factor 3 subunit G (eIF3g) (Eukaryotic translation initiation factor 3 subunit 4) (eIF-3-delta) (Eukaryotic translation initiation factor 3 RNA-binding subunit) (eIF-3 RNA-binding subunit) (eIF3 p44) (eIF3 p42)	cytoplasm	2	2/4	0.093	0	0/3	0
analysis	P05362	Intercellular adhesion molecule 1 (ICAM-1) (Major group rhinovirus receptor)	cytoplasm	2	3/4	0.072	0	0/3	0
analysis	Q9NRN7	L-aminoadipate-semialdehyde dehydrogenase-phosphopantetheinyl transferase (4'-phosphopantetheinyl transferase) (Alpha-aminoadipic semialdehyde dehydrogenase-phosphopantetheinyl transferase) (AASD-PPT) (LYS5 ortholog)	cytoplasm	2	2/4	0.137	0	0/3	0
analysis	Q9NUP9	Lin-7 homolog C (Lin-7C) (Mammalian lin-seven protein 3) (MALS-3) (Vertebrate lin-7 homolog 3) (Veli-3 protein)	cytoplasm	2	2/4	0.214	0	0/3	0
analysis	P51970	NADH dehydrogenase [ubiquinone] 1 alpha subcomplex subunit 8 (NADH-ubiquinone oxidoreductase 19 kDa subunit) (Complex I-19kD) (CI-19kD) (Complex I-PGIV) (CI-PGIV)	cytoplasm	2	2/4	0.309	0	0/3	0
analysis	Q6BCY4	NADH-cytochrome b5 reductase 2 (b5R.2)	cytoplasm	2	3/4	0.151	0	0/3	0
analysis	Q9NWU2	Protein C20orf11 (Two hybrid-associated protein 1 with RanBPM) (Twa1)	cytoplasm	2	2/4	0.214	0	0/3	0
analysis	P46108	Proto-oncogene C-crk (p38) (Adapter molecule crk)	cytoplasm	2	3/4	0.177	0	0/3	0
analysis	Q9BZK3	Putative nascent polypeptide-associated complex subunit alpha-like protein (NAC-alpha pseudogene 1) (Alpha-NAC pseudogene 1)	cytoplasm	2	2/4	0.389	0	0/3	0
analysis	Q9NQG5	Regulation of nuclear pre-mRNA domain-containing protein 1B (Cell cycle-related and expression-elevated protein in tumor)	cytoplasm	2	2/4	0.156	0	0/3	0
analysis	Q96AT9	Ribulose-phosphate 3-epimerase (Ribulose-5-phosphate-3-epimerase)	cytoplasm	2	2/4	0.34	0	0/3	0
analysis	P49903	Selenide, water dikinase 1 (Selenophosphate synthetase 1) (Selenium donor protein 1)	cytoplasm	2	3/4	0.129	0	0/3	0
analysis	P61956	Small ubiquitin-related modifier 2 (SUMO-2) (Ubiquitin-like protein SMT3B) (SMT3 homolog 2) (Sentrin-2) (HSMT3) (SUMO-3)	cytoplasm	2	2/4	0.66	0	0/3	0
analysis	Q16763	Ubiquitin-conjugating enzyme E2 S (Ubiquitin-protein ligase S) (Ubiquitin carrier protein S) (Ubiquitin-conjugating enzyme E2-24 kDa) (Ubiquitin-conjugating enzyme E2-EPF5) (E2-EPF)	cytoplasm	2	3/4	0.155	0	0/3	0
analysis	Q9Y3C8	Ufm1-conjugating enzyme 1 (Ubiquitin-fold modifier-conjugating enzyme 1)	cytoplasm	2	2/4	0.284	0	0/3	0
analysis	Q96ND0	Uncharacterized protein C18orf19	cytoplasm	2	2/4	0.116	0	0/3	0
analysis	Q9P1F3	UPF0727 protein C6orf115	cytoplasm	2	4/4	0.817	0	0/3	0
