# Supplementary material for: Autonomous Inhibition of Apoptosis Correlates with Responsiveness of Colon Carcinoma Cell Lines to Ciglitazone
Source: PLoS One. 2014 Dec 11;9(12):e114158. doi: 10.1371/journal.pone.0114158 (PMC4263530; doi:10.1371/journal.pone.0114158)
Supplement: S2 Table — Proteins detected by shotgun analysis in either HT29 or SW480 cells only. Proteins are grouped according to their known or presumed functions. (XLS) [file pone.0114158.s004.xls]

## Sheet: Tabelle1
Proteins detected only in HT29 cells	Acc.No.		Proteins detected only in SW480 cells	Acc.No.
Apoptosis			Apoptosis
Apoptosis-associated speck-like protein containing a CARD	Q9ULZ3		Apoptosis-inducing factor 1	O95831
Neutrophil gelatinase-associated lipocalin	P80188		Apoptotic protease-activating factor 1	O14727
Putative deoxyribonuclease TATDN1	Q6P1N9		Casein kinase II	P19784
			Caspase-3	P42574
Redox signaling			Galectin-1	P09382
Catalase	P04040		Rho-related GTP-binding protein RhoB	P62745
Nicotinamide N-methyltransferase	P40261
Nitrilase homolog 2	Q9NQR4		Chaperoning
Retinal dehydrogenase 1	P00352		40 kDa peptidyl-prolyl cis-trans isomerase	Q08752
Sulfotransferase family cytosolic 2B member 1	O00204		Activator of 90 kDa heat shock protein ATPase homolog 1	O95433
			Heat shock protein beta-1	P04792
Calcium binding			Heat shock-related 70 kDa protein 2	P54652
Annexin A1	P04083		Putative heat shock protein HSP 90-alpha A5	Q58FG0
Calcium and integrin-binding protein 1	Q99828
Calretinin	P22676		Redox signaling
Protein S100-P	P25815		Dehydrogenase/reductase SDR family member 2	Q13268
			Glutaredoxin-1	P35754
Cell adhesion			Oxidation resistance protein 1	Q8N573
Basal cell adhesion molecule	P50895
Cadherin-1	P12830		DNA damage repair
Galectin-4	P56470		26S protease regulatory subunit 7	P35998
			DNA mismatch repair protein Msh6	P52701
Other			DNA replication licensing factor MCM4	P33991
182 kDa tankyrase-1-binding protein	Q9C0C2		Nuclear autoantigenic sperm protein	P49321
28S ribosomal protein S10	P82664		UV excision repair protein RAD23 homolog B	P54727
39S ribosomal protein L22	Q9NWU5
39S ribosomal protein L55	Q7Z7F7		RNA processing
3-ketoacyl-CoA thiolase	P09110		40S ribosomal protein S21	P63220
Aflatoxin B1 aldehyde reductase member 2	O43488		60S ribosomal protein L3	P39023
Aldo-keto reductase family 1 member B10	O60218		Caprin-1	Q14444
Aldo-keto reductase family 1 member C3	P42330		Eukaryotic translation initiation factor 5A-2	Q9GZV4
Anterior gradient protein 2 homolog	O95994		Galectin-3	P17931
Anterior gradient protein 3 homolog	Q8TD06		Insulin-like growth factor 2 mRNA-binding protein 1	Q9NZI8
Cytochrome b5	P00167		Protein lin-28 homolog A	Q9H9Z2
EGFR kinase substrate 8-like protein 1	Q8TE68		Seryl-tRNA synthetase	P49591
Gamma-synuclein	O76070		Small nuclear ribonucleoprotein E	P62304
Isocitrate dehydrogenase	P48735		Small nuclear ribonucleoprotein F	P62306
Lysozyme C	P61626		Small nuclear ribonucleoprotein G	P62308
PCTP-like protein	Q9Y365		Spliceosome RNA helicase BAT1	Q13838
Ras-related protein Rab-5A	P20339
Serpin B5	P36952		Other
Sorbitol dehydrogenase	Q00796		Adenylate kinase isoenzyme 4, mitochondrial	P27144
Sorting nexin-12	Q9UMY4		Adenylosuccinate lyase	P30566
Spectrin alpha chain, brain	Q13813		Alkyldihydroxyacetonephosphate synthase	O00116
Sulfide:quinone oxidoreductase	Q9Y6N5		Alpha-actinin-2	P35609
Tubulin polymerization-promoting protein family member 3	Q9BW30		Annexin A7	P20073
Vacuolar protein-sorting-associated protein 25	Q9BRG1		Calpastatin	P20810
Vesicular integral-membrane protein VIP36	Q12907		Chromobox protein homolog 5	P45973
			Clathrin heavy chain 2	P53675
			C-Myc-binding protein	Q99417
			Cytoplasmic dynein 1 intermediate chain 2	Q13409
			Dihydrofolate reductase	P00374
			Dynein light chain Tctex-type 1	P63172
			Elongation factor 1-alpha 2	Q05639
			Eukaryotic translation initiation factor 5A-2	Q9GZV4
			Fascin	Q16658
			Fatty acid-binding protein	P05413
			Intercellular adhesion molecule 1	P05362
			Interferon-induced transmembrane protein 3	Q01628
			Ovarian cancer-associated gene 2 protein	Q8WZ82
			Proteasome subunit beta type-7	Q99436
			Protein S100-A13	Q99584
			Protein S100-A4	P26447
			Proto-oncogene C-crk	P46108
			Ras GTPase-activating protein-binding protein 1	Q13283
			Secernin-1	Q12765
			Serine/threonine-protein kinase PAK 2	Q13177
			Serine/threonine-protein phosphatase 2A	P30154
			Thymidylate synthase	P04818
			Transcription intermediary factor 1-beta	Q13263
