# Supplementary material for: Autonomous Inhibition of Apoptosis Correlates with Responsiveness of Colon Carcinoma Cell Lines to Ciglitazone
Source: PLoS One. 2014 Dec 11;9(12):e114158. doi: 10.1371/journal.pone.0114158 (PMC4263530; doi:10.1371/journal.pone.0114158)
Supplement: S3 Table — Protein lists of shotgun analysis of untreated HT29 cells. Only proteins reproducibly identified with at least two distinct peptides are listed. Uniprot accession numbers, protein names, molecular weight and pI values of each identification are indicated. (XLS) [file pone.0114158.s005.xls]

## Sheet: 1HT29Con-SG
Supplementary Table 3: Proteins detected by shotgun analysis in HT29 Con
Acc.No.	Protein	MW	pI
O00151	PDZ and LIM domain protein 1 (Elfin) (LIM domain protein CLP-36) (C-terminal LIM domain protein 1)	35940.7	6.55
O00154	Cytosolic acyl coenzyme A thioester hydrolase (EC 3,1,2,2) (Long chain acyl-CoA thioester hydrolase) (CTE-II) (CTE-IIa) (Brain acyl-CoA hydrolase) (Acyl-CoA thioesterase 7)	41796.3	8.85
O00159	Myosin Ic (Myosin I beta) (MMI-beta) (MMIb) - Homo sapiens (Human)	118039	9.51
O00170	AH receptor-interacting protein (AIP) (Aryl-hydrocarbon receptor-interacting protein) (Immunophilin homolog ARA9) (HBV-X-associated protein 2)	37664.3	6.09
O00204	Sulfotransferase family cytosolic 2B member 1 (EC 2,8,2,2) (Sulfotransferase 2B1) (Alcohol sulfotransferase) (Hydroxysteroid sulfotransferase 2) - Homo sapiens (Human)	41307.9	5.24
O00217	NADH-ubiquinone oxidoreductase 23 kDa subunit, mitochondrial precursor (EC 1,6,5,3) (EC 1,6,99,3) (Complex I-23KD) (CI-23KD) (TYKY subunit)	23705.3	6
O00231	26S proteasome non-ATPase regulatory subunit 11 (26S proteasome regulatory subunit S9) (26S proteasome regulatory subunit p44,5)	47332.8	6.09
O00264	Membrane-associated progesterone receptor component 1 (mPR) - Homo sapiens (Human)	21540.1	4.56
O00299	Chloride intracellular channel protein 1 (Nuclear chloride ion channel 27) (NCC27) (Chloride channel ABP) (Regulatory nuclear chloride ion channel protein) (hRNCC)	26791.7	5.09
O00303	Eukaryotic translation initiation factor 3 subunit 5 (eIF-3 epsilon) (eIF3 p47 subunit) (eIF3f)	37564.1	5.24
O00410	Importin beta-3 (Karyopherin beta-3) (Ran-binding protein 5) (RanBP5)	123631	4.83
O00429	Dynamin-1-like protein (EC 3,6,5,5) (Dynamin-like protein) (Dnm1p/Vps1p-like protein) (DVLP) (Dynamin family member proline-rich carboxyl-terminal domain less) (Dymple) (Dynamin-related protein 1) (Dynamin-like protein 4) (Dynamin-like protein IV) (HdynIV) - Homo sapiens (Human)	81891.6	6.37
O00506	Serine/threonine-protein kinase 25 (EC 2,7,11,1) (Sterile 20/oxidant stress-response kinase 1) (Ste20/oxidant stress response kinase 1) (SOK-1) (Ste20-like kinase) - Homo sapiens (Human)	48111.9	6.27
O00560	Syntenin-1 (Syndecan-binding protein 1) (Melanoma differentiation-associated protein 9) (MDA-9) (Scaffold protein Pbp1) (Pro-TGF-alpha cytoplasmic domain-interacting protein 18) (TACIP18) - Homo sapiens (Human)	32444.6	7.06
O00571	ATP-dependent RNA helicase DDX3X (EC 3,6,1,-) (DEAD box protein 3, X-chromosomal) (Helicase-like protein 2) (HLP2) (DEAD box, X isoform)	73112.6	6.72
O00625	Pirin - Homo sapiens (Human)	32113.5	6.42
O00629	Importin alpha-4 subunit (Karyopherin alpha-4 subunit) (Qip1 protein)	57887.1	4.8
O00764	Pyridoxal kinase (EC 2,7,1,35) (Pyridoxine kinase)	35102.5	5.75
O14561	Acyl carrier protein, mitochondrial precursor (ACP) (NADH-ubiquinone oxidoreductase 9,6 kDa subunit) (CI-SDAP) - Homo sapiens (Human)	17417.4	4.82
O14672	ADAM 10 precursor (EC 3,4,24,81) (A disintegrin and metalloproteinase domain 10) (Mammalian disintegrin-metalloprotease) (Kuzbanian protein homolog) (CDw156c antigen)	84142.7	8.04
O14737	Programmed cell death protein 5 (Protein TFAR19) (TF-1 cell apoptosis-related gene 19 protein) - Homo sapiens (Human)	14154	5.78
O14745	Ezrin-radixin-moesin-binding phosphoprotein 50 (EBP50) (Na(+)/H(+) exchange regulatory cofactor NHE-RF) (NHERF-1) (Regulatory cofactor of Na(+)/H(+) exchanger) (Sodium-hydrogen exchanger regulatory factor 1) (Solute carrier family 9 isoform 3 regulatory factor 1) - Homo sapiens (Human)	38737.4	5.55
O14773	Tripeptidyl-peptidase I precursor (EC 3,4,14,9) (TPP-I) (Tripeptidyl aminopeptidase) (Lysosomal pepstatin insensitive protease) (LPIC) (Growth-inhibiting protein 1) (GIG1)	61229.2	5.97
O14818	Proteasome subunit alpha type 7 (EC 3,4,25,1) (Proteasome subunit RC6-1) (Proteasome subunit XAPC7)	27887	8.6
O14908	GIPC PDZ domain-containing protein 1 (RGS19-interacting protein 1) (GAIP C-terminus-interacting protein) (RGS-GAIP-interacting protein) (Tax interaction protein 2) (TIP-2)	36049.4	5.9
O14983	Sarcoplasmic/endoplasmic reticulum calcium ATPase 1 (EC 3,6,3,8) (Calcium pump 1) (SERCA1) (SR Ca(2+)-ATPase 1) (Calcium-transporting ATPase sarcoplasmic reticulum type, fast twitch skeletal muscle isoform) (Endoplasmic reticulum class 1/2 Ca(2+) ATPase) - Homo sapiens (Human)	110253	5.07
O15067	Phosphoribosylformylglycinamidine synthase (EC 6,3,5,3) (FGAM synthase) (FGAMS) (Formylglycinamide ribotide amidotransferase) (FGARAT) (Formylglycinamide ribotide synthetase)	144665	5.5
O15116	U6 snRNA-associated Sm-like protein LSm1 (Small nuclear ribonuclear CaSm) (Cancer-associated Sm-like) - Homo sapiens (Human)	15179.5	5.11
O15144	Actin-related protein 2/3 complex subunit 2 (ARP2/3 complex 34 kDa subunit) (p34-ARC)	34333.2	6.84
O15145	Actin-related protein 2/3 complex subunit 3 (ARP2/3 complex 21 kDa subunit) (p21-ARC)	20415.6	8.82
O15212	Prefoldin subunit 6 (Protein Ke2) - Homo sapiens (Human)	14582.7	8.83
O15347	High mobility group protein B3 (High mobility group protein 4) (HMG-4) (High mobility group protein 2a) (HMG-2a) - Homo sapiens (Human)	22848.9	8.5
O15355	Protein phosphatase 2C isoform gamma (EC 3,1,3,16) (PP2C-gamma) (Protein phosphatase magnesium-dependent 1 gamma) (Protein phosphatase 1C) - Homo sapiens (Human)	59271.9	4.27
O15372	Eukaryotic translation initiation factor 3 subunit 3 (eIF-3 gamma) (eIF3 p40 subunit) (eIF3h)	39930.5	6.09
O15511	Actin-related protein 2/3 complex subunit 5 (ARP2/3 complex 16 kDa subunit) (p16-ARC)	16189.3	5.47
O43150	Development and differentiation-enhancing factor 2 (Pyk2 C-terminus-associated protein) (PAP) (Paxillin-associated protein with ARFGAP activity 3) (PAG3) - Homo sapiens (Human)	111651	6.24
O43169	Cytochrome b5 outer mitochondrial membrane isoform precursor	16332.2	4.88
O43175	D-3-phosphoglycerate dehydrogenase (EC 1,1,1,95) (3-PGDH)	56519.6	6.31
O43291	Kunitz-type protease inhibitor 2 precursor (Hepatocyte growth factor activator inhibitor type 2) (HAI-2) (Placental bikunin) - Homo sapiens (Human)	28228.3	8.68
O43324	Eukaryotic translation elongation factor 1 epsilon-1 (Multisynthetase complex auxiliary component p18) (Elongation factor p18) - Homo sapiens (Human)	19810.7	8.55
O43390	Heterogeneous nuclear ribonucleoprotein R (hnRNP R) - Homo sapiens (Human)	70943.4	8.23
O43396	Thioredoxin-like protein 1 (32 kDa thioredoxin-related protein)	32120.3	4.84
O43399	Tumor protein D54 (hD54) (Tumor protein D52-like 2)	22237.8	5.26
O43423	Acidic leucine-rich nuclear phosphoprotein 32 family member C (Tumorigenic protein pp32r1)	26762	4.14
O43432	Eukaryotic translation initiation factor 4 gamma 3 (eIF-4-gamma 3) (eIF-4G 3) (eIF4G 3) (eIF-4-gamma II) (eIF4GII)	176653	5.27
O43447	Peptidyl-prolyl cis-trans isomerase H (EC 5,2,1,8) (PPIase H) (Rotamase H) (U-snRNP-associated cyclophilin SnuCyp-20) (USA-CYP) (Small nuclear ribonucleoprotein particle-specific cyclophilin H) (CypH) - Homo sapiens (Human)	19208.3	8.28
O43488	Aflatoxin B1 aldehyde reductase member 2 (EC 1,-,-,-) (AFB1-AR 1) (Aldoketoreductase 7)	39589.2	6.71
O43504	Hepatitis B virus X-interacting protein (HBX-interacting protein) (HBV X-interacting protein) - Homo sapiens (Human)	9614	4.69
O43617	Trafficking protein particle complex subunit 3 (BET3 homolog) - Homo sapiens (Human)	20274.2	4.88
O43678	NADH dehydrogenase [ubiquinone] 1 alpha subcomplex subunit 2 (EC 1,6,5,3) (EC 1,6,99,3) (NADH-ubiquinone oxidoreductase B8 subunit) (Complex I-B8) (CI-B8) - Homo sapiens (Human)	10790.4	9.62
O43707	Alpha-actinin-4 (Non-muscle alpha-actinin 4) (F-actin cross linking protein)	104855	5.27
O43765	Small glutamine-rich tetratricopeptide repeat-containing protein A (Vpu-binding protein) (UBP) - Homo sapiens (Human)	34063.3	4.81
O43837	Isocitrate dehydrogenase [NAD] subunit beta, mitochondrial precursor (EC 1,1,1,41) (Isocitric dehydrogenase) (NAD(+)-specific ICDH) - Homo sapiens (Human)	42212	8.64
O43920	NADH dehydrogenase [ubiquinone] iron-sulfur protein 5 (EC 1,6,5,3) (EC 1,6,99,3) (NADH-ubiquinone oxidoreductase 15 kDa subunit) (Complex I-15 kDa) (CI-15 kDa) - Homo sapiens (Human)	12386.4	9.29
O60218	Aldo-keto reductase family 1 member B10 (EC 1,1,1,-) (Aldose reductase-like) (ARL-1) (Small intestine reductase) (SI reductase) (Aldose reductase-related protein) (ARP) (hARP) - Homo sapiens (Human)	36020.7	7.12
O60493	Sorting nexin-3 (SDP3 protein)	18631.2	8.73
O60502	Bifunctional protein NCOAT (Nuclear cytoplasmic O-GlcNAcase and acetyltransferase) (Meningioma-expressed antigen 5) [Includes: Beta-hexosaminidase (EC 3,2,1,52) (N-acetyl-beta-glucosaminidase) (Beta-N-acetylhexosaminidase) (Hexosaminidase C) (N-acetyl-beta-D-glucosaminidase) (O-GlcNAcase); Histone acetyltransferase (EC 2,3,1,48) (HAT)] - Homo sapiens (Human)	102916	4.82
O60506	Heterogeneous nuclear ribonucleoprotein Q (hnRNP Q) (hnRNP-Q) (Synaptotagmin-binding, cytoplasmic RNA-interacting protein) (Glycine- and tyrosine-rich RNA-binding protein) (GRY-RBP) (NS1-associated protein 1) - Homo sapiens (Human)	69603	8.68
O60610	Protein diaphanous homolog 1 (Diaphanous-related formin-1) (DRF1)	138979	5.31
O60701	UDP-glucose 6-dehydrogenase (EC 1,1,1,22) (UDP-Glc dehydrogenase) (UDP-GlcDH) (UDPGDH)	55024.4	6.73
O60716	Catenin delta-1 (p120 catenin) (p120(ctn)) (Cadherin-associated Src substrate) (CAS) (p120(cas)) - Homo sapiens (Human)	108171	5.86
O60783	Mitochondrial 28S ribosomal protein S14 (S14mt) (MRP-S14) - Homo sapiens (Human)	15138.8	9.99
O60841	Eukaryotic translation initiation factor 5B (eIF-5B) (Translation initiation factor IF-2) - Homo sapiens (Human)	138800	5.38
O60869	Endothelial differentiation-related factor 1 (EDF-1) (Multiprotein-bridging factor 1) (MBF1) - Homo sapiens (Human)	16368.8	9.95
O60888	Protein CutA precursor (Brain acetylcholinesterase putative membrane anchor) (Acetylcholinesterase-associated protein)	19116.4	5.42
O75083	WD-repeat protein 1 (Actin-interacting protein 1) (AIP1) (NORI-1)	66062.7	6.18
O75191	Xylulose kinase (EC 2,7,1,17) (Xylulokinase) - Homo sapiens (Human)	57376.4	5.61
O75223	Protein C7orf24	21007.8	5.07
O75340	Programmed cell death protein 6 (Probable calcium-binding protein ALG-2)	21868.6	5.16
O75347	Tubulin-specific chaperone A (Tubulin-folding cofactor A) (CFA) (TCP1-chaperonin cofactor A)	12723.7	5.25
O75348	Vacuolar ATP synthase subunit G 1 (EC 3,6,3,14) (V-ATPase G subunit 1) (Vacuolar proton pump G subunit 1) (V-ATPase 13 kDa subunit 1) (Vacuolar ATP synthase subunit M16)	13626.4	8.94
O75369	Filamin-B (FLN-B) (Beta-filamin) (Actin-binding-like protein) (Thyroid autoantigen) (Truncated actin-binding protein) (Truncated ABP) (ABP-280 homolog) (ABP-278) (Filamin 3) (Filamin homolog 1) (Fh1)	278196	5.49
O75390	Citrate synthase, mitochondrial precursor (EC 2,3,3,1)	51712.7	8.45
O75489	NADH-ubiquinone oxidoreductase 30 kDa subunit, mitochondrial precursor (EC 1,6,5,3) (EC 1,6,99,3) (Complex I-30KD) (CI-30KD)	30241.7	6.98
O75531	Barrier-to-autointegration factor (Breakpoint cluster region protein 1)	10058.6	5.81
O75534	Cold shock domain-containing protein E1 (UNR protein) (N-ras upstream gene protein)	88885.1	5.88
O75607	Nucleoplasmin-3 - Homo sapiens (Human)	19212.6	4.55
O75608	Acyl-protein thioesterase 1 (EC 3,1,2,-) (Lysophospholipase I)	24669.7	6.29
O75688	Protein phosphatase 2C isoform beta (EC 3,1,3,16) (PP2C-beta) - Homo sapiens (Human)	52642.9	4.95
O75822	Eukaryotic translation initiation factor 3 subunit 1 (eIF-3 alpha) (eIF3 p35) (eIF3j) - Homo sapiens (Human)	29062.5	4.72
O75874	Isocitrate dehydrogenase [NADP] cytoplasmic (EC 1,1,1,42) (Oxalosuccinate decarboxylase) (IDH) (NADP(+)-specific ICDH) (IDP)	46659.6	6.53
O75947	ATP synthase D chain, mitochondrial (EC 3,6,3,14)	18360.1	5.22
O75964	ATP synthase subunit g, mitochondrial (EC 3,6,3,14) (ATPase subunit g)	11428.5	9.64
O76003	Thioredoxin-like protein 2 (PKC-interacting cousin of thioredoxin) (PKC-theta-interacting protein) (PKCq-interacting protein) - Homo sapiens (Human)	37432.2	5.31
O76070	Gamma-synuclein (Persyn) (Breast cancer-specific gene 1 protein) (Synoretin) (SR) - Homo sapiens (Human)	13330.9	4.89
O94760	NG,NG-dimethylarginine dimethylaminohydrolase 1 (EC 3,5,3,18) (Dimethylargininase 1) (Dimethylarginine dimethylaminohydrolase 1) (DDAHI) (DDAH-1)	30990.8	5.53
O94903	Proline synthetase co-transcribed bacterial homolog protein	30344.1	7.09
O95139	NADH dehydrogenase [ubiquinone] 1 beta subcomplex subunit 6 (EC 1,6,5,3) (EC 1,6,99,3) (NADH-ubiquinone oxidoreductase B17 subunit) (Complex I-B17) (CI-B17) - Homo sapiens (Human)	15358.1	9.63
O95164	Ubiquitin-like protein 3 precursor (Membrane-anchored ubiquitin-fold protein) (MUB) (HsMUB) (Protein HCG-1) - Homo sapiens (Human)	13157.1	6.27
O95182	NADH dehydrogenase [ubiquinone] 1 alpha subcomplex subunit 7 (EC 1,6,5,3) (EC 1,6,99,3) (NADH-ubiquinone oxidoreductase subunit B14,5a) (Complex I-B14,5a) (CI-B14,5a) - Homo sapiens (Human)	12420.3	9.99
O95202	Leucine zipper-EF-hand-containing transmembrane protein 1, mitochondrial precursor - Homo sapiens (Human)	83354.6	6.3
O95295	SNARE-associated protein Snapin (Synaptosomal-associated protein 25-binding protein) (SNAP-associated protein) - Homo sapiens (Human)	14874	9.35
O95299	NADH-ubiquinone oxidoreductase 42 kDa subunit, mitochondrial precursor (EC 1,6,5,3) (EC 1,6,99,3) (Complex I-42KD) (CI-42KD)	40750.8	8.67
O95336	6-phosphogluconolactonase (EC 3,1,1,31) (6PGL)	27547	5.7
O95347	Structural maintenance of chromosome 2-like 1 protein (Chromosome-associated protein E) (hCAP-E) (XCAP-E homolog)	135781	8.68
O95372	Acyl-protein thioesterase 2 (EC 3,1,2,-) (Lysophospholipase II) (LPL-I)	24737.1	6.75
O95571	ETHE1 protein, mitochondrial precursor (EC 3,-,-,-) (Ethylmalonic encephalopathy protein 1) (Hepatoma subtracted clone one protein)	27873.1	6.35
O95816	BAG family molecular chaperone regulator 2 (BCL2-associated athanogene 2) (BAG-2) - Homo sapiens (Human)	23772.1	6.25
O95837	Guanine nucleotide-binding protein alpha-14 subunit (G-protein alpha subunit 14) - Homo sapiens (Human)	41570.9	5.81
O95881	Thioredoxin domain-containing protein 12 precursor (EC 1,8,4,2) (Thioredoxin-like protein p19) (Endoplasmic reticulum protein ERp19) (ERp18) (hTLP19) - Homo sapiens (Human)	19205.9	5.25
O95994	Anterior gradient protein 2 homolog precursor (Secreted cement gland protein XAG-2 homolog) (AG-2 protein) (hAG-2) (HPC8) - Homo sapiens (Human)	19979.3	9.02
O96000	NADH dehydrogenase [ubiquinone] 1 beta subcomplex subunit 10 (EC 1,6,5,3) (EC 1,6,99,3) (NADH-ubiquinone oxidoreductase PDSW subunit) (Complex I-PDSW) (CI-PDSW) - Homo sapiens (Human)	20645.6	8.76
O96008	Probable mitochondrial import receptor subunit TOM40 homolog (Translocase of outer membrane 40 kDa subunit homolog) (Haymaker protein) (p38,5)	37893.3	6.79
P00167	Cytochrome b5 - Homo sapiens (Human)	15199	4.88
P00338	L-lactate dehydrogenase A chain (EC 1,1,1,27) (LDH-A) (LDH muscle subunit) (LDH-M) (Proliferation-inducing gene 19 protein)	36557.7	8.46
P00352	Retinal dehydrogenase 1 (EC 1,2,1,36) (RalDH1) (RALDH 1) (Aldehyde dehydrogenase family 1 member A1) (Aldehyde dehydrogenase, cytosolic) (ALHDII) (ALDH-E1)	54730.9	6.29
P00367	Glutamate dehydrogenase 1, mitochondrial precursor (EC 1,4,1,3) (GDH)	61398.2	7.66
P00374	Dihydrofolate reductase (EC 1,5,1,3) - Homo sapiens (Human)	21321.7	7.02
P00387	NADH-cytochrome b5 reductase (EC 1,6,2,2) (B5R) (Diaphorase-1) (Cytochrome b5 reductase 3) [Contains: NADH-cytochrome b5 reductase membrane-bound form; NADH-cytochrome b5 reductase soluble form] - Homo sapiens (Human)	34103.9	7.31
P00403	Cytochrome c oxidase subunit 2 (EC 1,9,3,1) (Cytochrome c oxidase polypeptide II)	25565.2	4.67
P00441	Superoxide dismutase [Cu-Zn] (EC 1,15,1,1)	15804.6	5.7
P00491	Purine nucleoside phosphorylase (EC 2,4,2,1) (Inosine phosphorylase) (PNP)	32148.1	6.45
P00492	Hypoxanthine-guanine phosphoribosyltransferase (EC 2,4,2,8) (HGPRT) (HGPRTase)	24448.3	6.24
P00505	Aspartate aminotransferase, mitochondrial precursor (EC 2,6,1,1) (Transaminase A) (Glutamate oxaloacetate transaminase 2)	47475.8	9.13
P00558	Phosphoglycerate kinase 1 (EC 2,7,2,3) (Primer recognition protein 2) (PRP 2)	44483.8	8.3
P00568	Adenylate kinase isoenzyme 1 (EC 2,7,4,3) (ATP-AMP transphosphorylase) (AK1) (Myokinase) - Homo sapiens (Human)	21635	8.73
P01009	Alpha-1-antitrypsin precursor (Alpha-1 protease inhibitor) (Alpha-1-antiproteinase) - Homo sapiens (Human)	46736.8	5.37
P01111	GTPase NRas precursor (Transforming protein N-Ras) - Homo sapiens (Human)	21229.3	5.01
P01112	GTPase HRas precursor (Transforming protein p21) (p21ras) (H-Ras-1) (c-H-ras) (Ha-Ras) - Homo sapiens (Human)	21298.3	5.16
P01116	GTPase KRas (K-Ras 2) (Ki-Ras) (c-K-ras) (c-Ki-ras)	21656	6.33
P02545	Lamin-A/C (70 kDa lamin)	74139.8	6.57
P02647	Apolipoprotein A-I precursor (Apo-AI) (ApoA-I) [Contains: Apolipoprotein A-I(1-242)]	30778	5.56
P02792	Ferritin light chain (Ferritin L subunit)	19888.6	5.51
P04075	Fructose-bisphosphate aldolase A (EC 4,1,2,13) (Muscle-type aldolase) (Lung cancer antigen NY-LU-1)	39289	8.39
P04080	Cystatin B (Liver thiol proteinase inhibitor) (CPI-B) (Stefin B)	11139.6	6.96
P04083	Annexin A1 (Annexin I) (Lipocortin I) (Calpactin II) (Chromobindin-9) (p35) (Phospholipase A2 inhibitory protein)	38583.3	6.64
P04179	Superoxide dismutase [Mn], mitochondrial precursor (EC 1,15,1,1)	24722.2	8.34
P04183	Thymidine kinase, cytosolic (EC 2,7,1,21) - Homo sapiens (Human)	25468.9	8.85
P04350	Tubulin beta-4 chain (Tubulin 5 beta)	49631.2	4.81
P04406	Glyceraldehyde-3-phosphate dehydrogenase (EC 1,2,1,12) (GAPDH)	35922.2	8.58
P04632	Calpain small subunit 1 (CSS1) (Calcium-dependent protease small subunit 1) (Calcium-dependent protease small subunit) (CDPS) (Calpain regulatory subunit) (Calcium-activated neutral proteinase small subunit) (CANP small subunit)	28315.9	5.05
P04844	Dolichyl-diphosphooligosaccharide--protein glycosyltransferase 63 kDa subunit precursor (EC 2,4,1,119) (Ribophorin II) (RPN-II) (RIBIIR)	69284.3	5.44
P05023	Sodium/potassium-transporting ATPase alpha-1 chain precursor (EC 3,6,3,9) (Sodium pump 1) (Na+/K+ ATPase 1)	112897	5.33
P05091	Aldehyde dehydrogenase, mitochondrial precursor (EC 1,2,1,3) (ALDH class 2) (ALDHI) (ALDH-E2)	56381.6	6.63
P05141	ADP/ATP translocase 2 (Adenine nucleotide translocator 2) (ANT 2) (ADP,ATP carrier protein 2) (Solute carrier family 25 member 5) (ADP,ATP carrier protein, fibroblast isoform)	32764.2	9.76
P05161	Interferon-induced 17 kDa protein precursor [Contains: Ubiquitin cross-reactive protein (hUCRP) (Interferon-induced 15 kDa protein)]	17756.4	7.03
P05198	Eukaryotic translation initiation factor 2 subunit 1 (Eukaryotic translation initiation factor 2 alpha subunit) (eIF-2-alpha) (EIF-2alpha) (EIF-2A)	35981.2	5.02
P05386	60S acidic ribosomal protein P1	11514	4.26
P05387	60S acidic ribosomal protein P2	11665	4.42
P05388	60S acidic ribosomal protein P0 (L10E)	34273.7	5.72
P05455	Lupus La protein (Sjogren syndrome type B antigen) (SS-B) (La ribonucleoprotein) (La autoantigen)	46837.3	6.68
P05556	Integrin beta-1 precursor (Fibronectin receptor beta subunit) (Integrin VLA-4 beta subunit) (CD29 antigen)	88466	5.3
P05937	Calbindin (Vitamin D-dependent calcium-binding protein, avian-type) (Calbindin D28) (D-28K) - Homo sapiens (Human)	29894.1	4.7
P06132	Uroporphyrinogen decarboxylase (EC 4,1,1,37) (URO-D) (UPD)	40787.1	5.77
P06396	Gelsolin precursor (Actin-depolymerizing factor) (ADF) (Brevin) (AGEL)	85697.9	5.9
P06493	Cell division control protein 2 homolog (EC 2,7,11,22) (EC 2,7,11,23) (p34 protein kinase) (Cyclin-dependent kinase 1) (CDK1) - Homo sapiens (Human)	34095.6	8.37
P06576	ATP synthase beta chain, mitochondrial precursor (EC 3,6,3,14)	56560.2	5.26
P06730	Eukaryotic translation initiation factor 4E (eIF4E) (eIF-4E) (mRNA cap-binding protein) (eIF-4F 25 kDa subunit)	25097.4	5.79
P06733	Alpha-enolase (EC 4,2,1,11) (2-phospho-D-glycerate hydro-lyase) (Non-neural enolase) (NNE) (Enolase 1) (Phosphopyruvate hydratase) (C-myc promoter-binding protein) (MBP-1) (MPB-1) (Plasminogen-binding protein)	47038	6.99
P06744	Glucose-6-phosphate isomerase (EC 5,3,1,9) (GPI) (Phosphoglucose isomerase) (PGI) (Phosphohexose isomerase) (PHI) (Neuroleukin) (NLK) (Sperm antigen 36) (SA-36)	63016.3	8.44
P06748	Nucleophosmin (NPM) (Nucleolar phosphoprotein B23) (Numatrin) (Nucleolar protein NO38)	32575.2	4.64
P06753	Tropomyosin alpha-3 chain (Tropomyosin-3) (Tropomyosin gamma) (hTM5)	32818.9	4.68
P06865	Beta-hexosaminidase alpha chain precursor (EC 3,2,1,52) (N-acetyl-beta-glucosaminidase) (Beta-N-acetylhexosaminidase) (Hexosaminidase A) - Homo sapiens (Human)	60689.1	5.04
P07029	Heterogeneous nuclear ribonucleoprotein UP2 (Fragment) - Homo sapiens (Human)	24198.4	8.07
P07108	Acyl-CoA-binding protein (ACBP) (Diazepam-binding inhibitor) (DBI) (Endozepine) (EP)	9913.3	6.11
P07195	L-lactate dehydrogenase B chain (EC 1,1,1,27) (LDH-B) (LDH heart subunit) (LDH-H)	36507.5	5.72
P07205	Phosphoglycerate kinase, testis specific (EC 2,7,2,3)	44665.2	8.74
P07237	Protein disulfide-isomerase precursor (EC 5,3,4,1) (PDI) (Prolyl 4-hydroxylase beta subunit) (Cellular thyroid hormone-binding protein) (p55)	57116.6	4.76
P07339	Cathepsin D precursor (EC 3,4,23,5) [Contains: Cathepsin D light chain; Cathepsin D heavy chain]	44552.5	6.1
P07355	Annexin A2 (Annexin II) (Lipocortin II) (Calpactin I heavy chain) (Chromobindin-8) (p36) (Protein I) (Placental anticoagulant protein IV) (PAP-IV)	38473.1	7.56
P07384	Calpain-1 catalytic subunit (EC 3,4,22,52) (Calpain-1 large subunit) (Calcium-activated neutral proteinase 1) (CANP 1) (Calpain mu-type) (muCANP) (Micromolar-calpain)	81890.5	5.49
P07437	Tubulin beta-2 chain	49671.1	4.78
P07602	Proactivator polypeptide precursor [Contains: Saposin A (Protein A); Saposin B-Val; Saposin B (Sphingolipid activator protein 1) (SAP-1) (Cerebroside sulfate activator) (CSAct) (Dispersin) (Sulfatide/GM1 activator); Saposin C (Co-beta-	58113.1	5.07
P07686	Beta-hexosaminidase beta chain precursor (EC 3,2,1,52) (N-acetyl-beta-glucosaminidase) (Beta-N-acetylhexosaminidase) (Hexosaminidase B) (Cervical cancer proto-oncogene 7) (HCC-7) [Contains: Beta-hexosaminidase beta-B chain; Beta-hexos	63111.7	6.29
P07737	Profilin-1 (Profilin I)	14923.1	8.47
P07741	Adenine phosphoribosyltransferase (EC 2,4,2,7) (APRT)	19476.7	5.79
P07814	Bifunctional aminoacyl-tRNA synthetase [Includes: Glutamyl-tRNA synthetase (EC 6,1,1,17) (Glutamate--tRNA ligase); Prolyl-tRNA synthetase (EC 6,1,1,15) (Proline--tRNA ligase)]	163027	7.77
P07900	Heat shock protein HSP 90-alpha (HSP 86)	84543	4.94
P07910	Heterogeneous nuclear ribonucleoproteins C1/C2 (hnRNP C1 / hnRNP C2)	33688.2	4.95
P07919	Ubiquinol-cytochrome c reductase complex 11 kDa protein, mitochondrial precursor (EC 1,10,2,2) (Mitochondrial hinge protein) (Cytochrome c1 nonheme 11 kDa protein) (Complex III subunit VIII) - Homo sapiens (Human)	10738.8	4.39
P07954	Fumarate hydratase, mitochondrial precursor (EC 4,2,1,2) (Fumarase)	54637.3	8.85
P08107	Heat shock 70 kDa protein 1 (HSP70,1) (HSP70-1/HSP70-2)	70052.6	5.48
P08134	Rho-related GTP-binding protein RhoC precursor (H9)	22006.5	6.2
P08195	4F2 cell-surface antigen heavy chain (4F2hc) (Lymphocyte activation antigen 4F2 large subunit) (4F2 heavy chain antigen) (CD98 antigen) - Homo sapiens (Human)	57945.2	5.2
P08238	Heat shock protein HSP 90-beta (HSP 84) (HSP 90)	83133.4	4.97
P08243	Asparagine synthetase [glutamine-hydrolyzing] (EC 6,3,5,4) (Glutamine-dependent asparagine synthetase) (Cell cycle control protein TS11) - Homo sapiens (Human)	64239.1	6.4
P08397	Porphobilinogen deaminase (EC 2,5,1,61) (Hydroxymethylbilane synthase) (HMBS) (Pre-uroporphyrinogen synthase) (PBG-D) - Homo sapiens (Human)	39330.3	6.68
P08708	40S ribosomal protein S17 - Homo sapiens (Human)	15419	9.85
P08758	Annexin A5 (Annexin V) (Lipocortin V) (Endonexin II) (Calphobindin I) (CBP-I) (Placental anticoagulant protein I) (PAP-I) (PP4) (Thromboplastin inhibitor) (Vascular anticoagulant-alpha) (VAC-alpha) (Anchorin CII)	35805.7	4.94
P08865	40S ribosomal protein SA (p40) (34/67 kDa laminin receptor) (Colon carcinoma laminin-binding protein) (NEM/1CHD4) (Multidrug resistance-associated protein MGr1-Ag)	32723	4.79
P09110	3-ketoacyl-CoA thiolase, peroxisomal precursor (EC 2,3,1,16) (Beta-ketothiolase) (Acetyl-CoA acyltransferase) (Peroxisomal 3-oxoacyl-CoA thiolase) - Homo sapiens (Human)	44292.3	8.76
P09211	Glutathione S-transferase P (EC 2,5,1,18) (GST class-pi) (GSTP1-1)	23224.8	5.44
P09429	High mobility group protein 1 (HMG-1) (High mobility group protein B1)	24762.7	5.62
P09467	Fructose-1,6-bisphosphatase 1 (EC 3,1,3,11) (D-fructose-1,6-bisphosphate 1-phosphohydrolase 1) (FBPase 1)	36683.5	6.61
P09493	Tropomyosin 1 alpha chain (Alpha-tropomyosin)	32708.7	4.69
P09525	Annexin A4 (Annexin IV) (Lipocortin IV) (Endonexin	35751.7	5.85
P09543	2*,3*-cyclic-nucleotide 3*-phosphodiesterase (EC 3,1,4,37) (CNP) (CNPase) - Homo sapiens (Human)	47578.9	9.17
P09622	Dihydrolipoyl dehydrogenase, mitochondrial precursor (EC 1,8,1,4) (Dihydrolipoamide dehydrogenase) (Glycine cleavage system L protein)	54150.5	7.59
P09651	Heterogeneous nuclear ribonucleoprotein A1 (Helix-destabilizing protein) (Single-strand RNA-binding protein) (hnRNP core protein A1)	38714.8	9.26
P09668	Cathepsin H precursor (EC 3,4,22,16) [Contains: Cathepsin H mini chain; Cathepsin H heavy chain; Cathepsin H light chain]	37377.8	8.38
P09960	Leukotriene A-4 hydrolase (EC 3,3,2,6) (LTA-4 hydrolase) (Leukotriene A(4) hydrolase)	69154.4	5.8
P09972	Fructose-bisphosphate aldolase C (EC 4,1,2,13) (Brain-type aldolase)	39324.9	6.46
P10599	Thioredoxin (ATL-derived factor) (ADF) (Surface-associated sulphydryl protein) (SASP)	11606.4	4.82
P10619	Lysosomal protective protein precursor (EC 3,4,16,5) (Cathepsin A) (Carboxypeptidase C) (Protective protein for beta-galactosidase) [Contains: Lysosomal protective protein 32 kDa chain; Lysosomal protective protein 20 kDa chain]	54466.4	6.16
P10768	Esterase D (EC 3,1,1,1)	31463	6.54
P10809	60 kDa heat shock protein, mitochondrial precursor (Hsp60) (60 kDa chaperonin) (CPN60) (Heat shock protein 60) (HSP-60) (Mitochondrial matrix protein P1) (P60 lymphocyte protein) (HuCHA60)	61055	5.7
P11021	78 kDa glucose-regulated protein precursor (GRP 78) (Immunoglobulin heavy chain-binding protein) (BiP) (Endoplasmic reticulum lumenal Ca(2+)-binding protein grp78)	72333.3	5.07
P11055	Myosin heavy chain, fast skeletal muscle, embryonic (Muscle embryonic myosin heavy chain) (SMHCE) - Homo sapiens (Human)	224037	5.64
P11142	Heat shock cognate 71 kDa protein (Heat shock 70 kDa protein 8)	70898.4	5.38
P11177	Pyruvate dehydrogenase E1 component beta subunit, mitochondrial precursor (EC 1,2,4,1) (PDHE1-B)	39219.6	6.21
P11216	Glycogen phosphorylase, brain form (EC 2,4,1,1)	96565.3	6.41
P11233	Ras-related protein Ral-A - Homo sapiens (Human)	23566.9	6.66
P11279	Lysosome-associated membrane glycoprotein 1 precursor (LAMP-1) (CD107a antigen)	44773.3	9.22
P11413	Glucose-6-phosphate 1-dehydrogenase (EC 1,1,1,49) (G6PD)	59134.9	6.44
P11441	Ubiquitin-like protein 4A (Ubiquitin-like protein GDX)	17776.6	8.71
P11586	C-1-tetrahydrofolate synthase, cytoplasmic (C1-THF synthase) [Includes: Methylenetetrahydrofolate dehydrogenase (EC 1,5,1,5); Methenyltetrahydrofolate cyclohydrolase (EC 3,5,4,9); Formyltetrahydrofolate synthetase (EC 6,3,4,3)]	101429	6.94
P11908	Ribose-phosphate pyrophosphokinase II (EC 2,7,6,1) (Phosphoribosyl pyrophosphate synthetase II) (PRS-II) (PPRibP) - Homo sapiens (Human)	34638.1	6.17
P11940	Polyadenylate-binding protein 1 (Poly(A)-binding protein 1) (PABP 1) - Homo sapiens (Human)	70671.3	9.51
P12004	Proliferating cell nuclear antigen (PCNA) (Cyclin) - Homo sapiens (Human)	28769	4.57
P12081	Histidyl-tRNA synthetase (EC 6,1,1,21) (Histidine--tRNA ligase) (HisRS)	57410.8	5.72
P12236	ADP/ATP translocase 3 (Adenine nucleotide translocator 2) (ANT 3) (ADP,ATP carrier protein 3) (Solute carrier family 25 member 6) (ADP,ATP carrier protein, isoform T2)	32735.3	9.76
P12268	Inosine-5*-monophosphate dehydrogenase 2 (EC 1,1,1,205) (IMP dehydrogenase 2) (IMPDH-II) (IMPD 2)	55805.3	6.44
P12277	Creatine kinase, B chain (EC 2,7,3,2) (B-CK),	42644.5	5.34
P12429	Annexin A3 (Annexin III) (Lipocortin III) (Placental anticoagulant protein III) (PAP-III) (35-alpha calcimedin) (Inositol 1,2-cyclic phosphate 2-phosphohydrolase)	36244.3	5.63
P12814	Alpha-actinin-1 (Alpha-actinin cytoskeletal isoform) (Non-muscle alpha-actinin-1) (F-actin cross linking protein)	103058	5.25
P12830	Epithelial-cadherin precursor (E-cadherin) (Uvomorulin) (Cadherin-1) (CAM 120/80) (CD324 antigen) [Contains: E-Cad/CTF1; E-Cad/CTF2; E-Cad/CTF3] - Homo sapiens (Human)	97456.6	4.58
P12956	ATP-dependent DNA helicase 2 subunit 1 (EC 3,6,1,-) (ATP-dependent DNA helicase II 70 kDa subunit) (Lupus Ku autoantigen protein p70) (Ku70) (70 kDa subunit of Ku antigen) (Thyroid-lupus autoantigen) (TLAA) (CTC box-binding factor 75	69712.2	6.23
P13010	ATP-dependent DNA helicase 2 subunit 2 (EC 3,6,1,-) (ATP-dependent DNA helicase II 80 kDa subunit) (Lupus Ku autoantigen protein p86) (Ku86) (Ku80) (86 kDa subunit of Ku antigen) (Thyroid-lupus autoantigen) (TLAA) (CTC box-binding fac	82573.8	5.55
P13164	Interferon-induced transmembrane protein 1 (Interferon-induced protein 17) (Interferon-inducible protein 9-27) (Leu-13 antigen) (CD225 antigen) - Homo sapiens (Human)	13938.5	7.78
P13489	Ribonuclease inhibitor (Ribonuclease/angiogenin inhibitor 1) (RAI) (Placental ribonuclease inhibitor) (RNase inhibitor) (RI)	49842.6	4.71
P13639	Elongation factor 2 (EF-2)	95207.5	6.42
P13667	Protein disulfide-isomerase A4 precursor (EC 5,3,4,1) (Protein ERp-72) (ERp72)	72932.8	4.96
P13693	Translationally-controlled tumor protein (TCTP) (p23) (Histamine-releasing factor) (HRF) (Fortilin)	19595.5	4.84
P13798	Acylamino-acid-releasing enzyme (EC 3,4,19,1) (AARE) (Acyl-peptide hydrolase) (APH) (Acylaminoacyl-peptidase) (Oxidized protein hydrolase) (OPH) (DNF15S2 protein)	81225	5.29
P13804	Electron transfer flavoprotein alpha-subunit, mitochondrial precursor (Alpha-ETF)	35079.8	8.62
P13929	Beta-enolase (EC 4,2,1,11) (2-phospho-D-glycerate hydro-lyase) (Muscle-specific enolase) (MSE) (Skeletal muscle enolase) (Enolase 3)	46855.9	7.73
P13987	CD59 glycoprotein precursor (Membrane attack complex inhibition factor) (MACIF) (MAC-inhibitory protein) (MAC-IP) (Protectin) (MEM43 antigen) (Membrane inhibitor of reactive lysis) (MIRL) (20 kDa homologous restriction factor) (HRF-20) (HRF20) (1F5 antigen) - Homo sapiens (Human)	14177.4	6.03
P13995	Bifunctional methylenetetrahydrofolate dehydrogenase/cyclohydrolase, mitochondrial precursor [Includes: NAD-dependent methylenetetrahydrofolate dehydrogenase (EC 1,5,1,15); Methenyltetrahydrofolate cyclohydrolase (EC 3,5,4,9)] - Homo sapiens (Human)	37895.3	8.86
P14174	Macrophage migration inhibitory factor (MIF) (Phenylpyruvate tautomerase) (EC 5,3,2,1) (Glycosylation-inhibiting factor) (GIF)	12345.2	8.24
P14550	Alcohol dehydrogenase [NADP+] (EC 1,1,1,2) (Aldehyde reductase) (Aldo-keto reductase family 1 member A1)	36442	6.35
P14618	Pyruvate kinase isozymes M1/M2 (EC 2,7,1,40) (Pyruvate kinase muscle isozyme) (Cytosolic thyroid hormone-binding protein) (CTHBP) (THBP1)	57806	7.95
P14625	Endoplasmin precursor (94 kDa glucose-regulated protein) (GRP94) (gp96 homolog) (Tumor rejection antigen 1)	92469.3	4.76
P14868	Aspartyl-tRNA synthetase (EC 6,1,1,12) (Aspartate--tRNA ligase) (AspRS)	57136.5	6.1
P14923	Junction plakoglobin (Desmoplakin-3) (Desmoplakin III)	81499	5.95
P14927	Ubiquinol-cytochrome c reductase complex 14 kDa protein (EC 1,10,2,2) (Complex III subunit VI) (QP-C) - Homo sapiens (Human)	13399.3	8.75
P15121	Aldose reductase (EC 1,1,1,21) (AR) (Aldehyde reductase)	35722.4	6.56
P15259	Phosphoglycerate mutase 2 (EC 5,4,2,1) (EC 5,4,2,4) (EC 3,1,3,13) (Phosphoglycerate mutase isozyme M) (PGAM-M) (BPG-dependent PGAM 2) (Muscle-specific phosphoglycerate mutase)	28635.1	9
P15311	Ezrin (p81) (Cytovillin) (Villin-2)	69267.9	5.95
P15374	Ubiquitin carboxyl-terminal hydrolase isozyme L3 (EC 3,4,19,12) (UCH-L3) (Ubiquitin thiolesterase L3)	26182.7	4.84
P15531	Nucleoside diphosphate kinase A (EC 2,7,4,6) (NDK A) (NDP kinase A) (Tumor metastatic process-associated protein) (Metastasis inhibition factor nm23) (nm23-H1) (Granzyme A-activated DNase) (GAAD)	17148.8	5.83
P15559	NAD(P)H dehydrogenase [quinone] 1 (EC 1,6,5,2) (Quinone reductase 1) (NAD(P)H:quinone oxidoreductase 1) (QR1) (DT-diaphorase) (DTD) (Azoreductase) (Phylloquinone reductase) (Menadione reductase) - Homo sapiens (Human)	30867.8	8.91
P15586	N-acetylglucosamine-6-sulfatase precursor (EC 3,1,6,14) (G6S) (Glucosamine-6-sulfatase) - Homo sapiens (Human)	62082.5	8.6
P15880	40S ribosomal protein S2 (S4) (LLRep3 protein) - Homo sapiens (Human)	31324.6	9.99
P15927	Replication protein A 32 kDa subunit (RP-A) (RF-A) (Replication factor-A protein 2) (p32) (p34)	29247	5.75
P16070	CD44 antigen precursor (Phagocytic glycoprotein I) (PGP-1) (HUTCH-I) (Extracellular matrix receptor-III) (ECMR-III) (GP90 lymphocyte homing/adhesion receptor) (Hermes antigen) (Hyaluronate receptor) (Heparan sulfate proteoglycan) (Epi	81554	5.13
P16144	Integrin beta-4 precursor (GP150) (CD104 antigen) - Homo sapiens (Human)	202152	5.74
P16152	Carbonyl reductase [NADPH] 1 (EC 1,1,1,184) (NADPH-dependent carbonyl reductase 1) (Prostaglandin-E(2) 9-reductase) (EC 1,1,1,189) (Prostaglandin 9-ketoreductase) (15-hydroxyprostaglandin dehydrogenase [NADP+]) (EC 1,1,1,197)	30243.9	8.55
P16435	NADPH--cytochrome P450 reductase (EC 1,6,2,4) (CPR) (P450R) - Homo sapiens (Human)	76558.9	5.37
P16930	Fumarylacetoacetase (EC 3,7,1,2) (Fumarylacetoacetate hydrolase) (Beta-diketonase) (FAA)	46374.6	6.46
P16949	Stathmin (Phosphoprotein p19) (pp19) (Oncoprotein 18) (Op18) (Leukemia-associated phosphoprotein p18) (pp17) (Prosolin) (Metablastin) (Protein Pr22)	17171.4	5.77
P17066	Heat shock 70 kDa protein 6 (Heat shock 70 kDa protein B*)	71028.5	5.81
P17096	High mobility group protein HMG-I/HMG-Y (HMG-I(Y)) (High mobility group AT-hook protein 1) (High mobility group protein A1) (High mobility group protein-R) - Homo sapiens (Human)	11544.9	9.99
P17174	Aspartate aminotransferase, cytoplasmic (EC 2,6,1,1) (Transaminase A) (Glutamate oxaloacetate transaminase 1)	46116.5	6.57
P17812	CTP synthase (EC 6,3,4,2) (UTP--ammonia ligase) (CTP synthetase)	66690.7	6.02
P17980	26S protease regulatory subunit 6A (TAT-binding protein 1) (TBP-1) (Proteasome subunit P50)	49203.8	5.13
P17987	T-complex protein 1 subunit alpha (TCP-1-alpha) (CCT-alpha)	60343.9	5.8
P18084	Integrin beta-5 precursor - Homo sapiens (Human)	88054.9	5.72
P18085	ADP-ribosylation factor 4	20379.7	6.81
P18124	60S ribosomal protein L7 - Homo sapiens (Human)	29225.9	9.99
P18206	Vinculin (Metavinculin)	123669	5.51
P18283	Glutathione peroxidase 2 (EC 1,11,1,9) (GSHPx-2) (GPx-2) (Glutathione peroxidase-gastrointestinal) (GSHPx-GI) (Glutathione peroxidase-related protein 2) (Gastrointestinal glutathione peroxidase) (GPRP) - Homo sapiens (Human)	21907.2	7.6
P18621	60S ribosomal protein L17 (L23) - Homo sapiens (Human)	21266	9.99
P18669	Phosphoglycerate mutase 1 (EC 5,4,2,1) (EC 5,4,2,4) (EC 3,1,3,13) (Phosphoglycerate mutase isozyme B) (PGAM-B) (BPG-dependent PGAM 1)	28672.9	6.75
P18754	Regulator of chromosome condensation (Chromosome condensation protein 1) (Cell cycle regulatory protein) - Homo sapiens (Human)	44969.3	7.18
P19105	Myosin regulatory light chain 2, nonsarcomeric (Myosin RLC)	19663	4.67
P19338	Nucleolin (Protein C23)	76483.5	4.6
P20290	Transcription factor BTF3 (RNA polymerase B transcription factor 3)	22168.1	9.4
P20340	Ras-related protein Rab-6A (Rab-6)	23461.7	5.42
P20618	Proteasome subunit beta type 1 (EC 3,4,25,1) (Proteasome component C5) (Macropain subunit C5) (Multicatalytic endopeptidase complex subunit C5) (Proteasome gamma chain)	26489.5	8.27
P20674	Cytochrome c oxidase polypeptide Va, mitochondrial precursor (EC 1,9,3,1)	16774.3	6.3
P20839	Inosine-5*-monophosphate dehydrogenase 1 (EC 1,1,1,205) (IMP dehydrogenase 1) (IMPDH-I) (IMPD 1)	55406.1	6.43
P20962	Parathymosin - Homo sapiens (Human)	11398.7	4.14
P21291	Cysteine and glycine-rich protein 1 (Cysteine-rich protein 1) (CRP1) (CRP) - Homo sapiens (Human)	20436.3	8.92
P21333	Filamin-A (Alpha-filamin) (Filamin-1) (Endothelial actin-binding protein) (Actin-binding protein 280) (ABP-280) (Nonmuscle filamin)	280631	5.73
P21796	Voltage-dependent anion-selective channel protein 1 (VDAC-1) (hVDAC1) (Outer mitochondrial membrane protein porin 1) (Plasmalemmal porin) (Porin 31HL) (Porin 31HM)	30641.5	8.63
P21912	Succinate dehydrogenase [ubiquinone] iron-sulfur protein, mitochondrial precursor (EC 1,3,5,1) (Ip) (Iron-sulfur subunit of complex II)	31629.9	9.03
P21964	Catechol O-methyltransferase (EC 2,1,1,6)	30037.2	5.26
P21980	Protein-glutamine gamma-glutamyltransferase 2 (EC 2,3,2,13) (Tissue transglutaminase) (TGase C) (TGC) (TG(C)) (Tranglutaminase-2) (TGase-H)	77329.3	5.11
P22061	Protein-L-isoaspartate(D-aspartate) O-methyltransferase (EC 2,1,1,77) (Protein-beta-aspartate methyltransferase) (PIMT) (Protein L-isoaspartyl/D-aspartyl methyltransferase) (L-isoaspartyl protein carboxyl methyltransferase)	24519.4	6.78
P22102	Trifunctional purine biosynthetic protein adenosine-3 [Includes: Phosphoribosylamine--glycine ligase (EC 6,3,4,13) (GARS) (Glycinamide ribonucleotide synthetase) (Phosphoribosylglycinamide synthetase); Phosphoribosylformylglycinamidin	107768	6.26
P22234	Multifunctional protein ADE2 [Includes: Phosphoribosylaminoimidazole-succinocarboxamide synthase (EC 6,3,2,6) (SAICAR synthetase); Phosphoribosylaminoimidazole carboxylase (EC 4,1,1,21) (AIR carboxylase) (AIRC)]	46948.3	7.09
P22307	Nonspecific lipid-transfer protein, mitochondrial precursor (EC 2,3,1,176) (Propanoyl-CoA C-acyltransferase) (NSL-TP) (Sterol carrier protein 2) (SCP-2) (Sterol carrier protein X) (SCP-X) (SCP-chi) (SCPX)	58994	6.44
P22314	Ubiquitin-activating enzyme E1 (A1S9 protein)	117850	5.49
P22392	Nucleoside diphosphate kinase B (EC 2,7,4,6) (NDK B) (NDP kinase B) (nm23-H2) (C-myc purine-binding transcription factor PUF)	17298.1	8.52
P22626	Heterogeneous nuclear ribonucleoproteins A2/B1 (hnRNP A2 / hnRNP B1)	37429.9	8.97
P22676	Calretinin (CR) (29 kDa calbindin)	31522	5.06
P23229	Integrin alpha-6 precursor (VLA-6) (CD49f antigen) [Contains: Integrin alpha-6 heavy chain; Integrin alpha-6 light chain] - Homo sapiens (Human)	126619	6.39
P23246	Splicing factor, proline- and glutamine-rich (Polypyrimidine tract-binding protein-associated-splicing factor) (PTB-associated-splicing factor) (PSF) (DNA-binding p52/p100 complex, 100 kDa subunit) (100 kDa DNA-pairing protein) (hPOMp100) - Homo sapiens (Human)	76149.8	9.45
P23284	Peptidyl-prolyl cis-trans isomerase B precursor (EC 5,2,1,8) (PPIase) (Rotamase) (Cyclophilin B) (S-cyclophilin) (SCYLP) (CYP-S1)	22742.5	9.33
P23381	Tryptophanyl-tRNA synthetase (EC 6,1,1,2) (Tryptophan--tRNA ligase) (TrpRS) (IFP53) (hWRS)	53165.7	5.83
P23396	40S ribosomal protein S3 - Homo sapiens (Human)	26688.5	9.68
P23434	Glycine cleavage system H protein, mitochondrial precursor - Homo sapiens (Human)	18910.7	4.91
P23526	Adenosylhomocysteinase (EC 3,3,1,1) (S-adenosyl-L-homocysteine hydrolase) (AdoHcyase)	47585.2	5.92
P23528	Cofilin-1 (Cofilin, non-muscle isoform) (18 kDa phosphoprotein) (p18)	18371.4	8.27
P23588	Eukaryotic translation initiation factor 4B (eIF-4B)	69224.5	5.49
P23919	Thymidylate kinase (EC 2,7,4,9) (dTMP kinase)	23819.5	8.4
P23921	Ribonucleoside-diphosphate reductase large subunit (EC 1,17,4,1) (Ribonucleoside-diphosphate reductase M1 subunit) (Ribonucleotide reductase large chain) - Homo sapiens (Human)	90070.7	6.76
P24534	Elongation factor 1-beta (EF-1-beta)	24632.7	4.5
P24539	ATP synthase B chain, mitochondrial precursor (EC 3,6,3,14)	28908.8	9.37
P24666	Low molecular weight phosphotyrosine protein phosphatase (EC 3,1,3,48) (LMW-PTP) (Low molecular weight cytosolic acid phosphatase) (EC 3,1,3,2) (Red cell acid phosphatase 1) (PTPase) (Adipocyte acid phosphatase)	17911.4	6.35
P24752	Acetyl-CoA acetyltransferase, mitochondrial precursor (EC 2,3,1,9) (Acetoacetyl-CoA thiolase) (T2)	45199.8	8.98
P25398	40S ribosomal protein S12 - Homo sapiens (Human)	14394.8	6.36
P25685	DnaJ homolog subfamily B member 1 (Heat shock 40 kDa protein 1) (Heat shock protein 40) (HSP40) (DnaJ protein homolog 1) (HDJ-1) - Homo sapiens (Human)	37913.1	8.75
P25705	ATP synthase alpha chain, mitochondrial precursor (EC 3,6,3,14)	59750.9	9.16
P25786	Proteasome subunit alpha type 1 (EC 3,4,25,1) (Proteasome component C2) (Macropain subunit C2) (Multicatalytic endopeptidase complex subunit C2) (Proteasome nu chain) (30 kDa prosomal protein) (PROS-30)	29555.8	6.15
P25787	Proteasome subunit alpha type 2 (EC 3,4,25,1) (Proteasome component C3) (Macropain subunit C3) (Multicatalytic endopeptidase complex subunit C3)	25767.5	7.12
P25788	Proteasome subunit alpha type 3 (EC 3,4,25,1) (Proteasome component C8) (Macropain subunit C8) (Multicatalytic endopeptidase complex subunit C8)	28302.2	5.19
P25789	Proteasome subunit alpha type 4 (EC 3,4,25,1) (Proteasome component C9) (Macropain subunit C9) (Multicatalytic endopeptidase complex subunit C9) (Proteasome subunit L)	29484	7.58
P25815	Protein S100-P (S100 calcium-binding protein P) - Homo sapiens (Human)	10400	4.75
P26038	Moesin (Membrane-organizing extension spike protein)	67689.2	6.09
P26373	60S ribosomal protein L13 (Breast basic conserved protein 1) - Homo sapiens (Human)	24130.4	9.99
P26440	Isovaleryl-CoA dehydrogenase, mitochondrial precursor (EC 1,3,99,10) (IVD) - Homo sapiens (Human)	46319.7	8.45
P26639	Threonyl-tRNA synthetase, cytoplasmic (EC 6,1,1,3) (Threonine--tRNA ligase) (ThrRS) - Homo sapiens (Human)	83435.6	6.24
P26641	Elongation factor 1-gamma (EF-1-gamma) (eEF-1B gamma)	49987.9	6.27
P26885	FK506-binding protein 2 precursor (EC 5,2,1,8) (Peptidyl-prolyl cis-trans isomerase) (PPIase) (Rotamase) (13 kDa FKBP) (FKBP-13)	15649.4	9.24
P27216	Annexin A13 (Annexin XIII) (Annexin, intestine-specific) (ISA) - Homo sapiens (Human)	35332.1	5.47
P27348	14-3-3 protein theta (14-3-3 protein tau) (14-3-3 protein T-cell) (HS1 protein)	27764.4	4.68
P27635	60S ribosomal protein L10 (QM protein) (Tumor suppressor QM) (Laminin receptor homolog) - Homo sapiens (Human)	24445.8	9.99
P27695	DNA-(apurinic or apyrimidinic site) lyase (EC 4,2,99,18) (AP endonuclease 1) (APEX nuclease) (APEN) (REF-1 protein)	35423.5	8.42
P27797	Calreticulin precursor (CRP55) (Calregulin) (HACBP) (ERp60) (grp60)	48141.8	4.29
P27816	Microtubule-associated protein 4 (MAP 4)	121020	5.32
P27824	Calnexin precursor (Major histocompatibility complex class I antigen-binding protein p88) (p90) (IP90)	67568.6	4.47
P28066	Proteasome subunit alpha type 5 (EC 3,4,25,1) (Proteasome zeta chain) (Macropain zeta chain) (Multicatalytic endopeptidase complex zeta chain)	26411.2	4.74
P28070	Proteasome subunit beta type 4 precursor (EC 3,4,25,1) (Proteasome beta chain) (Macropain beta chain) (Multicatalytic endopeptidase complex beta chain) (Proteasome chain 3) (HSN3) (HsBPROS26)	29192.4	5.72
P28072	Proteasome subunit beta type 6 precursor (EC 3,4,25,1) (Proteasome delta chain) (Macropain delta chain) (Multicatalytic endopeptidase complex delta chain) (Proteasome subunit Y)	25357.9	4.8
P28074	Proteasome subunit beta type 5 precursor (EC 3,4,25,1) (Proteasome epsilon chain) (Macropain epsilon chain) (Multicatalytic endopeptidase complex epsilon chain) (Proteasome subunit X) (Proteasome chain 6) (Proteasome subunit MB1) - Homo sapiens (Human)	22897	8.66
P28331	NADH-ubiquinone oxidoreductase 75 kDa subunit, mitochondrial precursor (EC 1,6,5,3) (EC 1,6,99,3) (Complex I-75Kd) (CI-75Kd)	79468	5.89
P28838	Cytosol aminopeptidase (EC 3,4,11,1) (Leucine aminopeptidase) (LAP) (Leucyl aminopeptidase) (Proline aminopeptidase) (EC 3,4,11,5) (Prolyl aminopeptidase) (Peptidase S)	52640.4	6.28
P29218	Inositol monophosphatase (EC 3,1,3,25) (IMPase) (IMP) (Inositol-1(or 4)-monophosphatase) (Lithium-sensitive myo-inositol monophosphatase A1)	30189	5.16
P29353	SHC-transforming protein 1 (SH2 domain protein C1) (Src homology 2 domain-containing-transforming protein C1) - Homo sapiens (Human)	62852.4	5.92
P29373	Cellular retinoic acid-binding protein 2 (Cellular retinoic acid-binding protein II) (CRABP-II) (Retinoic acid-binding protein II, cellular)	15561.9	5.43
P29401	Transketolase (EC 2,2,1,1) (TK)	67878	7.58
P29692	Elongation factor 1-delta (EF-1-delta) (Antigen NY-CO-4)	30990.8	4.9
P30040	Endoplasmic reticulum protein ERp29 precursor (ERp31) (ERp28)	28993.6	6.77
P30041	Peroxiredoxin-6 (EC 1,11,1,15) (Antioxidant protein 2) (1-Cys peroxiredoxin) (1-Cys PRX) (Acidic calcium-independent phospholipase A2) (EC 3,1,1,-) (aiPLA2) (Non-selenium glutathione peroxidase) (EC 1,11,1,7) (NSGPx) (24 kDa protein)	24903.9	6.03
P30043	Flavin reductase (EC 1,5,1,30) (FR) (NADPH-dependent diaphorase) (NADPH-flavin reductase) (FLR) (Biliverdin reductase B) (EC 1,3,1,24) (BVR-B) (Biliverdin-IX beta-reductase) (Green heme-binding protein) (GHBP)	21988.3	7.31
P30044	Peroxiredoxin-5, mitochondrial precursor (EC 1,11,1,15) (Prx-V) (Peroxisomal antioxidant enzyme) (PLP) (Thioredoxin reductase) (Thioredoxin peroxidase PMP20) (Antioxidant enzyme B166) (AOEB166) (TPx type VI) (Liver tissue 2D-page spo	22026.5	8.85
P30046	D-dopachrome decarboxylase (EC 4,1,1,84) (D-dopachrome tautomerase) (Phenylpyruvate tautomerase II)	12580.6	7.25
P30048	Thioredoxin-dependent peroxide reductase, mitochondrial precursor (EC 1,11,1,15) (Peroxiredoxin-3) (Antioxidant protein 1) (AOP-1) (MER5 protein homolog) (HBC189) (PRX III)	27692.8	7.67
P30049	ATP synthase delta chain, mitochondrial precursor (EC 3,6,3,14)	17490	5.38
P30050	60S ribosomal protein L12	17818.7	9.48
P30084	Enoyl-CoA hydratase, mitochondrial precursor (EC 4,2,1,17) (Short chain enoyl-CoA hydratase) (SCEH) (Enoyl-CoA hydratase 1)	31387.6	8.34
P30085	UMP-CMP kinase (EC 2,7,4,14) (Cytidylate kinase) (Deoxycytidylate kinase) (Cytidine monophosphate kinase) (Uridine monophosphate/cytidine monophosphate kinase) (UMP/CMP kinase) (UMP/CMPK) (Uridine monophosphate kinase)	22222.5	5.44
P30086	Phosphatidylethanolamine-binding protein (PEBP) (Prostatic binding protein) (HCNPpp) (Neuropolypeptide h3) (Raf kinase inhibitor protein) (RKIP) [Contains: Hippocampal cholinergic neurostimulating peptide (HCNP)]	20925.7	7.43
P30101	Protein disulfide-isomerase A3 precursor (EC 5,3,4,1) (Disulfide isomerase ER-60) (ERp60) (58 kDa microsomal protein) (p58) (ERp57) (58 kDa glucose-regulated protein)	56782.7	5.99
P30153	Serine/threonine-protein phosphatase 2A 65 kDa regulatory subunit A alpha isoform (PP2A, subunit A, PR65-alpha isoform) (PP2A, subunit A, R1-alpha isoform) (Medium tumor antigen-associated 61 kDa protein)	65092.7	4.97
P30154	Serine/threonine-protein phosphatase 2A 65 kDa regulatory subunit A beta isoform (PP2A, subunit A, PR65-beta isoform) (PP2A, subunit A, R1-beta isoform)	66201.8	4.84
P30405	Peptidyl-prolyl cis-trans isomerase, mitochondrial precursor (EC 5,2,1,8) (PPIase) (Rotamase) (Cyclophilin F) - Homo sapiens (Human)	22040.4	9.48
P30520	Adenylosuccinate synthetase isozyme 2 (EC 6,3,4,4) (Adenylosuccinate synthetase, acidic isozyme) (IMP--aspartate ligase 2) (AdSS 2) (AMPSase 2)	50097.6	6.13
P30622	Restin (Cytoplasmic linker protein 170 alpha-2) (CLIP-170) (Reed-Sternberg intermediate filament-associated protein) (Cytoplasmic linker protein 1)	160991	5.31
P30626	Sorcin (22 kDa protein) (CP-22) (V19)	21676.5	5.32
P30740	Leukocyte elastase inhibitor (LEI) (Serpin B1) (Monocyte/neutrophil elastase inhibitor) (M/NEI) (EI)	42742	5.9
P31040	Succinate dehydrogenase [ubiquinone] flavoprotein subunit, mitochondrial precursor (EC 1,3,5,1) (Fp) (Flavoprotein subunit of complex II)	72691.9	7.06
P31150	Rab GDP dissociation inhibitor alpha (Rab GDI alpha) (Guanosine diphosphate dissociation inhibitor 1) (GDI-1) (XAP-4) (Oligophrenin-2)	50583	5
P31153	S-adenosylmethionine synthetase isoform type-2 (EC 2,5,1,6) (Methionine adenosyltransferase 2) (AdoMet synthetase 2) (Methionine adenosyltransferase II) (MAT-II)	43660.9	6.02
P31350	Ribonucleoside-diphosphate reductase M2 subunit (EC 1,17,4,1) (Ribonucleotide reductase small subunit) (Ribonucleotide reductase small chain) - Homo sapiens (Human)	44877.9	5.28
P31689	DnaJ homolog subfamily A member 1 (Heat shock 40 kDa protein 4) (DnaJ protein homolog 2) (HSJ-2) (HSDJ)	44868.5	6.65
P31930	Ubiquinol-cytochrome-c reductase complex core protein I, mitochondrial precursor (EC 1,10,2,2)	52619.1	5.94
P31939	Bifunctional purine biosynthesis protein PURH [Includes: Phosphoribosylaminoimidazolecarboxamide formyltransferase (EC 2,1,2,3) (AICAR transformylase); IMP cyclohydrolase (EC 3,5,4,10) (Inosinicase) (IMP synthetase) (ATIC)]	64616.2	6.27
P31943	Heterogeneous nuclear ribonucleoprotein H (hnRNP H)	49098.5	5.89
P31946	14-3-3 protein beta/alpha (Protein kinase C inhibitor protein 1) (KCIP-1) (Protein 1054)	27951.3	4.76
P31947	14-3-3 protein sigma (Stratifin) (Epithelial cell marker protein 1)	27774.2	4.68
P31948	Stress-induced-phosphoprotein 1 (STI1) (Hsc70/Hsp90-organizing protein) (Hop) (Transformation-sensitive protein IEF SSP 3521)	62639.6	6.4
P31949	Calgizzarin (S100 calcium-binding protein A11) (S100C protein) (MLN 70)	11740.5	6.56
P32119	Peroxiredoxin-2 (EC 1,11,1,15) (Thioredoxin peroxidase 1) (Thioredoxin-dependent peroxide reductase 1) (Thiol-specific antioxidant protein) (TSA) (PRP) (Natural killer cell-enhancing factor B) (NKEF-B)	21760.8	5.67
P32321	Deoxycytidylate deaminase (EC 3,5,4,12) (dCMP deaminase) - Homo sapiens (Human)	20016.1	7.49
P32969	60S ribosomal protein L9 - Homo sapiens (Human)	21863.5	9.96
P33316	Deoxyuridine 5*-triphosphate nucleotidohydrolase, mitochondrial precursor (EC 3,6,1,23) (dUTPase) (dUTP pyrophosphatase)	26706.5	9.65
P33991	DNA replication licensing factor MCM4 (CDC21 homolog) (P1-CDC21)	96558.4	6.28
P33993	DNA replication licensing factor MCM7 (CDC47 homolog) (P1,1-MCM3) - Homo sapiens (Human)	81308.4	6.08
P34741	Syndecan-2 precursor (SYND2) (Fibroglycan) (Heparan sulfate proteoglycan core protein) (HSPG) - Homo sapiens (Human)	22174	4.75
P34897	Serine hydroxymethyltransferase, mitochondrial precursor (EC 2,1,2,1) (Serine methylase) (Glycine hydroxymethyltransferase) (SHMT) - Homo sapiens (Human)	55993.3	8.76
P34931	Heat shock 70 kDa protein 1L (Heat shock 70 kDa protein 1-like) (Heat shock 70 kDa protein 1-Hom) (HSP70-Hom)	70375.4	5.76
P34932	Heat shock 70 kDa protein 4 (Heat shock 70-related protein APG-2) (HSP70RY)	94300.5	5.18
P35080	Profilin-2 (Profilin II)	14915.1	6.78
P35221	Alpha-1 catenin (Cadherin-associated protein) (Alpha E-catenin)	100072	5.95
P35222	Catenin beta-1 (Beta-catenin) - Homo sapiens (Human)	85497.1	5.53
P35232	Prohibitin,	29804.2	5.57
P35237	Placental thrombin inhibitor (Cytoplasmic antiproteinase) (CAP) (Protease inhibitor 6) (PI-6) (Serpin B6)	42590.1	5.19
P35244	Replication protein A 14 kDa subunit (RP-A) (RF-A) (Replication factor-A protein 3) (p14)	13568.8	4.97
P35268	60S ribosomal protein L22 (Epstein-Barr virus small RNA-associated protein) (EBER-associated protein) (EAP) (Heparin-binding protein HBp15)	14655.9	9.22
P35270	Sepiapterin reductase (EC 1,1,1,153) (SPR) - Homo sapiens (Human)	28048.6	8.25
P35613	Basigin precursor (Leukocyte activation antigen M6) (Collagenase stimulatory factor) (Extracellular matrix metalloproteinase inducer) (EMMPRIN) (5F7) (Tumor cell-derived collagenase stimulatory factor) (TCSF) (OK blood group antigen) (CD147 antigen) - Homo sapiens (Human)	42200.6	5.39
P35637	RNA-binding protein FUS (Oncogene FUS) (Oncogene TLS) (Translocated in liposarcoma protein) (POMp75) (75 kDa DNA-pairing protein) - Homo sapiens (Human)	53426.1	9.4
P35813	Protein phosphatase 2C isoform alpha (EC 3,1,3,16) (PP2C-alpha) (IA) (Protein phosphatase 1A) - Homo sapiens (Human)	42448	5.19
P35914	Hydroxymethylglutaryl-CoA lyase, mitochondrial precursor (EC 4,1,3,4) (HMG-CoA lyase) (HL) (3-hydroxy-3-methylglutarate-CoA lyase) - Homo sapiens (Human)	34360.3	8.81
P36404	ADP-ribosylation factor-like protein 2	20850.1	5.95
P36405	ADP-ribosylation factor-like protein 3 - Homo sapiens (Human)	20455.6	6.74
P36406	GTP-binding protein ARD-1 (ADP-ribosylation factor domain protein 1) (Tripartite motif-containing protein 23) (RING finger protein 46) - Homo sapiens (Human)	64067	5.93
P36542	ATP synthase gamma chain, mitochondrial precursor (EC 3,6,3,14)	32996.2	9.23
P36578	60S ribosomal protein L4 (L1) - Homo sapiens (Human)	47566.4	9.99
P36776	Lon protease homolog, mitochondrial precursor (EC 3,4,21,-) (Lon protease-like protein) (LONP) (LONHs)	106490	6.01
P36952	Serpin B5 precursor (Maspin) (Protease inhibitor 5) - Homo sapiens (Human)	42138.6	5.72
P36957	Dihydrolipoyllysine-residue succinyltransferase component of 2-oxoglutarate dehydrogenase complex, mitochondrial precursor (EC 2,3,1,61) (Dihydrolipoamide succinyltransferase component of 2-oxoglutarate dehydrogenase complex) (E2) (E2	48640.5	9.01
P37108	Signal recognition particle 14 kDa protein (SRP14) (18 kDa Alu RNA-binding protein) - Homo sapiens (Human)	14570	9.99
P37235	Hippocalcin-like protein 1 (Visinin-like protein 3) (VILIP-3) (Calcium-binding protein BDR-1) (HLP2)	22182.1	5.21
P37802	Transgelin-2 (SM22-alpha homolog)	22260.4	8.45
P37837	Transaldolase (EC 2,2,1,2)	37540.3	6.36
P38117	Electron transfer flavoprotein beta-subunit (Beta-ETF)	27843.8	8.25
P38606	Vacuolar ATP synthase catalytic subunit A, ubiquitous isoform (EC 3,6,3,14) (V-ATPase A subunit 1) (Vacuolar proton pump alpha subunit 1) (V-ATPase 69 kDa subunit 1) (Isoform VA68)	68304.5	5.35
P38646	Stress-70 protein, mitochondrial precursor (75 kDa glucose-regulated protein) (GRP 75) (Peptide-binding protein 74) (PBP74) (Mortalin) (MOT)	73680.9	5.87
P39019	40S ribosomal protein S19	15929.4	9.99
P39687	Acidic leucine-rich nuclear phosphoprotein 32 family member A (Potent heat-stable protein phosphatase 2A inhibitor I1PP2A) (Acidic nuclear phosphoprotein pp32) (Cerebellar leucine-rich acidic nuclear protein) (HLA-DR-associated prote	28585.5	4
P40121	Macrophage capping protein (Actin-regulatory protein CAP-G)	38517.8	5.89
P40227	T-complex protein 1 subunit zeta (TCP-1-zeta) (CCT-zeta) (CCT-zeta-1) (Tcp20) (HTR3) (Acute morphine dependence-related protein 2)	57893.3	6.25
P40261	Nicotinamide N-methyltransferase (EC 2,1,1,1)	29574.2	5.56
P40429	60S ribosomal protein L13a (23 kDa highly basic protein) - Homo sapiens (Human)	23446.2	9.99
P40616	ADP-ribosylation factor-like protein 1	20417.6	5.63
P40925	Malate dehydrogenase, cytoplasmic (EC 1,1,1,37) (Cytosolic malate dehydrogenase)	36295.1	6.89
P40926	Malate dehydrogenase, mitochondrial precursor (EC 1,1,1,37)	35531.5	8.92
P40939	Trifunctional enzyme alpha subunit, mitochondrial precursor (TP-alpha) (78 kDa gastrin-binding protein) [Includes: Long-chain enoyl-CoA hydratase (EC 4,2,1,17); Long chain 3-hydroxyacyl-CoA dehydrogenase (EC 1,1,1,211)]	83000.1	9.16
P41091	Eukaryotic translation initiation factor 2 subunit 3 (Eukaryotic translation initiation factor 2 gamma subunit) (eIF-2-gamma)	50978.6	8.66
P41223	Protein BUD31 homolog (Protein G10 homolog) (EDG-2) - Homo sapiens (Human)	16999.9	9.1
P41227	N-terminal acetyltransferase complex ARD1 subunit homolog A (EC 2,3,1,88) (EC 2,3,1,-) - Homo sapiens (Human)	26458.7	5.41
P41250	Glycyl-tRNA synthetase (EC 6,1,1,14) (Glycine--tRNA ligase) (GlyRS)	83140	6.61
P42126	3,2-trans-enoyl-CoA isomerase, mitochondrial precursor (EC 5,3,3,8) (Dodecenoyl-CoA isomerase) (Delta(3),delta(2)-enoyl-CoA isomerase) (D3,D2-enoyl-CoA isomerase)	32816.2	8.8
P42330	Aldo-keto reductase family 1 member C3 (EC 1,-,-,-) (Trans-1,2-dihydrobenzene-1,2-diol dehydrogenase) (EC 1,3,1,20) (3-alpha-hydroxysteroid dehydrogenase type 2) (EC 1,1,1,213) (3-alpha-HSD type 2) (3-alpha-HSD type II, brain) (Prostaglandin F synthase) (EC 1,1,1,188) (PGFS) (Estradiol 17-beta-dehydrogenase) (EC 1,1,1,62) (17-beta-hydroxysteroid dehydrogenase type 5) (17-beta-HSD 5) (Chlordecone …	36844.4	8.05
P42677	40S ribosomal protein S27 (Metallopan-stimulin 1) (MPS-1)	9330	9.58
P42704	130 kDa leucine-rich protein (LRP 130) (GP130) (Leucine-rich PPR motif-containing protein)	145202	5.5
P42765	3-ketoacyl-CoA thiolase, mitochondrial (EC 2,3,1,16) (Beta-ketothiolase) (Acetyl-CoA acyltransferase) (Mitochondrial 3-oxoacyl-CoA thiolase) (T1)	41924.4	8.32
P42766	60S ribosomal protein L35 - Homo sapiens (Human)	14420.4	9.99
P43034	Platelet-activating factor acetylhydrolase IB alpha subunit (PAF acetylhydrolase 45 kDa subunit) (PAF-AH 45 kDa subunit) (PAF-AH alpha) (PAFAH alpha) (Lissencephaly-1 protein) (LIS-1)	46507	7.02
P43243	Matrin-3	94623.7	5.87
P43487	Ran-specific GTPase-activating protein (Ran-binding protein 1) (RanBP1)	23310.2	5.19
P43490	Nicotinamide phosphoribosyltransferase (EC 2,4,2,12) (NAmPRTase) (Nampt) (Pre-B cell-enhancing factor) (Pre-B-cell colony-enhancing factor 1) (Visfatin)	55521.4	6.69
P43686	26S protease regulatory subunit 6B (MIP224) (MB67-interacting protein) (TAT-binding protein 7) (TBP-7)	47366.5	5.09
P43897	Elongation factor Ts, mitochondrial precursor (EF-Ts) (EF-TsMt)	35390.9	8.62
P45880	Voltage-dependent anion-selective channel protein 2 (VDAC-2) (hVDAC2) (Outer mitochondrial membrane protein porin 2)	38092.9	6.32
P45974	Ubiquitin carboxyl-terminal hydrolase 5 (EC 3,1,2,15) (Ubiquitin thiolesterase 5) (Ubiquitin-specific-processing protease 5) (Deubiquitinating enzyme 5) (Isopeptidase T)	95786.8	4.91
P46109	Crk-like protein	33777.2	6.26
P46379	Large proline-rich protein BAT3 (HLA-B-associated transcript 3) (Protein G3) - Homo sapiens (Human)	119409	5.4
P46459	Vesicle-fusing ATPase (EC 3,6,4,6) (Vesicular-fusion protein NSF) (N-ethylmaleimide sensitive fusion protein) (NEM-sensitive fusion protein) - Homo sapiens (Human)	82560.8	6.52
P46734	Dual specificity mitogen-activated protein kinase kinase 3 (EC 2,7,12,2) (MAP kinase kinase 3) (MAPKK 3) (MAPK/ERK kinase 3) - Homo sapiens (Human)	39318.6	7.05
P46776	60S ribosomal protein L27a - Homo sapiens (Human)	16430.3	9.99
P46777	60S ribosomal protein L5 - Homo sapiens (Human)	34231.6	9.73
P46778	60S ribosomal protein L21 - Homo sapiens (Human)	18433.7	9.99
P46781	40S ribosomal protein S9 - Homo sapiens (Human)	22460.3	9.99
P46782	40S ribosomal protein S5	22745.3	9.73
P46783	40S ribosomal protein S10	18897.9	9.99
P46926	Glucosamine-6-phosphate isomerase (EC 3,5,99,6) (Glucosamine-6-phosphate deaminase) (GNPDA) (GlcN6P deaminase) (Oscillin)	32668.7	6.42
P46940	Ras GTPase-activating-like protein IQGAP1 (p195)	189253	6.08
P47755	F-actin capping protein alpha-2 subunit (CapZ alpha-2)	32818.1	5.58
P47756	F-actin capping protein beta subunit (CapZ beta),	31219.5	5.36
P47813	Eukaryotic translation initiation factor 1A, X-chromosomal (eIF-1A X isoform) (eIF-4C)	16329.3	5.07
P47897	Glutaminyl-tRNA synthetase (EC 6,1,1,18) (Glutamine--tRNA ligase) (GlnRS) - Homo sapiens (Human)	87799.2	6.71
P47985	Ubiquinol-cytochrome c reductase iron-sulfur subunit, mitochondrial precursor (EC 1,10,2,2) (Rieske iron-sulfur protein) (RISP)	29652.1	8.55
P48047	ATP synthase O subunit, mitochondrial precursor (EC 3,6,3,14) (Oligomycin sensitivity conferral protein) (OSCP)	23277.4	9.97
P48556	26S proteasome non-ATPase regulatory subunit 8 (26S proteasome regulatory subunit S14) (p31)	30004.9	6.85
P48643	T-complex protein 1 subunit epsilon (TCP-1-epsilon) (CCT-epsilon)	59671.4	5.45
P48735	Isocitrate dehydrogenase [NADP], mitochondrial precursor (EC 1,1,1,42) (Oxalosuccinate decarboxylase) (IDH) (NADP(+)-specific ICDH) (IDP) (ICD-M)	50909.6	8.88
P48739	Phosphatidylinositol transfer protein beta isoform (PtdIns transfer protein beta) (PtdInsTP) (PI-TP-beta)	31409	6.44
P49006	MARCKS-related protein (MARCKS-like protein 1) (Macrophage myristoylated alanine-rich C kinase substrate) (Mac-MARCKS) (MacMARCKS)	19397.7	4.68
P49023	Paxillin	64533.7	5.73
P49321	Nuclear autoantigenic sperm protein (NASP) - Homo sapiens (Human)	85238.1	4.26
P49327	Fatty acid synthase (EC 2,3,1,85) [Includes: [Acyl-carrier-protein] S-acetyltransferase (EC 2,3,1,38); [Acyl-carrier-protein] S-malonyltransferase (EC 2,3,1,39); 3-oxoacyl-[acyl-carrier-protein] synthase (EC 2,3,1,41); 3-oxoacyl-[acyl-	273401	5.99
P49368	T-complex protein 1 subunit gamma (TCP-1-gamma) (CCT-gamma) (hTRiC5)	60534.3	6.1
P49411	Elongation factor Tu, mitochondrial precursor (EF-Tu) (P43)	49541.8	7.26
P49458	Signal recognition particle 9 kDa protein (SRP9)	9980.6	8.28
P49588	Alanyl-tRNA synthetase (EC 6,1,1,7) (Alanine--tRNA ligase) (AlaRS)	106802	5.31
P49589	Cysteinyl-tRNA synthetase, cytoplasmic (EC 6,1,1,16) (Cysteine--tRNA ligase) (CysRS) - Homo sapiens (Human)	85473.8	6.31
P49720	Proteasome subunit beta type 3 (EC 3,4,25,1) (Proteasome theta chain) (Proteasome chain 13) (Proteasome component C10-II)	22949.1	6.14
P49721	Proteasome subunit beta type 2 (EC 3,4,25,1) (Proteasome component C7-I) (Macropain subunit C7-I) (Multicatalytic endopeptidase complex subunit C7-I)	22836.4	6.52
P49736	DNA replication licensing factor MCM2 (Minichromosome maintenance protein 2 homolog) (Nuclear protein BM28)	101897	5.34
P49755	Transmembrane emp24 domain-containing protein 10 precursor (Transmembrane protein Tmp21) (21 kDa transmembrane-trafficking protein) (p24delta) (S31III125) (S31I125) (Tmp-21-I) - Homo sapiens (Human)	24976.1	6.98
P49773	Histidine triad nucleotide-binding protein 1 (Adenosine 5*-monophosphoramidase) (Protein kinase C inhibitor 1) (Protein kinase C-interacting protein 1) (PKCI-1)	13670.8	6.46
P49821	NADH dehydrogenase [ubiquinone] flavoprotein 1, mitochondrial precursor (EC 1,6,5,3) (EC 1,6,99,3) (NADH-ubiquinone oxidoreductase 51 kDa subunit) (Complex I-51kD) (CI-51kD) (NADH dehydrogenase flavoprotein 1) - Homo sapiens (Human)	50817.4	8.51
P50213	Isocitrate dehydrogenase [NAD] subunit alpha, mitochondrial precursor (EC 1,1,1,41) (Isocitric dehydrogenase) (NAD(+)-specific ICDH)	39592	6.47
P50395	Rab GDP dissociation inhibitor beta (Rab GDI beta) (Guanosine diphosphate dissociation inhibitor 2) (GDI-2)	50663.5	6.11
P50454	Collagen-binding protein 2 precursor (Colligin 2) (Rheumatoid arthritis-related antigen RA-A47) (Serpin H2)	46440.8	8.75
P50502	Hsc70-interacting protein (Hip) (Putative tumor suppressor ST13) (Protein FAM10A1) (Progesterone receptor-associated p48 protein)	41331.9	5.18
P50579	Methionine aminopeptidase 2 (EC 3,4,11,18) (MetAP 2) (Peptidase M 2) (Initiation factor 2-associated 67 kDa glycoprotein) (p67) (p67eIF2) - Homo sapiens (Human)	52891.9	5.57
P50583	Bis(5*-nucleosyl)-tetraphosphatase [asymmetrical] (EC 3,6,1,17) (Diadenosine 5*,5***-P1,P4-tetraphosphate asymmetrical hydrolase) (Diadenosine tetraphosphatase) (Ap4A hydrolase) (Ap4Aase) (Nucleoside diphosphate-linked moiety X motif 2) (Nudix motif 2) - Homo sapiens (Human)	16698.1	5.23
P50895	Lutheran blood group glycoprotein precursor (B-CAM cell surface glycoprotein) (Auberger B antigen) (F8/G253 antigen) (CD239 antigen) - Homo sapiens (Human)	67405.2	5.53
P50897	Palmitoyl-protein thioesterase 1 precursor (EC 3,1,2,22) (Palmitoyl-protein hydrolase 1)	34193.7	6.07
P50914	60S ribosomal protein L14 (CAG-ISL 7) - Homo sapiens (Human)	23158.6	9.99
P50990	T-complex protein 1 subunit theta (TCP-1-theta) (CCT-theta)	59489.7	5.42
P50991	T-complex protein 1 subunit delta (TCP-1-delta) (CCT-delta) (Stimulator of TAR RNA-binding)	57793.4	8.13
P50995	Annexin A11 (Annexin XI) (Calcyclin-associated annexin 50) (CAP-50) (56 kDa autoantigen)	54390	7.53
P51148	Ras-related protein Rab-5C (RAB5L) (L1880)	23482.7	8.64
P51149	Ras-related protein Rab-7	23489.9	6.39
P51398	Mitochondrial 28S ribosomal protein S29 (S29mt) (MRP-S29) (Death-associated protein 3) (DAP-3) (Ionizing radiation resistance conferring protein) - Homo sapiens (Human)	45566.7	9.02
P51452	Dual specificity protein phosphatase 3 (EC 3,1,3,48) (EC 3,1,3,16) (Dual specificity protein phosphatase VHR)	20478.4	7.66
P51553	Isocitrate dehydrogenase [NAD] subunit gamma, mitochondrial precursor (EC 1,1,1,41) (Isocitric dehydrogenase) (NAD(+)-specific ICDH) - Homo sapiens (Human)	42794.6	8.75
P51571	Translocon-associated protein delta subunit precursor (TRAP-delta) (Signal sequence receptor delta subunit) (SSR-delta)	18998.7	5.76
P51572	B-cell receptor-associated protein 31 (BCR-associated protein Bap31) (p28 Bap31) (CDM protein) (6C6-AG tumor-associated antigen) (DXS1357E)	27860.6	8.44
P51665	26S proteasome non-ATPase regulatory subunit 7 (26S proteasome regulatory subunit rpn8) (26S proteasome regulatory subunit S12) (Proteasome subunit p40) (Mov34 protein homolog)	37025.6	6.29
P51858	Hepatoma-derived growth factor (HDGF) (High-mobility group protein 1-like 2) (HMG-1L2)	26788.4	4.7
P51970	NADH-ubiquinone oxidoreductase 19 kDa subunit (EC 1,6,5,3) (EC 1,6,99,3) (Complex I-19KD) (CI-19KD) (Complex I-PGIV) (CI-PGIV)	19974	7.93
P52209	6-phosphogluconate dehydrogenase, decarboxylating (EC 1,1,1,44)	53009.1	6.88
P52292	Importin alpha-2 subunit (Karyopherin alpha-2 subunit) (SRP1-alpha) (RAG cohort protein 1)	57862.2	5.25
P52294	Importin alpha-1 subunit (Karyopherin alpha-1 subunit) (SRP1-beta) (RAG cohort protein 2) (Nucleoprotein interactor 1) (NPI-1) - Homo sapiens (Human)	60249.1	4.94
P52434	DNA-directed RNA polymerases I, II, and III 17,1 kDa polypeptide (EC 2,7,7,6) (RPB17) (RPB8) (RPABC3)	17012.2	4.5
P52565	Rho GDP-dissociation inhibitor 1 (Rho GDI 1) (Rho-GDI alpha)	23207.2	5.02
P52597	Heterogeneous nuclear ribonucleoprotein F (hnRNP F) (Nucleolin-like protein mcs94-1)	45540.9	5.38
P52815	39S ribosomal protein L12, mitochondrial precursor (L12mt) (MRP-L12) (5c5-2)	21348.3	9.04
P52907	F-actin capping protein alpha-1 subunit (CapZ alpha-1)	32922.9	5.45
P52943	Cysteine-rich protein 2 (CRP2) (Protein ESP1) - Homo sapiens (Human)	22492.9	9.01
P53007	Tricarboxylate transport protein, mitochondrial precursor (Citrate transport protein) (CTP) (Tricarboxylate carrier protein) (Solute carrier family 25 member 1) - Homo sapiens (Human)	34012.9	9.91
P53365	Arfaptin-2 (ADP-ribosylation factor-interacting protein 2) (Partner of RAC1) (Protein POR1) - Homo sapiens (Human)	37855.9	5.72
P53396	ATP-citrate synthase (EC 2,3,3,8) (ATP-citrate (pro-S-)-lyase) (Citrate cleavage enzyme)	120826	6.95
P53597	Succinyl-CoA ligase [GDP-forming] subunit alpha, mitochondrial precursor (EC 6,2,1,4) (Succinyl-CoA synthetase subunit alpha) (SCS-alpha) - Homo sapiens (Human)	35047.5	9.11
P53618	Coatomer subunit beta (Beta-coat protein) (Beta-COP)	107140	5.64
P53634	Dipeptidyl-peptidase 1 precursor (EC 3,4,14,1) (Dipeptidyl-peptidase I) (DPP-I) (DPPI) (Cathepsin C) (Cathepsin J) (Dipeptidyl transferase) [Contains: Dipeptidyl-peptidase 1 exclusion domain chain (Dipeptidyl-peptidase I exclusion dom	51842.1	6.53
P53999	Activated RNA polymerase II transcriptional coactivator p15 (SUB1 homolog) (Positive cofactor 4) (PC4) (p14)	14264.2	9.6
P54105	Methylosome subunit pICln (Chloride conductance regulatory protein ICln) (I(Cln)) (Chloride channel, nucleotide sensitive 1A) (Chloride ion current inducer protein) (ClCI) (Reticulocyte pICln)	26215.5	3.97
P54577	Tyrosyl-tRNA synthetase, cytoplasmic (EC 6,1,1,1) (Tyrosyl--tRNA ligase) (TyrRS)	59012.6	6.64
P54578	Ubiquitin carboxyl-terminal hydrolase 14 (EC 3,1,2,15) (Ubiquitin thiolesterase 14) (Ubiquitin-specific-processing protease 14) (Deubiquitinating enzyme 14)	55938.2	5.2
P54819	Adenylate kinase isoenzyme 2, mitochondrial (EC 2,7,4,3) (ATP-AMP transphosphorylase)	26346.7	7.85
P54920	Alpha-soluble NSF attachment protein (SNAP-alpha) (N-ethylmaleimide-sensitive factor attachment protein, alpha)	33247	5.23
P55010	Eukaryotic translation initiation factor 5 (eIF-5)	49223	5.41
P55072	Transitional endoplasmic reticulum ATPase (TER ATPase) (15S Mg(2+)-ATPase p97 subunit) (Valosin-containing protein) (VCP)	89191.1	5.14
P55084	Trifunctional enzyme subunit beta, mitochondrial precursor (TP-beta) [Includes: 3-ketoacyl-CoA thiolase (EC 2,3,1,16) (Acetyl-CoA acyltransferase) (Beta-ketothiolase)] - Homo sapiens (Human)	51294.8	9.44
P55145	ARMET protein precursor (Arginine-rich protein) - Homo sapiens (Human)	20256.7	8.69
P55209	Nucleosome assembly protein 1-like 1 (NAP-1-related protein) (hNRP) - Homo sapiens (Human)	45374.4	4.36
P55263	Adenosine kinase (EC 2,7,1,20) (AK) (Adenosine 5*-phosphotransferase)	40545.7	6.23
P55327	Tumor protein D52 (N8 protein) - Homo sapiens (Human)	19863.2	4.94
P55735	SEC13-related protein (SEC13-like protein 1)	35409.5	5.22
P55769	NHP2-like protein 1 (High mobility group-like nuclear protein 2 homolog 1) (U4/U6,U5 tri-snRNP 15,5 kDa protein) (OTK27) (hSNU13) - Homo sapiens (Human)	14042.4	8.72
P55786	Puromycin-sensitive aminopeptidase (EC 3,4,11,-) (PSA)	103277	5.49
P55884	Eukaryotic translation initiation factor 3 subunit 9 (eIF-3 eta) (eIF3 p116) (eIF3 p110) (eIF3b) (Prt1 homolog) (hPrt1)	92492.1	4.89
P55957	BH3 interacting domain death agonist (BID)	21994.8	5.27
P56134	ATP synthase f chain, mitochondrial (EC 3,6,3,14)	10786.7	9.7
P56385	ATP synthase e chain, mitochondrial (EC 3,6,3,14) - Homo sapiens (Human)	7802	9.35
P56470	Galectin-4 (Lactose-binding lectin 4) (L-36 lactose-binding protein) (L36LBP) (Antigen NY-CO-27) - Homo sapiens (Human)	35941.3	9.21
P56537	Eukaryotic translation initiation factor 6 (eIF-6) (B4 integrin interactor) (CAB) (p27(BBP)) (B(2)GCN homolog) - Homo sapiens (Human)	26599.2	4.56
P57721	Poly(rC)-binding protein 3 (Alpha-CP3)	35938.5	8.21
P58107	Epiplakin (450 kDa epidermal antigen) - Homo sapiens (Human)	553097	5.43
P58546	Myotrophin (V-1 protein)	12763.7	5.28
P59190	Ras-related protein Rab-15	24390.8	5.53
P59998	Actin-related protein 2/3 complex subunit 4 (ARP2/3 complex 20 kDa subunit) (p20-ARC)	19535.9	8.53
P60174	Triosephosphate isomerase (EC 5,3,1,1) (TIM) (Triose-phosphate isomerase)	26538.4	6.51
P60660	Myosin light polypeptide 6 (Myosin light chain alkali 3) (Myosin light chain 3) (MLC-3) (LC17)	16799	4.56
P60709	Actin, cytoplasmic 1 (Beta-actin)	41737	5.29
P60842	Eukaryotic initiation factor 4A-I (EC 3,6,1,-) (ATP-dependent RNA helicase eIF4A-1) (eIF4A-I) (eIF-4A-I)	46154.2	5.32
P60866	40S ribosomal protein S20 - Homo sapiens (Human)	13372.8	9.95
P60891	Ribose-phosphate pyrophosphokinase I (EC 2,7,6,1) (Phosphoribosyl pyrophosphate synthetase I) (PRS-I) (PPRibP)	34703.3	6.56
P60900	Proteasome subunit alpha type 6 (EC 3,4,25,1) (Proteasome iota chain) (Macropain iota chain) (Multicatalytic endopeptidase complex iota chain) (27 kDa prosomal protein) (PROS-27) (p27K)	27399.6	6.35
P60903	Calpactin I light chain (S100 calcium-binding protein A10) (p10 protein) (p11) (Cellular ligand of annexin II)	11072	7.3
P60953	Cell division control protein 42 homolog precursor (G25K GTP-binding protein)	21310.7	5.77
P60981	Destrin (Actin-depolymerizing factor) (ADF)	18374.7	8.12
P60983	Glia maturation factor beta (GMF-beta)	16582.1	5.19
P61019	Ras-related protein Rab-2A	23545.7	6.08
P61020	Ras-related protein Rab-5B	23706.9	8.29
P61081	NEDD8-conjugating enzyme Ubc12 (EC 6,3,2,-) (Ubiquitin-conjugating enzyme E2 M) (NEDD8 protein ligase) (NEDD8 carrier protein)	20900.1	7.57
P61086	Ubiquitin-conjugating enzyme E2-25 kDa (EC 6,3,2,19) (Ubiquitin-protein ligase) (Ubiquitin carrier protein) (E2(25K)) (Huntingtin-interacting protein 2) (HIP-2)	22275.6	5.33
P61088	Ubiquitin-conjugating enzyme E2 N (EC 6,3,2,19) (Ubiquitin-protein ligase N) (Ubiquitin carrier protein N) (Ubc13) (Bendless-like ubiquitin-conjugating enzyme)	17137.9	6.13
P61106	Ras-related protein Rab-14	23765.9	5.86
P61158	Actin-like protein 3 (Actin-related protein 3)	47371.4	5.61
P61160	Actin-like protein 2 (Actin-related protein 2)	44761	6.29
P61163	Alpha-centractin (Centractin) (Centrosome-associated actin homolog) (Actin-RPV) (ARP1)	42614	6.19
P61204	ADP-ribosylation factor 3	20469.7	7.03
P61224	Ras-related protein Rap-1b precursor (GTP-binding protein smg p21B)	20824.9	5.65
P61225	Ras-related protein Rap-2b precursor	20504.5	4.73
P61247	40S ribosomal protein S3a - Homo sapiens (Human)	29813.9	9.75
P61254	60S ribosomal protein L26	17258.3	9.99
P61289	Proteasome activator complex subunit 3 (Proteasome activator 28-gamma subunit) (PA28gamma) (PA28g) (Activator of multicatalytic protease subunit 3) (11S regulator complex gamma subunit) (REG-gamma) (Ki nuclear autoantigen)	29506.2	5.69
P61313	60S ribosomal protein L15 - Homo sapiens (Human)	24015	9.99
P61326	Protein mago nashi homolog	17163.7	5.74
P61353	60S ribosomal protein L27 - Homo sapiens (Human)	15666.6	9.99
P61457	Pterin-4-alpha-carbinolamine dehydratase (EC 4,2,1,96) (PHS) (4-alpha-hydroxy-tetrahydropterin dehydratase) (Phenylalanine hydroxylase-stimulating protein) (Pterin carbinolamine dehydratase) (PCD) (Dimerization cofactor of hepatocyte nuclear factor 1-alpha) (Dimerization cofactor of HNF1) (DCoH) - Homo sapiens (Human)	11868.5	6.31
P61513	60S ribosomal protein L37a - Homo sapiens (Human)	10144.1	9.99
P61586	Transforming protein RhoA precursor (H12)	21768.3	5.83
P61599	N-acetyltransferase 5 (EC 2,3,1,-) - Homo sapiens (Human)	20368.3	4.98
P61604	10 kDa heat shock protein, mitochondrial (Hsp10) (10 kDa chaperonin) (CPN10) (Early-pregnancy factor) (EPF)	10800.5	8.91
P61626	Lysozyme C precursor (EC 3,2,1,17) (1,4-beta-N-acetylmuramidase C)	16537.1	9.38
P61758	Prefoldin subunit 3 (Von Hippel-Lindau-binding protein 1) (VHL-binding protein 1) (VBP-1) (HIBBJ46)	22626	6.64
P61769	Beta-2-microglobulin precursor [Contains: Beta-2-microglobulin variant pI 5,3]	13714.6	6.06
P61916	Epididymal secretory protein E1 precursor (Niemann-Pick disease type C2 protein) (hE1)	16570.3	7.57
P61970	Nuclear transport factor 2 (NTF-2) (Placental protein 15) (PP15)	14478.6	5.1
P61978	Heterogeneous nuclear ribonucleoprotein K (hnRNP K) (Transformation up-regulated nuclear protein) (TUNP)	50976.5	5.39
P61981	14-3-3 protein gamma (Protein kinase C inhibitor protein 1) (KCIP-1)	28171.5	4.8
P62081	40S ribosomal protein S7	22127	9.99
P62136	Serine/threonine-protein phosphatase PP1-alpha catalytic subunit (EC 3,1,3,16) (PP-1A)	37512.3	5.94
P62140	Serine/threonine protein phosphatase PP1-beta catalytic subunit (EC 3,1,3,16) (PP-1B)	37055.9	5.85
P62158	Calmodulin (CaM)	16706.5	4.09
P62191	26S protease regulatory subunit 4 (P26s4) (Proteasome 26S subunit ATPase 1) - Homo sapiens (Human)	49184.8	5.87
P62195	26S protease regulatory subunit 8 (Proteasome subunit p45) (p45/SUG) (Proteasome 26S subunit ATPase 5) (Thyroid hormone receptor-interacting protein 1) (TRIP1)	45626.3	7.11
P62241	40S ribosomal protein S8	24074.1	9.99
P62244	40S ribosomal protein S15a	14708.4	9.99
P62249	40S ribosomal protein S16	16314.2	9.99
P62258	14-3-3 protein epsilon (14-3-3E)	29174.1	4.63
P62263	40S ribosomal protein S14	16141.6	9.99
P62266	40S ribosomal protein S23 - Homo sapiens (Human)	15676.4	9.99
P62269	40S ribosomal protein S18 (Ke-3) (Ke3)	17718.8	9.99
P62277	40S ribosomal protein S13	17091.2	9.99
P62280	40S ribosomal protein S11 - Homo sapiens (Human)	18299.6	9.99
P62318	Small nuclear ribonucleoprotein Sm D3 (snRNP core protein D3) (Sm-D3) - Homo sapiens (Human)	13916.3	9.99
P62330	ADP-ribosylation factor 6 - Homo sapiens (Human)	19951.1	9.04
P62333	26S protease regulatory subunit S10B (Proteasome subunit p42) (Proteasome 26S subunit ATPase 6)	44173.2	7.09
P62424	60S ribosomal protein L7a (Surfeit locus protein 3) (PLA-X polypeptide) - Homo sapiens (Human)	29864.6	9.99
P62491	Ras-related protein Rab-11A (Rab-11) (YL8)	24262.4	6.14
P62495	Eukaryotic peptide chain release factor subunit 1 (eRF1) (Eukaryotic release factor 1) (TB3-1) (Cl1 protein)	48899.9	5.51
P62633	Cellular nucleic acid-binding protein (CNBP) (Zinc finger protein 9) - Homo sapiens (Human)	19462.9	8
P62701	40S ribosomal protein S4, X isoform (Single copy abundant mRNA protein) (SCR10)	29466.7	9.99
P62745	Rho-related GTP-binding protein RhoB precursor (H6)	22123.5	5.1
P62750	60S ribosomal protein L23a - Homo sapiens (Human)	17695.1	9.99
P62753	40S ribosomal protein S6 (Phosphoprotein NP33)	28680.8	9.99
P62805	Histone H4	11236.2	9.99
P62820	Ras-related protein Rab-1A (YPT1-related protein)	22546.7	5.93
P62826	GTP-binding nuclear protein Ran (GTPase Ran) (Ras-like protein TC4) (Androgen receptor-associated protein 24)	24292	7.2
P62829	60S ribosomal protein L23 (Ribosomal protein L17)	14865.5	9.99
P62834	Ras-related protein Rap-1A precursor (GTP-binding protein smg-p21A) (Ras-related protein Krev-1) (C21KG) (G-22K)	20987.3	6.39
P62841	40S ribosomal protein S15 (RIG protein) - Homo sapiens (Human)	16909	9.99
P62847	40S ribosomal protein S24 - Homo sapiens (Human)	15423.3	9.99
P62851	40S ribosomal protein S25	13742.2	9.99
P62854	40S ribosomal protein S26	12884.3	9.99
P62857	40S ribosomal protein S28	7841.1	9.99
P62873	Guanine nucleotide-binding protein G(I)/G(S)/G(T) beta subunit 1 (Transducin beta chain 1)	37246	5.6
P62879	Guanine nucleotide-binding protein G(I)/G(S)/G(T) beta subunit 2 (Transducin beta chain 2) (G protein beta 2 subunit)	37200.1	5.6
P62888	60S ribosomal protein L30	12652.9	9.66
P62899	60S ribosomal protein L31 - Homo sapiens (Human)	14462.9	9.99
P62906	60S ribosomal protein L10a (CSA-19) - Homo sapiens (Human)	24700.3	9.94
P62910	60S ribosomal protein L32 - Homo sapiens (Human)	15728.7	9.99
P62913	60S ribosomal protein L11 (CLL-associated antigen KW-12)	20121.3	9.64
P62917	60S ribosomal protein L8 - Homo sapiens (Human)	27893.6	9.99
P62937	Peptidyl-prolyl cis-trans isomerase A (EC 5,2,1,8) (PPIase) (Rotamase) (Cyclophilin A) (Cyclosporin A-binding protein)	17881.4	7.82
P62942	FK506-binding protein 1A (EC 5,2,1,8) (Peptidyl-prolyl cis-trans isomerase) (PPIase) (Rotamase) (12 kDa FKBP) (FKBP-12) (Immunophilin FKBP12)	11819.6	8.08
P62988	Ubiquitin	8564.9	6.56
P62993	Growth factor receptor-bound protein 2 (Adapter protein GRB2) (SH2/SH3 adapter GRB2) (Protein Ash)	25206.5	5.89
P63000	Ras-related C3 botulinum toxin substrate 1 precursor (p21-Rac1) (Ras-like protein TC25)	21450.2	8.77
P63104	14-3-3 protein zeta/delta (Protein kinase C inhibitor protein 1) (KCIP-1)	27745.3	4.73
P63172	Dynein light chain Tctex-type 1 (T-complex testis-specific protein 1 homolog) (Protein CW-1) - Homo sapiens (Human)	12452.1	5
P63173	60S ribosomal protein L38 - Homo sapiens (Human)	8086.7	9.99
P63208	S-phase kinase-associated protein 1A (Cyclin A/CDK2-associated protein p19) (p19A) (p19skp1) (RNA polymerase II elongation factor-like protein) (Organ of Corti protein 2) (OCP-II protein) (OCP-2) (Transcription elongation factor B) (S	18526.9	4.4
P63241	Eukaryotic translation initiation factor 5A (eIF-5A) (eIF-4D) (Rev-binding factor)	16701.2	5.08
P63244	Guanine nucleotide-binding protein beta subunit 2-like 1 (Guanine nucleotide-binding protein beta subunit-like protein 12,3) (Receptor of activated protein kinase C 1) (RACK1) (Receptor for activated C kinase)	35076.9	7.6
P63261	Actin, cytoplasmic 2 (Gamma-actin)	41793.1	5.31
P63272	Transcription elongation factor SPT4 (hSPT4) (DRB sensitivity-inducing factor small subunit) (DSIF small subunit) (DSIF p14) - Homo sapiens (Human)	13193.3	8.29
P63279	SUMO-conjugating enzyme UBC9 (EC 6,3,2,-) (SUMO-protein ligase) (Ubiquitin-conjugating enzyme E2 I) (Ubiquitin-protein ligase I) (Ubiquitin carrier protein I) (Ubiquitin carrier protein 9) (p18) - Homo sapiens (Human)	18006.9	8.87
P67775	Serine/threonine-protein phosphatase 2A catalytic subunit alpha isoform (EC 3,1,3,16) (PP2A-alpha) (Replication protein C) (RP-C)	35594.4	5.3
P67809	Nuclease sensitive element-binding protein 1 (Y-box-binding protein 1) (Y-box transcription factor) (YB-1) (CCAAT-binding transcription factor I subunit A) (CBF-A) (Enhancer factor I subunit A) (EFI-A) (DNA-binding protein B) (DBPB) - Homo sapiens (Human)	35793.1	9.88
P68036	Ubiquitin-conjugating enzyme E2 L3 (EC 6,3,2,19) (Ubiquitin-protein ligase L3) (Ubiquitin carrier protein L3) (UbcH7) (E2-F1) (L-UBC)	17861.7	8.68
P68104	Elongation factor 1-alpha 1 (EF-1-alpha-1) (Elongation factor 1 A-1) (eEF1A-1) (Elongation factor Tu) (EF-Tu)	50141.1	9.1
P68363	Tubulin alpha-ubiquitous chain (Alpha-tubulin ubiquitous) (Tubulin K-alpha-1)	50151.9	4.94
P68371	Tubulin beta-2C chain (Tubulin beta-2 chain)	49831.3	4.79
P68402	Platelet-activating factor acetylhydrolase IB beta subunit (EC 3,1,1,47) (PAF acetylhydrolase 30 kDa subunit) (PAF-AH 30 kDa subunit) (PAF-AH beta subunit) (PAFAH beta subunit)	25569.4	5.57
P68431	Histone H3,1 (H3/a) (H3/b) (H3/c) (H3/d) (H3/f) (H3/h) (H3/i) (H3/j) (H3/k) (H3/l) - Homo sapiens (Human)	15273	9.99
P69905	Hemoglobin subunit alpha (Hemoglobin alpha chain) (Alpha-globin) - Homo sapiens (Human)	15126.4	8.73
P78330	Phosphoserine phosphatase (EC 3,1,3,3) (PSP) (O-phosphoserine phosphohydrolase) (PSPase) (L-3-phosphoserine phosphatase)	25007.8	5.53
P78371	T-complex protein 1 subunit beta (TCP-1-beta) (CCT-beta)	57357.3	6.02
P78417	Glutathione transferase omega-1 (EC 2,5,1,18) (GSTO 1-1)	27566	6.24
P80188	Neutrophil gelatinase-associated lipocalin precursor (NGAL) (p25) (25 kDa alpha-2-microglobulin-related subunit of MMP-9) (Lipocalin-2) (Oncogene 24p3) - Homo sapiens (Human)	22588.2	9.02
P82650	Mitochondrial 28S ribosomal protein S22 (S22mt) (MRP-S22)	41280.6	7.7
P82663	Mitochondrial 28S ribosomal protein S25 (S25mt) (MRP-S25) - Homo sapiens (Human)	20116.5	8.99
P82664	Mitochondrial 28S ribosomal protein S10 (S10mt) (MRP-S10) - Homo sapiens (Human)	22999.6	7.78
P82673	28S ribosomal protein S35, mitochondrial precursor (S35mt) (MRP-S35) (Mitochondrial ribosomal protein S28) (MRP-S28) - Homo sapiens (Human)	36844.5	8.4
P82912	28S ribosomal protein S11, mitochondrial precursor (S11mt) (MRP-S11) (Cervical cancer proto-oncogene 2) (HCC-2) - Homo sapiens (Human)	20615.9	9.99
P82921	Mitochondrial 28S ribosomal protein S21 (S21mt) (MRP-S21) - Homo sapiens (Human)	10741.6	9.99
P83731	60S ribosomal protein L24 (Ribosomal protein L30) - Homo sapiens (Human)	17779.1	9.99
P83916	Chromobox protein homolog 1 (Heterochromatin protein 1 homolog beta) (HP1 beta) (Modifier 1 protein) (M31) (Heterochromatin protein p25) (HP1Hsbeta) (p25beta)	21417.9	4.85
P84077	ADP-ribosylation factor 1	20565.7	6.36
P84085	ADP-ribosylation factor 5	20398.6	6.36
P84095	Rho-related GTP-binding protein RhoG precursor	21308.6	8.41
P84098	60S ribosomal protein L19 - Homo sapiens (Human)	23466.1	9.99
P84243	Histone H3,3	15196.8	9.99
P98179	Putative RNA-binding protein 3 (RNA-binding motif protein 3) (RNPL) - Homo sapiens (Human)	17170.4	8.86
P99999	Cytochrome c	11617.6	9.59
Q00341	Vigilin (High density lipoprotein-binding protein) (HDL-binding protein)	141440	6.43
Q00796	Sorbitol dehydrogenase (EC 1,1,1,14) (L-iditol 2-dehydrogenase) - Homo sapiens (Human)	38165.6	8.25
Q00839	Heterogenous nuclear ribonucleoprotein U (hnRNP U) (Scaffold attachment factor A) (SAF-A) (p120) (pp120)	90479.8	5.76
Q01105	Protein SET (Phosphatase 2A inhibitor I2PP2A) (I-2PP2A) (Template-activating factor I) (TAF-I) (HLA-DR-associated protein II) (PHAPII) (Inhibitor of granzyme A-activated DNase) (IGAAD)	33489	4.23
Q01469	Fatty acid-binding protein, epidermal (E-FABP) (Psoriasis-associated fatty acid-binding protein homolog) (PA-FABP)	15033.3	6.82
Q01518	Adenylyl cyclase-associated protein 1 (CAP 1)	51542.1	8.13
Q01658	TATA-binding protein-associated phosphoprotein (Down-regulator of transcription 1) (Dr1 protein) (Negative cofactor 2 beta) (NC2 beta)	19443.8	4.69
Q01844	RNA-binding protein EWS (EWS oncogene) (Ewing sarcoma breakpoint region 1 protein) - Homo sapiens (Human)	68478.6	9.37
Q02543	60S ribosomal protein L18a - Homo sapiens (Human)	20762.5	9.99
Q02790	FK506-binding protein 4 (EC 5,2,1,8) (Peptidyl-prolyl cis-trans isomerase) (PPIase) (Rotamase) (p59 protein) (HSP-binding immunophilin) (HBI) (FKBP52 protein) (52 kDa FK506-binding protein) (FKBP59)	51673.6	5.35
Q02878	60S ribosomal protein L6 (TAX-responsive enhancer element-binding protein 107) (TAXREB107) (Neoplasm-related protein C140)	32596.9	9.99
Q04637	Eukaryotic translation initiation factor 4 gamma 1 (eIF-4-gamma 1) (eIF-4G1) (eIF-4G 1) (p220)	175536	5.27
Q04760	Lactoylglutathione lyase (EC 4,4,1,5) (Methylglyoxalase) (Aldoketomutase) (Glyoxalase I) (Glx I) (Ketone-aldehyde mutase) (S-D-lactoylglutathione methylglyoxal lyase)	20588.6	5.25
Q04828	Aldo-keto reductase family 1 member C1 (EC 1,1,1,-) (20-alpha-hydroxysteroid dehydrogenase) (EC 1,1,1,149) (20-alpha-HSD) (Trans-1,2-dihydrobenzene-1,2-diol dehydrogenase) (EC 1,3,1,20) (High-affinity hepatic bile acid-binding protein) (HBAB) (Chlordecone reductase homolog HAKRC) (Dihydrodiol dehydrogenase 1/2) (DD1/DD2) - Homo sapiens (Human)	36788.6	8.02
Q04837	Single-stranded DNA-binding protein, mitochondrial precursor (Mt-SSB) (MtSSB) (PWP1-interacting protein 17)	17259.8	9.59
Q04917	14-3-3 protein eta (Protein AS1)	28087.7	4.76
Q05524	Alpha-enolase, lung specific (EC 4,2,1,11) (2-phospho-D-glycerate hydro-lyase) (Non-neural enolase) (NNE) (Phosphopyruvate hydratase) (HLE1)	49477.6	5.79
Q06210	Glucosamine--fructose-6-phosphate aminotransferase [isomerizing] 1 (EC 2,6,1,16) (Hexosephosphate aminotransferase 1) (D-fructose-6-phosphate amidotransferase 1) (GFAT 1) (GFAT1) - Homo sapiens (Human)	78675.7	6.68
Q06323	Proteasome activator complex subunit 1 (Proteasome	28723.3	5.78
Q06830	Peroxiredoxin-1 (EC 1,11,1,15) (Thioredoxin peroxidase 2) (Thioredoxin-dependent peroxide reductase 2) (Proliferation-associated protein PAG) (Natural killer cell-enhancing factor A) (NKEF-A)	22110.5	8.27
Q07020	60S ribosomal protein L18	21503.4	9.99
Q07021	Complement component 1 Q subcomponent-binding protein, mitochondrial precursor (Glycoprotein gC1qBP) (C1qBP) (GC1q-R protein) (Hyaluronan-binding protein 1) (Mitochondrial matrix protein p32) (p33) - Homo sapiens (Human)	31362.4	4.74
Q07812	Apoptosis regulator BAX, membrane isoform alpha	21184.5	5.08
Q07814	Apoptosis regulator BAX, cytoplasmic isoform beta	24220.1	7.74
Q07960	Rho-GTPase-activating protein 1 (GTPase-activating protein rhoOGAP) (Rho-related small GTPase protein activator) (CDC42 GTPase-activating protein) (p50-RhoGAP) - Homo sapiens (Human)	50436	5.85
Q08257	Quinone oxidoreductase (EC 1,6,5,5) (NADPH:quinone reductase) (Zeta-crystallin) - Homo sapiens (Human)	35206.8	8.56
Q08380	Galectin-3-binding protein precursor (Lectin galactoside-binding soluble 3-binding protein) (Mac-2-binding protein) (Mac-2 BP) (MAC2BP) (Tumor-associated antigen 90K)	65331.4	5.13
Q09666	Neuroblast differentiation-associated protein AHNAK (Desmoyokin) (Fragments)	312495	6.29
Q12792	Twinfilin-1 (Protein A6) (Protein tyrosine kinase 9) - Homo sapiens (Human)	42209	6.48
Q12849	G-rich sequence factor 1 (GRSF-1)	50170.3	5.67
Q12904	Multisynthetase complex auxiliary component p43 [Contains: Endothelial monocyte-activating polypeptide 2 (EMAP-II) (Small inducible cytokine subfamily E member 1)] - Homo sapiens (Human)	34352.9	8.61
Q12907	Vesicular integral-membrane protein VIP36 precursor (GP36b glycoprotein) (Lectin, mannose-binding 2)	40228.9	6.46
Q12931	Heat shock protein 75 kDa, mitochondrial precursor (HSP 75) (Tumor necrosis factor type 1 receptor-associated protein) (TRAP-1) (TNFR-associated protein 1)	80110.4	8.3
Q12955	Ankyrin-3 (ANK-3) (Ankyrin-G) - Homo sapiens (Human)	480405	6.12
Q12974	Protein tyrosine phosphatase type IVA protein 2 (EC 3,1,3,48) (Protein-tyrosine phosphatase 4a2) (Protein-tyrosine phosphatase of regenerating liver 2) (PRL-2) (PTP(CAAXII)) (HU-PP-1) (OV-1) - Homo sapiens (Human)	19127.3	8.67
Q13011	Delta3,5-delta2,4-dienoyl-CoA isomerase, mitochondrial precursor (EC 5,3,3,-)	35816.4	8.16
Q13126	S-methyl-5-thioadenosine phosphorylase (EC 2,4,2,28) (5*-methylthioadenosine phosphorylase) (MTA phosphorylase) (MTAPase)	31250.3	6.75
Q13153	Serine/threonine-protein kinase PAK 1 (EC 2,7,11,1) (p21-activated kinase 1) (PAK-1) (P65-PAK) (Alpha-PAK) - Homo sapiens (Human)	60647.2	5.55
Q13155	Multisynthetase complex auxiliary component p38 (Protein JTV-1) - Homo sapiens (Human)	35349	8.45
Q13162	Peroxiredoxin-4 (EC 1,11,1,15) (Prx-IV) (Thioredoxin peroxidase AO372) (Thioredoxin-dependent peroxide reductase A0372) (Antioxidant enzyme AOE372) (AOE37-2)	30540.1	5.86
Q13185	Chromobox protein homolog 3 (Heterochromatin protein 1 homolog gamma) (HP1 gamma) (Modifier 2 protein) (HECH)	20823.6	5.22
Q13263	Transcription intermediary factor 1-beta (TIF1-beta) (Tripartite motif protein 28) (Nuclear corepressor KAP-1) (KRAB-associated protein 1) (KAP-1) (KRAB-interacting protein 1) (KRIP-1) (RING finger protein 96)	88550.2	5.52
Q13404	Ubiquitin-conjugating enzyme E2 variant 1 (UEV-1) (CROC-1) (Ubiquitin-conjugating enzyme variant Kua) (TRAF6-regulated IKK activator 1 beta Uev1A)	25796.9	8.55
Q13405	Mitochondrial 39S ribosomal protein L49 (L49mt) (MRP-L49) (Protein NOF1) (Neighbor of FAU) (NOF)	19198.2	9.47
Q13442	28 kDa heat- and acid-stable phosphoprotein (PDGF-associated protein) (PAP) (PDGFA-associated protein 1) (PAP1) - Homo sapiens (Human)	20630.1	8.84
Q13451	FK506-binding protein 5 (EC 5,2,1,8) (Peptidyl-prolyl cis-trans isomerase) (PPIase) (Rotamase) (51 kDa FK506-binding protein) (FKBP-51) (54 kDa progesterone receptor-associated immunophilin) (FKBP54) (P54) (FF1 antigen) (HSP90-bindin	51212.5	5.71
Q13509	Tubulin beta-3 chain (Tubulin beta-III) (Tubulin beta-4)	50433	4.83
Q13748	Tubulin alpha-2 chain (Alpha-tubulin 2)	49959.8	4.97
Q13765	Nascent polypeptide-associated complex alpha subunit (NAC-alpha) (Alpha-NAC) (Hom s 2,02)	23384	4.52
Q13813	Spectrin alpha chain, brain (Spectrin, non-erythroid alpha chain) (Alpha-II spectrin) (Fodrin alpha chain) - Homo sapiens (Human)	284541	5.22
Q13885	Tubulin beta-2A chain - Homo sapiens (Human)	49907.3	4.78
Q13907	Isopentenyl-diphosphate delta-isomerase 1 (EC 5,3,3,2) (IPP isomerase 1) (Isopentenyl pyrophosphate isomerase 1) (IPPI1)	26319.3	5.93
Q14019	Coactosin-like protein	15813.9	5.55
Q14061	Cytochrome c oxidase copper chaperone - Homo sapiens (Human)	6784	7.22
Q14103	Heterogeneous nuclear ribonucleoprotein D0 (hnRNP D0) (AU-rich element RNA-binding protein 1)	38434.4	7.61
Q14152	Eukaryotic translation initiation factor 3 subunit 10 (eIF-3 theta) (eIF3 p167) (eIF3 p180) (eIF3 p185) (eIF3a)	166570	6.38
Q14160	Protein LAP4 (Protein scribble homolog) (hScrib) - Homo sapiens (Human)	174932	5
Q14197	Immature colon carcinoma transcript 1 protein precursor (Digestion substraction 1) (DS-1) - Homo sapiens (Human)	23630.2	9.99
Q14232	Translation initiation factor eIF-2B subunit alpha (eIF-2B GDP-GTP exchange factor subunit alpha) - Homo sapiens (Human)	33712.4	6.91
Q14247	Src substrate cortactin (Amplaxin) (Oncogene EMS1)	61636.4	5.24
Q14376	UDP-glucose 4-epimerase (EC 5,1,3,2) (Galactowaldenase) (UDP-galactose 4-epimerase) - Homo sapiens (Human)	38281.9	6.26
Q14657	L antigen family member 3 (ITBA2 protein) (ESO-3 protein)	14803.8	8.88
Q14677	Clathrin interactor 1 (Epsin-4) (Epsin-related protein) (EpsinR) (Enthoprotin) (Clathrin-interacting protein localized in the trans-Golgi region) (Clint) - Homo sapiens (Human)	68259.9	6.01
Q14696	Mesoderm development candidate 2 (NY-REN-61 antigen) - Homo sapiens (Human)	26076.8	7.6
Q14697	Neutral alpha-glucosidase AB precursor (EC 3,2,1,84) (Glucosidase II alpha subunit)	106874	5.73
Q14764	Major vault protein (MVP) (Lung resistance-related protein)	99196.2	5.34
Q14847	LIM and SH3 domain protein 1 (LASP-1) (MLN 50)	29717.3	6.61
Q14964	Ras-related protein Rab-39A (Rab-39)	25006.8	7.57
Q14974	Importin beta-1 subunit (Karyopherin beta-1 subunit) (Nuclear factor P97) (Importin 90)	97170.8	4.68
Q15046	Lysyl-tRNA synthetase (EC 6,1,1,6) (Lysine--tRNA ligase) (LysRS) - Homo sapiens (Human)	68048.5	5.94
Q15075	Early endosome antigen 1 (Endosome-associated protein p162) (Zinc finger FYVE domain-containing protein 2)	162466	5.53
Q15084	Protein disulfide-isomerase A6 precursor (EC 5,3,4,1) (Protein disulfide isomerase P5) (Thioredoxin domain-containing protein 7)	48121.6	4.95
Q15102	Platelet-activating factor acetylhydrolase IB gamma subunit (EC 3,1,1,47) (PAF acetylhydrolase 29 kDa subunit) (PAF-AH 29 kDa subunit) (PAF-AH gamma subunit) (PAFAH gamma subunit)	25734.4	6.33
Q15126	Phosphomevalonate kinase (EC 2,7,4,2) (PMKase)	21863.8	5.57
Q15181	Inorganic pyrophosphatase (EC 3,6,1,1) (Pyrophosphate phospho-hydrolase) (PPase)	32660.2	5.54
Q15185	Prostaglandin E synthase 3 (EC 5,3,99,3) (Cytosolic prostaglandin E2 synthase) (cPGES) (Telomerase-binding protein p23) (Hsp90 co-chaperone) (Progesterone receptor complex p23)	18697.5	4.34
Q15257	Serine/threonine-protein phosphatase 2A regulatory subunit B* (PP2A, subunit B*, PR53 isoform) (Phosphotyrosyl phosphatase activator) (PTPA) - Homo sapiens (Human)	40667.8	5.63
Q15286	Ras-related protein Rab-35 (Rab-1C) (GTP-binding protein RAY)	23025.3	8.53
Q15293	Reticulocalbin-1 precursor - Homo sapiens (Human)	38890.2	4.86
Q15363	Transmembrane emp24 domain trafficking protein 2 precursor (Membrane protein p24A)	22761.4	5.08
Q15365	Poly(rC)-binding protein 1 (Alpha-CP1) (hnRNP-E1) (Nucleic acid-binding protein SUB2,3)	37498	6.66
Q15366	Poly(rC)-binding protein 2 (Alpha-CP2) (hnRNP-E2)	38580.3	6.33
Q15369	Transcription elongation factor B polypeptide 1 (RNA polymerase II transcription factor SIII subunit C) (SIII p15) (Elongin-C) (EloC) (Elongin 15 kDa subunit) - Homo sapiens (Human)	12473.2	4.74
Q15370	Transcription elongation factor B polypeptide 2 (RNA polymerase II transcription factor SIII subunit B) (SIII p18) (Elongin B) (EloB) (Elongin 18 kDa subunit) - Homo sapiens (Human)	13132.9	4.73
Q15382	GTP-binding protein Rheb (Ras homolog enriched in brain) - Homo sapiens (Human)	20497.6	5.65
Q15435	Protein phosphatase 1 regulatory subunit 7 (Protein phosphatase 1 regulatory subunit 22) - Homo sapiens (Human)	41564.4	4.84
Q15691	Microtubule-associated protein RP/EB family member 1 (APC-binding protein EB1) (End-binding protein 1) (EB1)	29868	5.02
Q15738	Sterol-4-alpha-carboxylate 3-dehydrogenase, decarboxylating (EC 1,1,1,170) (H105e3 protein) - Homo sapiens (Human)	41900.5	8.16
Q15758	Neutral amino acid transporter B(0) (ATB(0)) (Sodium-dependent neutral amino acid transporter type 2) (RD114/simian type D retrovirus receptor) (Baboon M7 virus receptor) - Homo sapiens (Human)	56598.7	5.34
Q15785	Mitochondrial import receptor subunit TOM34 (Translocase of outer membrane 34 kDa subunit) (hTom34) - Homo sapiens (Human)	34559.6	9.12
Q15819	Ubiquitin-conjugating enzyme E2 variant 2 (MMS2) (Enterocyte differentiation-associated factor EDAF-1) (Enterocyte differentiation-promoting factor) (EDPF-1) (Vitamin D3-inducible protein) (DDVit 1)	16231.7	8.05
Q15836	Vesicle-associated membrane protein 3 (VAMP-3) (Synaptobrevin-3) (Cellubrevin) (CEB) - Homo sapiens (Human)	11178	8.89
Q15843	NEDD8 precursor (Ubiquitin-like protein Nedd8) (Neddylin) - Homo sapiens (Human)	9071.6	7.99
Q16540	Mitochondrial 39S ribosomal protein L23 (L23mt) (MRP-L23) (L23 mitochondrial-related protein) (Ribosomal protein L23-like) - Homo sapiens (Human)	17781.3	9.68
Q16543	Hsp90 co-chaperone Cdc37 (Hsp90 chaperone protein kinase-targeting subunit) (p50Cdc37)	44468.6	5.17
Q16555	Dihydropyrimidinase-related protein 2 (DRP-2) (Collapsin response mediator protein 2) (CRMP-2) (N2A3)	62294	5.95
Q16663	Small inducible cytokine A15 precursor (CCL15) (Macrophage inflammatory protein 5) (MIP-5) (Chemokine CC-2) (HCC-2) (NCC-3) (MIP-1 delta) (Leukotactin-1) (LKN-1) (Mrp-2b) [Contains: CCL15(22-92); CCL15(25-92); CCL15(29-92)] - Homo sapiens (Human)	12248.6	8.49
Q16718	NADH-ubiquinone oxidoreductase 13 kDa-B subunit (EC 1,6,5,3) (EC 1,6,99,3) (Complex I-13Kd-B) (CI-13Kd-B) (Complex I subunit B13)	13327.6	5.77
Q16740	Putative ATP-dependent Clp protease proteolytic subunit, mitochondrial precursor (EC 3,4,21,92) (Endopeptidase Clp)	30180.2	8.26
Q16762	Thiosulfate sulfurtransferase (EC 2,8,1,1) (Rhodanese)	33297.9	6.83
Q16795	NADH dehydrogenase [ubiquinone] 1 alpha subcomplex subunit 9, mitochondrial precursor (EC 1,6,5,3) (EC 1,6,99,3) (NADH-ubiquinone oxidoreductase 39 kDa subunit) (Complex I-39kD) (CI-39kD) - Homo sapiens (Human)	42509.8	9.81
Q16822	Phosphoenolpyruvate carboxykinase [GTP], mitochondrial precursor (EC 4,1,1,32) (Phosphoenolpyruvate carboxylase) (PEPCK-M)	70637.4	7.56
Q16836	Short chain 3-hydroxyacyl-CoA dehydrogenase, mitochondrial precursor (EC 1,1,1,35) (HCDH) (Medium and short chain L-3-hydroxyacyl-coenzyme A dehydrogenase)	34277.7	8.88
Q16881	Thioredoxin reductase 1, cytoplasmic precursor (EC 1,8,1,9) (TR) (TR1)	54707	6.07
Q32MZ4	Leucine-rich repeat flightless-interacting protein 1 (LRR FLII-interacting protein 1) (TAR RNA-interacting protein) (GC-binding factor 2) - Homo sapiens (Human)	89253.5	4.59
Q3ZCQ8	Import inner membrane translocase subunit TIM50, mitochondrial precursor - Homo sapiens (Human)	39646.4	8.55
Q4V328	GRIP1-associated protein 1 (GRASP-1) - Homo sapiens (Human)	95990	5.08
Q5JRX3	Presequence protease, mitochondrial precursor (EC 3,4,24,-) (hPreP) (Pitrilysin metalloproteinase 1) (Metalloprotease 1) (hMP1) - Homo sapiens (Human)	117455	6.5
Q5T653	39S ribosomal protein L2, mitochondrial precursor (L2mt) (MRP-L2) - Homo sapiens (Human)	33301	9.99
Q5U5X0	LYR motif-containing protein 7 - Homo sapiens (Human)	11954.9	9.67
Q5VYY1	Ankyrin repeat domain-containing protein 22 - Homo sapiens (Human)	21848.8	9.07
Q6IBS0	Twinfilin-2 (Twinfilin-1-like protein) (A6-related protein) (hA6RP) (Protein tyrosine kinase 9-like) - Homo sapiens (Human)	39548.2	6.37
Q6P1L8	39S ribosomal protein L14, mitochondrial precursor (L14mt) (MRP-L14) (MRP-L32) - Homo sapiens (Human)	15947.8	9.99
Q6P587	Fumarylacetoacetate hydrolase domain-containing protein 1 (EC 3,-,-,-) (YISK-like) - Homo sapiens (Human)	24843.1	6.96
Q6PKG0	La-related protein 1 (La ribonucleoprotein domain family member 1)	123511	8.91
Q71U36	Tubulin alpha-3 chain (Alpha-tubulin 3) (Tubulin B-alpha-1)	50135.9	4.94
Q7KZF4	Staphylococcal nuclease domain-containing protein 1 (p100 co-activator) (100 kDa coactivator) (EBNA2 coactivator p100)	101998	6.74
Q7Z4W1	L-xylulose reductase (EC 1,1,1,10) (XR) (Dicarbonyl/L-xylulose reductase) (Kidney dicarbonyl reductase) (kiDCR) (Carbonyl reductase II) (Sperm surface protein P34H) - Homo sapiens (Human)	25913.2	8.33
Q86SX6	Glutaredoxin-related protein 5 - Homo sapiens (Human)	16627.9	6.28
Q86VP6	Cullin-associated NEDD8-dissociated protein 1 (Cullin-associated and neddylation-dissociated protein 1) (p120 CAND1) (TBP-interacting protein TIP120A) (TBP-interacting protein of 120 kDa A)	136376	5.52
Q86VU5	Catechol-O-methyltransferase domain-containing protein 1 (EC 2,1,1,-) - Homo sapiens (Human)	28808.8	8.71
Q8N183	Mimitin, mitochondrial precursor (Myc-induced mitochondrial protein) (MMTN) (B17,2-like) (B17,2L) - Homo sapiens (Human)	19856.4	8.94
Q8N1G4	Leucine-rich repeat-containing protein 47 - Homo sapiens (Human)	63473.3	8.55
Q8N5N7	Mitochondrial 39S ribosomal protein L50 (L50mt) (MRP-L50) - Homo sapiens (Human)	18325	7.73
Q8N983	39S ribosomal protein L43, mitochondrial precursor (L43mt) (MRP-L43) (Mitochondrial ribosomal protein bMRP36a) - Homo sapiens (Human)	23430.9	8.97
Q8NBJ7	Sulfatase-modifying factor 2 precursor (C-alpha-formyglycine-generating enzyme 2) - Homo sapiens (Human)	33857.3	7.78
Q8NBN7	Retinol dehydrogenase 13 (EC 1,1,1,-) - Homo sapiens (Human)	35932.4	8.22
Q8NBS9	Thioredoxin domain-containing protein 5 precursor (Thioredoxin-like protein p46) (Endoplasmic reticulum protein ERp46) - Homo sapiens (Human)	47629.1	5.63
Q8TAA3	Proteasome subunit alpha type 7-like (EC 3,4,25,1)	28558	9.08
Q8TCD5	5*(3*)-deoxyribonucleotidase, cytosolic type (EC 3,1,3,-) (Cytosolic 5*,3*-pyrimidine nucleotidase) (Deoxy-5*-nucleotidase 1) (dNT-1)	23382.9	6.18
Q8TE68	Epidermal growth factor receptor kinase substrate 8-like protein 1 (Epidermal growth factor receptor pathway substrate 8-related protein 1) (EPS8-like protein 1) - Homo sapiens (Human)	80309.5	5.76
Q8TEX9	Importin-4 (Importin 4b) (Imp4b) (Ran-binding protein 4) (RanBP4) - Homo sapiens (Human)	118718	4.88
Q8WUM4	Programmed cell death 6-interacting protein (PDCD6-interacting protein) (ALG-2-interacting protein 1) (Hp95)	96023.6	6.13
Q8WUR7	UPF0235 protein C15orf40 - Homo sapiens (Human)	13321.6	9.46
Q8WW12	PEST proteolytic signal-containing nuclear protein (PEST-containing nuclear protein) (PCNP) - Homo sapiens (Human)	18925	6.86
Q8WWI1	LIM domain only protein 7 (LOMP) (F-box only protein 20) - Homo sapiens (Human)	192711	8.35
Q92506	Estradiol 17-beta-dehydrogenase 8 (EC 1,1,1,62) (17-beta-HSD 8) (17-beta-hydroxysteroid dehydrogenase 8) (Protein Ke6) (Ke-6)	26973.9	6.09
Q92520	Protein FAM3C precursor (Protein GS3786) - Homo sapiens (Human)	24680.6	8.52
Q92598	Heat-shock protein 105 kDa (Heat shock 110 kDa protein) (Antigen NY-CO-25)	96865.5	5.28
Q92688	Acidic leucine-rich nuclear phosphoprotein 32 family member B (PHAPI2 protein) (Silver-stainable protein SSP29) (Acidic protein rich in leucines)	28787.9	3.94
Q92876	Kallikrein-6 precursor (EC 3,4,21,-) (Protease M) (Neurosin) (Zyme) (SP59) (Serine protease 9) (Serine protease 18) - Homo sapiens (Human)	26855.9	7.15
Q92882	Osteoclast-stimulating factor 1	23798.9	5.19
Q92888	Rho guanine nucleotide exchange factor 1 (p115-RhoGEF) (p115RhoGEF) (115 kDa guanine nucleotide exchange factor) (Sub1,5) - Homo sapiens (Human)	102436	5.47
Q92890	Ubiquitin fusion degradation protein 1 homolog (UB fusion protein 1) - Homo sapiens (Human)	38725.5	5.96
Q92945	Far upstream element-binding protein 2 (FUSE-binding protein 2) (KH type splicing regulatory protein) (KSRP) (p75)	72709.4	8.02
Q93084	Sarcoplasmic/endoplasmic reticulum calcium ATPase 3 (EC 3,6,3,8) (Calcium pump 3) (SERCA3) (SR Ca(2+)-ATPase 3)	113978	5.42
Q969H8	Protein C19orf10 precursor (Stromal cell-derived growth factor SF20) (Interleukin-25) (IL-25)	18795.3	6.2
Q969T9	WW domain-binding protein 2 (WBP-2) - Homo sapiens (Human)	28087.1	5.65
Q96AB3	Isochorismatase domain-containing protein 2, mitochondrial precursor - Homo sapiens (Human)	22337.3	7.67
Q96AE4	Far upstream element-binding protein 1 (FUSE-binding protein 1) (FBP) (DNA helicase V) (HDH V)	67473.6	7.18
Q96AT9	Ribulose-phosphate 3-epimerase (EC 5,1,3,1) (Ribulose-5-phosphate-3-epimerase)	24927.9	5.33
Q96B97	SH3-domain kinase-binding protein 1 (Cbl-interacting protein of 85 kDa) (Human Src-family kinase-binding protein 1) (HSB-1) (CD2-binding protein 3) (CD2BP3) - Homo sapiens (Human)	73126.6	6.24
Q96BM9	ADP-ribosylation factor-like protein 8A (ADP-ribosylation factor-like protein 10B) (Novel small G protein indispensable for equal chromosome segregation 2) - Homo sapiens (Human)	21416	7.62
Q96C19	EF-hand domain-containing protein 2 (Swiprosin-1)	26697.4	5.15
Q96C86	Scavenger mRNA decapping enzyme DcpS (EC 3,-,-,-) (DCS-1) (Hint-related 7meGMP-directed hydrolase) (Histidine triad protein member 5) (HINT-5)	38681	5.84
Q96C90	Protein phosphatase 1 regulatory subunit 14B (Phospholipase C beta 3 neighbouring gene protein) - Homo sapiens (Human)	15911	4.76
Q96EK6	Glucosamine 6-phosphate N-acetyltransferase (EC 2,3,1,4) (Phosphoglucosamine transacetylase) (Phosphoglucosamine acetylase) - Homo sapiens (Human)	20749.2	8.17
Q96EL3	39S ribosomal protein L53, mitochondrial precursor (L53mt) (MRP-L53) - Homo sapiens (Human)	12106.9	9.05
Q96EY8	Cob(I)yrinic acid a,c-diamide adenosyltransferase, mitochondrial precursor (EC 2,5,1,17) (Cob(I)alamin adenosyltransferase) (Methylmalonic aciduria type B protein) - Homo sapiens (Human)	27388.4	8.86
Q96FN5	Kinesin-like protein KIF12 - Homo sapiens (Human)	70660.5	9.19
Q96FQ6	Protein S100-A16 (S100 calcium-binding protein A16) (Protein S100F) - Homo sapiens (Human)	11801.5	6.27
Q96FW1	Ubiquitin thiolesterase protein OTUB1 (EC 3,4,-,-) (Otubain 1) (OTU domain-containing ubiquitin aldehyde-binding protein 1) (Ubiquitin-specific-processing protease OTUB1) (Deubiquitinating enzyme OTUB1)	31284.2	4.85
Q96GC5	39S ribosomal protein L48, mitochondrial precursor (L48mt) (MRP-L48) - Homo sapiens (Human)	23934.9	9.04
Q96HE7	ERO1-like protein alpha precursor (EC 1,8,4,-) (ERO1-Lalpha) (Oxidoreductin-1-Lalpha) (Endoplasmic oxidoreductin-1-like protein) (ERO1-L) - Homo sapiens (Human)	54393	5.48
Q96K17	Transcription factor BTF3 homolog 4 (Basic transcription factor 3-like 4)	17270.6	5.95
Q96KP4	Cytosolic nonspecific dipeptidase (Glutamate carbo	52878.8	5.66
Q96MM6	Heat shock 70 kDa protein 12B - Homo sapiens (Human)	75688	8.81
Q96MW5	Conserved oligomeric Golgi complex component 8 - Homo sapiens (Human)	68452	5.16
Q96QK1	Vacuolar protein sorting 35 (Vesicle protein sorting 35) (hVPS35) (Maternal-embryonic 3)	91707.5	5.32
Q96TA1	Niban-like protein (Meg-3)	82683.8	5.81
Q99439	Calponin-2 (Calponin H2, smooth muscle) (Neutral calponin)	33566.1	6.92
Q99471	Prefoldin subunit 5 (C-myc-binding protein Mm-1) (Myc modulator 1) - Homo sapiens (Human)	17328.3	5.94
Q99497	Protein DJ-1 (Oncogene DJ1)	19891.2	6.33
Q99519	Sialidase-1 precursor (EC 3,2,1,18) (Lysosomal sialidase) (N-acetyl-alpha-neuraminidase 1) (Acetylneuraminyl hydrolase) (G9 sialidase) - Homo sapiens (Human)	45467.6	5.58
Q99595	Mitochondrial import inner membrane translocase subunit Tim17-A (Inner membrane preprotein translocase Tim17a)	18023.7	7.72
Q99598	Translin-associated protein X (Translin-associated factor X)	33112.7	6.1
Q99623	Prohibitin-2 (B-cell receptor-associated protein BAP37) (Repressor of estrogen receptor activity) (D-prohibitin)	33296.5	9.83
Q99627	COP9 signalosome complex subunit 8 (Signalosome subunit 8) (SGN8) (JAB1-containing signalosome subunit 8) (COP9 homolog) (hCOP9)	23225.8	5.25
Q99714	3-hydroxyacyl-CoA dehydrogenase type II (EC 1,1,1,35) (Type II HADH) (3-hydroxy-2-methylbutyryl-CoA dehydrogenase) (EC 1,1,1,178) (Endoplasmic reticulum-associated amyloid beta-peptide-binding protein) (Short-chain type dehydrogenase/	26792	7.87
Q99729	Heterogeneous nuclear ribonucleoprotein A/B (hnRNP A/B) (APOBEC-1-binding protein 1) (ABBP-1)	36612.7	9.04
Q99733	Nucleosome assembly protein 1-like 4 (Nucleosome assembly protein 2) (NAP2) - Homo sapiens (Human)	42823.6	4.6
Q99747	Gamma-soluble NSF attachment protein (SNAP-gamma) (N-ethylmaleimide-sensitive factor attachment protein, gamma)	34746.5	5.3
Q99828	Calcium and integrin-binding protein 1 (Calmyrin) (DNA-PKcs-interacting protein) (Kinase-interacting protein) (KIP) (CIB) (SNK-interacting protein 2-28) (SIP2-28) - Homo sapiens (Human)	21586.3	4.65
Q99829	Copine-1 (Copine I)	59059.1	5.52
Q99832	T-complex protein 1 subunit eta (TCP-1-eta) (CCT-eta) (HIV-1 Nef-interacting protein)	59367	7.55
Q99867	Tubulin beta-4q chain - Homo sapiens (Human)	48434.8	5.11
Q99873	Protein arginine N-methyltransferase 1 (EC 2,1,1,-) (Interferon receptor 1-bound protein 4) - Homo sapiens (Human)	41485.8	5.31
Q9BPW8	Protein NipSnap1 - Homo sapiens (Human)	33310.2	9.35
Q9BQE3	Tubulin alpha-6 chain (Alpha-tubulin 6)	49895.6	4.96
Q9BQE4	Selenoprotein S (VCP-interacting membrane protein) - Homo sapiens (Human)	21116.2	9.65
Q9BRA2	Thioredoxin-like protein 5 (14 kDa thioredoxin-related protein) (TRP14) (Protein 42-9-9) - Homo sapiens (Human)	13940.9	5.4
Q9BRG1	Vacuolar protein sorting-associated protein 25 (hVps25) (ELL-associated protein of 20 kDa) (Dermal papilla-derived protein 9) - Homo sapiens (Human)	20747.8	5.97
Q9BRJ2	39S ribosomal protein L45, mitochondrial precursor (L45mt) (MRP-L45) - Homo sapiens (Human)	35351.1	9.14
Q9BRK5	45 kDa calcium-binding protein precursor (Cab45) (Stromal cell-derived factor 4) (SDF-4)	41807	4.76
Q9BRT3	Uncharacterized protein C17orf37 (Protein C35) (HBV X-transactivated gene 4 protein) - Homo sapiens (Human)	12403	4.4
Q9BT78	COP9 signalosome complex subunit 4 (Signalosome subunit 4) (SGN4) (JAB1-containing signalosome subunit 4)	46269.1	5.57
Q9BTT0	Acidic leucine-rich nuclear phosphoprotein 32 family member E (LANP-like protein) (LANP-L)	30692.6	3.77
Q9BUF5	Tubulin beta-6 chain - Homo sapiens (Human)	49857.4	4.77
Q9BUL8	Programmed cell death protein 10 (TF-1 cell apoptosis-related protein 15) (Cerebral cavernous malformations 3 protein) - Homo sapiens (Human)	24701.7	7.8
Q9BV57	1,2-dihydroxy-3-keto-5-methylthiopentene dioxygenase (EC 1,13,-,-) (Aci-reductone dioxygenase) (ARD) (Membrane-type 1 matrix metalloproteinase cytoplasmic tail-binding protein 1) (MTCBP-1) (Submergence-induced protein 2 homolog) (SIPL	21498.5	5.43
Q9BV86	UPF0351 protein C9orf32 - Homo sapiens (Human)	25256	5.32
Q9BVA1	Tubulin beta-2B chain - Homo sapiens (Human)	49953.4	4.78
Q9BVC6	Transmembrane protein 109 precursor (Mitsugumin-23) (Mg23)	26210.1	9.99
Q9BVG4	UPF0368 protein Cxorf26 - Homo sapiens (Human)	26056.9	4.72
Q9BVK6	Transmembrane emp24 domain-containing protein 9 precursor (Glycoprotein 25L2)	25104.9	6.67
Q9BW30	Protein CGI-38 - Homo sapiens (Human)	18985.5	9.19
Q9BWJ5	Splicing factor 3B subunit 5 (SF3b5) (Pre-mRNA-splicing factor SF3b 10 kDa subunit) - Homo sapiens (Human)	10135.4	5.89
Q9BX68	Histidine triad nucleotide-binding protein 2 (EC 3,-,-,-) (HINT-2) (HINT-3) (HIT-17kDa) (PKCI-1-related HIT protein)	17161.8	9.2
Q9BY32	Inosine triphosphate pyrophosphatase (EC 3,6,1,19) (ITPase) (Inosine triphosphatase) (Putative oncogene protein hlc14-06-p)	21445.8	5.5
Q9BYC9	39S ribosomal protein L20, mitochondrial precursor (L20mt) (MRP-L20) - Homo sapiens (Human)	17442.7	9.99
Q9BYD1	39S ribosomal protein L13, mitochondrial (L13mt) (MRP-L13) - Homo sapiens (Human)	20692.1	9.18
Q9BYD6	39S ribosomal protein L1, mitochondrial precursor (L1mt) (MRP-L1) - Homo sapiens (Human)	34452.9	8.19
Q9BYZ2	L-lactate dehydrogenase A-like 6B (EC 1,1,1,27) - Homo sapiens (Human)	41943.2	8.88
Q9BZQ8	Niban protein	103135	4.74
Q9C005	Dpy-30-like protein - Homo sapiens (Human)	11249.8	4.84
Q9C0C2	182 kDa tankyrase 1-binding protein - Homo sapiens (Human)	181782	4.77
Q9GZN8	Protein C20orf27	19159.9	6.36
Q9GZS3	WD repeat protein 61 (Meiotic recombination REC14 protein homolog) - Homo sapiens (Human)	33580.7	5.16
Q9GZT3	SRA stem-loop-interacting RNA-binding protein, mitochondrial precursor - Homo sapiens (Human)	12349.1	9.99
Q9GZU8	NEFA-interacting nuclear protein NIP30 - Homo sapiens (Human)	28912.3	5.38
Q9H082	Ras-related protein Rab-33B	25717.7	6.71
Q9H0E2	Toll-interacting protein	30282	5.68
Q9H0U4	Ras-related protein Rab-1B	22171.3	5.55
Q9H0U6	39S ribosomal protein L18, mitochondrial precursor (L18mt) (MRP-L18) - Homo sapiens (Human)	20576.7	9.63
Q9H0W9	Ester hydrolase C11orf54 (EC 3,1,-,-) - Homo sapiens (Human)	35117.6	6.23
Q9H223	EH-domain-containing protein 4 (Hepatocellular carcinoma-associated protein 10/11)	61175.5	6.33
Q9H254	Spectrin beta chain, brain 3 (Spectrin, non-erythroid beta chain 3) (Beta-IV spectrin) - Homo sapiens (Human)	288987	5.72
Q9H299	SH3 domain-binding glutamic acid-rich-like protein 3 (SH3 domain-binding protein 1) (SH3BP-1)	10437.8	4.82
Q9H2G2	STE20-like serine/threonine-protein kinase (EC 2,7,11,1) (STE20-like kinase) (STE20-related serine/threonine-protein kinase) (STE20-related kinase) (hSLK) (Serine/threonine-protein kinase 2) (CTCL tumor antigen se20-9) - Homo sapiens (Human)	142696	5.09
Q9H2H8	Peptidyl-prolyl cis-trans isomerase-like 3 (EC 5,2,1,8) (PPIase) (Rotamase) (Cyclophilin-like protein PPIL3) (Cyclophilin J) (CyPJ) - Homo sapiens (Human)	18154.6	6.29
Q9H2U2	Inorganic pyrophosphatase 2, mitochondrial precursor (EC 3,6,1,1) (PPase 2) (Pyrophosphatase SID6-306)	37962.5	7.06
Q9H3K6	BolA-like protein 2	10116.6	6.07
Q9H444	Charged multivesicular body protein 4b (Chromatin-modifying protein 4b) (CHMP4b) (Vacuolar protein sorting 7-2) (SNF7-2) (hSnf7-2) (SNF7 homolog associated with Alix 1) (hVps32)	24950.3	4.76
Q9H488	GDP-fucose protein O-fucosyltransferase 1 precursor (EC 2,4,1,221) (Peptide-O-fucosyltransferase 1) (O-FucT-1) - Homo sapiens (Human)	43956	8.77
Q9H4A6	Golgi phosphoprotein 3 (Coat-protein GPP34)	33810.7	6.05
Q9H6S3	Epidermal growth factor receptor kinase substrate 8-like protein 2 (Epidermal growth factor receptor pathway substrate 8-related protein 2) (EPS8-like protein 2) - Homo sapiens (Human)	80621	6.39
Q9H7Z7	Prostaglandin E synthase 2 (EC 5,3,99,3) (Microsomal prostaglandin E synthase 2) (mPGES-2) [Contains: Prostaglandin E synthase 2 truncated form]	41943.3	9.22
Q9H9B4	Sideroflexin-1 (Tricarboxylate carrier protein) (TCC)	35488.4	9.22
Q9H9J2	39S ribosomal protein L44, mitochondrial precursor (EC 3,1,26,-) (L44mt) (MRP-L44) - Homo sapiens (Human)	37535.6	8.65
Q9HAV0	Guanine nucleotide-binding protein beta subunit 4 (Transducin beta chain 4)	37436.2	5.59
Q9HAV7	GrpE protein homolog 1, mitochondrial precursor (Mt-GrpE#1) (HMGE)	24279.2	8.24
Q9HB71	Calcyclin-binding protein (CacyBP) (hCacyBP) (Siah-interacting protein) (S100A6-binding protein)	26210.1	8.28
Q9HCC0	Methylcrotonoyl-CoA carboxylase beta chain, mitochondrial precursor (EC 6,4,1,4) (3-Methylcrotonyl-CoA carboxylase 2) (MCCase beta subunit) (3-methylcrotonyl-CoA:carbon dioxide ligase beta subunit) (3-Methylcrotonyl-CoA carboxylase n	61333.5	7.58
Q9NNW7	Thioredoxin reductase 2, mitochondrial precursor (EC 1,8,1,9) (TR3) (TR-beta) (Selenoprotein Z) (SelZ) - Homo sapiens (Human)	56460	7.23
Q9NP97	Dynein light chain 2A, cytoplasmic (Dynein-associated protein Km23) (Bithoraxoid-like protein) (BLP) - Homo sapiens (Human)	10790.5	6.85
Q9NPJ3	Thioesterase superfamily member 2 - Homo sapiens (Human)	14960.6	9.23
Q9NQ50	39S ribosomal protein L40, mitochondrial precursor (L40mt) (MRP-40) (Nuclear localization signal-containing protein deleted in velocardiofacial syndrome) (Up-regulated in metastasis) - Homo sapiens (Human)	24490.5	9.62
Q9NQ88	Protein C12orf5	30062.7	7.6
Q9NQP4	Prefoldin subunit 4 (Protein C-1) - Homo sapiens (Human)	15314.3	4.42
Q9NR28	Diablo homolog, mitochondrial precursor (Second mitochondria-derived activator of caspase) (Smac protein) (Direct IAP-binding protein with low pI) - Homo sapiens (Human)	27131	5.68
Q9NR31	GTP-binding protein SAR1a (COPII-associated small GTPase)	22366.9	6.22
Q9NR45	Sialic acid synthase (N-acetylneuraminate synthase) (EC 2,5,1,56) (N-acetylneuraminic acid synthase) (N-acetylneuraminate-9-phosphate synthase) (EC 2,5,1,57) (N-acetylneuraminic acid phosphate synthase)	40307.8	6.29
Q9NRF9	DNA polymerase epsilon subunit 3 (EC 2,7,7,7) (DNA polymerase II subunit 3) (DNA polymerase epsilon subunit p17) (Chromatin accessibility complex 17) (HuCHRAC17) (CHRAC-17) (Arsenic-transactivated protein) (AsTP)	16859.7	4.68
Q9NRG0	Chromatin accessibility complex protein 1 (CHRAC-1) (CHRAC-15) (HuCHRAC15) (DNA polymerase epsilon subunit p15) - Homo sapiens (Human)	14710.6	4.99
Q9NRX2	39S ribosomal protein L17, mitochondrial precursor (L17mt) (MRP-L17) (LYST-interacting protein 2) - Homo sapiens (Human)	20050.3	9.99
Q9NRX4	14 kDa phosphohistidine phosphatase (EC 3,1,3,-) (Phosphohistidine phosphatase 1) (Protein janus-A homolog) - Homo sapiens (Human)	13832.6	5.65
Q9NS69	Mitochondrial import receptor subunit TOM22 homolog (Translocase of outer membrane 22 kDa subunit homolog) (hTom22) (1C9-2)	15390.5	4.27
Q9NSD9	Phenylalanyl-tRNA synthetase beta chain (EC 6,1,1,20) (Phenylalanine--tRNA ligase beta chain) (PheRS) - Homo sapiens (Human)	66130	6.39
Q9NSE4	Isoleucyl-tRNA synthetase, mitochondrial precursor (EC 6,1,1,5) (Isoleucine--tRNA ligase) (IleRS) - Homo sapiens (Human)	113792	6.78
Q9NSK0	Kinesin light chain 4 (KLC 4) (Kinesin-like protein 8) - Homo sapiens (Human)	68639.9	5.82
Q9NSV4	Protein diaphanous homolog 3 (Diaphanous-related formin-3) (DRF3) - Homo sapiens (Human)	127595	6.44
Q9NTK5	Putative GTP-binding protein PTD004	44743.8	7.64
Q9NUQ9	Protein FAM49B (L1)	36748.2	5.76
Q9NVJ2	ADP-ribosylation factor-like protein 8B (ADP-ribosylation factor-like protein 10C) (Novel small G protein indispensable for equal chromosome segregation 1) - Homo sapiens (Human)	21539.2	8.67
Q9NVS9	Pyridoxine-5*-phosphate oxidase (EC 1,4,3,5) (Pyridoxamine-phosphate oxidase)	29988.2	6.62
Q9NWU5	39S ribosomal protein L22, mitochondrial precursor (L22mt) (MRP-L22) - Homo sapiens (Human)	23640.8	9.95
Q9NWV4	Uncharacterized protein C1orf123 - Homo sapiens (Human)	18048.6	4.93
Q9NX63	Coiled-coil-helix-coiled-coil-helix domain-containing protein 3 - Homo sapiens (Human)	26152.5	8.48
Q9NY65	Tubulin alpha-8 chain (Alpha-tubulin 8)	50093.8	4.94
Q9NYK5	Mitochondrial 39S ribosomal protein L39 (L39mt) (MRP-L39) (MRP-L5) - Homo sapiens (Human)	38722.1	7.56
Q9NYR9	NF-kappa-B inhibitor-interacting Ras-like protein 2 (I-kappa-B-interacting Ras-like protein 2) (Kappa B-Ras protein 2) (KappaB-Ras2) - Homo sapiens (Human)	21508.6	8.22
Q9NZJ9	Diphosphoinositol polyphosphate phosphohydrolase 2 (EC 3,6,1,52) (DIPP-2) (Diadenosine 5*,5***-P1,P6-hexaphosphate hydrolase 2) (EC 3,6,1,-) (Nucleoside diphosphate-linked moiety X motif 4) (Nudix motif 4) - Homo sapiens (Human)	20306.1	6
Q9P000	COMM domain-containing protein 9	21918.4	5.83
Q9P0J0	NADH-ubiquinone oxidoreductase B16,6 subunit (EC 1,6,5,3) (EC 1,6,99,3) (Complex I-B16,6) (CI-B16,6) (Gene associated with retinoic-interferon-induced mortality 19 protein) (GRIM-19) (Cell death-regulatory protein GRIM-19)	16567.2	8.24
Q9P0L0	Vesicle-associated membrane protein-associated protein A (VAMP-associated protein A) (VAMP-A) (VAP-A) (33 kDa Vamp-associated protein) (VAP-33) - Homo sapiens (Human)	27317.8	8.8
Q9P2E9	Ribosome-binding protein 1 (Ribosome receptor protein) (180 kDa ribosome receptor homolog) (ES/130-related protein)	152473	8.69
Q9P2J5	Leucyl-tRNA synthetase, cytoplasmic (EC 6,1,1,4) (Leucine--tRNA ligase) (LeuRS)	134467	6.95
Q9P2R7	Succinyl-CoA ligase [ADP-forming] beta-chain, mitochondrial precursor (EC 6,2,1,5) (Succinyl-CoA synthetase, betaA chain) (SCS-betaA) (ATP-specific succinyl-CoA synthetase beta subunit)	50331.6	7.05
Q9UBE0	Ubiquitin-like 1-activating enzyme E1A (SUMO-activating enzyme subunit 1) - Homo sapiens (Human)	38450.1	5.17
Q9UBI6	Guanine nucleotide-binding protein G(I)/G(S)/G(O) gamma-12 subunit precursor - Homo sapiens (Human)	7875.1	9.14
Q9UBQ0	Vacuolar protein sorting 29 (Vesicle protein sorting 29) (hVPS29) (PEP11)	20505.8	6.28
Q9UBQ5	Eukaryotic translation initiation factor 3 subunit 12 (eIF-3 p25) (eIF3k) (Muscle-specific gene M9 protein) (ARG134)	25059.8	4.81
Q9UBQ7	Glyoxylate reductase/hydroxypyruvate reductase (EC 1,1,1,79)	35668.5	7.01
Q9UBR2	Cathepsin Z precursor (EC 3,4,22,-) (Cathepsin X) (Cathepsin P)	33868.1	6.7
Q9UBS4	DnaJ homolog subfamily B member 11 precursor (ER-associated dnaJ protein 3) (ErJ3) (ER-associated Hsp40 co-chaperone) (hDj9) (PWP1-interacting protein 4)	40514.2	5.81
Q9UBT2	Ubiquitin-like 1-activating enzyme E1B (SUMO-1-activating enzyme subunit 2) (Anthracycline-associated resistance ARX)	71224	5.15
Q9UBV8	Peflin (PEF protein with a long N-terminal hydrophobic domain) (Penta-EF hand domain-containing protein 1) - Homo sapiens (Human)	30381.1	6.1
Q9UDY2	Tight junction protein ZO-2 (Zonula occludens 2 protein) (Zona occludens 2 protein) (Tight junction protein 2) - Homo sapiens (Human)	133973	6.96
Q9UEW8	STE20/SPS1-related proline-alanine-rich protein kinase (EC 2,7,11,1) (Ste-20-related kinase) (Serine/threonine-protein kinase 39) (DCHT) - Homo sapiens (Human)	59642.5	5.92
Q9UHA4	Mitogen-activated protein kinase kinase 1-interacting protein 1 (MEK-binding partner 1) (Mp1)	13622.8	6.72
Q9UHB6	LIM domain and actin-binding protein 1 (Epithelial protein lost in neoplasm) - Homo sapiens (Human)	85226	6.41
Q9UHV9	Prefoldin subunit 2	16647.9	6.2
Q9UHY7	Enolase-phosphatase E1 (EC 3,1,3,77) (2,3-diketo-5-methylthio-1-phosphopentane phosphatase) (MASA homolog) - Homo sapiens (Human)	28932.8	4.66
Q9UI15	Transgelin-3 (Neuronal protein NP25) (Neuronal protein 22) (NP22) - Homo sapiens (Human)	22472.8	6.84
Q9UI30	TRM112-like protein - Homo sapiens (Human)	14199.5	5.21
Q9UIJ7	GTP:AMP phosphotransferase mitochondrial (EC 2,7,4,10) (Adenylate kinase 3) (AK3) (Adenylate kinase 3 alpha-like 1)	25434.3	9.15
Q9UJ72	Annexin A10 (Annexin-14) - Homo sapiens (Human)	37259.9	5.13
Q9UJS0	Calcium-binding mitochondrial carrier protein Aralar2 (Mitochondrial aspartate glutamate carrier 2) (Solute carrier family 25 member 13) (Citrin) - Homo sapiens (Human)	74176	8.79
Q9UJZ1	Stomatin-like protein 2 (SLP-2) (EPB72-like 2)	38534.3	6.88
Q9UKK9	ADP-sugar pyrophosphatase (EC 3,6,1,13) (EC 3,6,1,-) (Nucleoside diphosphate-linked moiety X motif 5) (Nudix motif 5) (YSA1H)	24327.7	4.87
Q9UL25	Ras-related protein Rab-21 - Homo sapiens (Human)	24216.5	8.16
Q9UL46	Proteasome activator complex subunit 2 (Proteasome activator 28-beta subunit) (PA28beta) (PA28b) (Activator of multicatalytic protease subunit 2) (11S regulator complex beta subunit) (REG-beta)	27230.6	5.44
Q9ULC5	Long-chain-fatty-acid--CoA ligase 5 (EC 6,2,1,3) (Long-chain acyl-CoA synthetase 5) (LACS 5) - Homo sapiens (Human)	75991.2	6.49
Q9ULZ3	Apoptosis-associated speck-like protein containing a CARD (hASC) (PYD and CARD domain containing protein) (Target of methylation-induced silencing 1) (Caspase recruitment domain protein 5)	21626.9	5.95
Q9UM00	Transmembrane and coiled-coil domain-containing protein 1 (Xenogeneic cross-immune protein PCIA3) - Homo sapiens (Human)	21175.1	9.77
Q9UM54	Myosin-6 (Myosin VI) - Homo sapiens (Human)	148715	8.75
Q9UMY4	Sorting nexin-12 - Homo sapiens (Human)	19730.6	7.71
Q9UNM6	26S proteasome non-ATPase regulatory subunit 13 (26S proteasome regulatory subunit S11) (26S proteasome regulatory subunit p40,5)	42918.7	5.53
Q9UPN3	Microtubule-actin cross-linking factor 1, isoforms 1/2/3/5 (Actin cross-linking family protein 7) (Macrophin-1) (Trabeculin-alpha) (620 kDa actin-binding protein) (ABP620) - Homo sapiens (Human)	620422	5.27
Q9UQ80	Proliferation-associated protein 2G4 (Cell cycle protein p38-2G4 homolog) (hG4-1)	43787.1	6.13
Q9Y224	Protein C14orf166	28068.2	6.19
Q9Y230	RuvB-like 2 (EC 3,6,1,-) (48-kDa TATA box-binding protein-interacting protein) (48-kDa TBP-interacting protein) (TIP49b) (Repressing pontin 52) (Reptin 52) (51 kDa erythrocyte cytosolic protein) (ECP-51) (TIP60-associated protein 54-	51025.6	5.49
Q9Y244	Proteasome maturation protein (Proteassemblin) (Protein UMP1 homolog) (hUMP1) (Voltage-gated K channel beta subunit 4,1) - Homo sapiens (Human)	15789.1	5.01
Q9Y265	RuvB-like 1 (EC 3,6,1,-) (49-kDa TATA box-binding protein-interacting protein) (49 kDa TBP-interacting protein) (TIP49a) (Pontin 52) (Nuclear matrix protein 238) (NMP 238) (54 kDa erythrocyte cytosolic protein) (ECP-54) (TIP60-associ	50228.3	6.02
Q9Y266	Nuclear migration protein nudC (Nuclear distribution protein C homolog)	38243.1	5.27
Q9Y277	Voltage-dependent anion-selective channel protein 3 (VDAC-3) (hVDAC3) (Outer mitochondrial membrane protein porin 3)	30658.8	8.84
Q9Y297	F-box/WD repeat protein 1A (F-box and WD repeats protein beta-TrCP) (E3RSIkappaB) (pIkappaBalpha-E3 receptor subunit) - Homo sapiens (Human)	68867.2	8.3
Q9Y2B0	MIR-interacting saposin-like protein precursor (Transmembrane protein 4) (Putative secreted protein ZSIG9)	20652.3	4.81
Q9Y2Q3	Glutathione S-transferase kappa 1 (EC 2,5,1,18) (GST 13-13) (Glutathione S-transferase subunit 13) (GST class-kappa) (GSTK1-1) (hGSTK1)	25365.8	8.53
Q9Y2Q5	Mitogen-activated protein-binding protein-interacting protein (Late endosomal/lysosomal Mp1-interacting protein) (p14) - Homo sapiens (Human)	13507.6	5.3
Q9Y2Q9	Mitochondrial 28S ribosomal protein S28 (S28mt) (MRP-S28) (MRP-S35) - Homo sapiens (Human)	20842.9	9.22
Q9Y2T3	Guanine deaminase (EC 3,5,4,3) (Guanase) (Guanine aminase) (Guanine aminohydrolase) (GAH) (p51-nedasin)	51003.3	5.44
Q9Y2V2	Calcium-regulated heat stable protein 1 (Calcium-regulated heat-stable protein of 24 kDa) (CRHSP-24)	15892.1	8.41
Q9Y2Z0	Suppressor of G2 allele of SKP1 homolog (Sgt1) (Putative 40-6-3 protein)	40893.1	5.07
Q9Y316	Protein memo (Mediator of ErbB2-driven cell motility) (C21orf19-like protein) (Hepatitis C virus NS5A-transactivated protein 7) (HCV NS5A-transactivated protein 7) - Homo sapiens (Human)	33733.4	6.66
Q9Y333	U6 snRNA-associated Sm-like protein LSm2 (SnRNP core Sm-like protein Sm-x5) (G7b protein) (Small nuclear ribonuclear protein D homolog)	10834.6	6.05
Q9Y365	PCTP-like protein (PCTP-L) (StAR-related lipid transfer protein 10) (StARD10) (START domain-containing protein 10) (Serologically defined colon cancer antigen 28) (Antigen NY-CO-28)	33048.9	6.67
Q9Y383	Putative RNA-binding protein Luc7-like 2 - Homo sapiens (Human)	46514.2	9.99
Q9Y3B4	Pre-mRNA branch site protein p14 (SF3B 14 kDa subunit)	14585	9.42
Q9Y3B7	39S ribosomal protein L11, mitochondrial precursor (L11mt) (MRP-L11) - Homo sapiens (Human)	20683.3	9.91
Q9Y3B8	Oligoribonuclease, mitochondrial precursor (EC 3,1,-,-) (Small fragment nuclease) (RNA exonuclease 2 homolog)	26860.9	6.4
Q9Y3D0	Protein FAM96B - Homo sapiens (Human)	17663.1	5.07
Q9Y3D3	28S ribosomal protein S16, mitochondrial precursor (S16mt) (MRP-S16) - Homo sapiens (Human)	15344.9	9.58
Q9Y3D6	Tetratricopeptide repeat protein 11 (TPR repeat protein 11) (Fis1 homolog)	16937.8	8.84
Q9Y3D9	Mitochondrial ribosomal protein S23 (S23mt) (MRP-S23) - Homo sapiens (Human)	21770.7	8.94
Q9Y3E5	Peptidyl-tRNA hydrolase 2, mitochondrial precursor (EC 3,1,1,29) (PTH 2) (Bcl-2 inhibitor of transcription 1) - Homo sapiens (Human)	19193.7	8.95
Q9Y3F4	Serine-threonine kinase receptor-associated protein (UNR-interacting protein) (WD-40 repeat protein PT-WD) (MAP activator with WD repeats) - Homo sapiens (Human)	38438.5	4.98
Q9Y3U8	60S ribosomal protein L36 - Homo sapiens (Human)	12122.6	9.99
Q9Y446	Plakophilin-3 - Homo sapiens (Human)	87082.6	9.4
Q9Y490	Talin-1	269768	5.78
Q9Y4L1	150 kDa oxygen-regulated protein precursor (Orp150) (Hypoxia up-regulated 1)	111336	5.16
Q9Y5J6	Mitochondrial import inner membrane translocase subunit Tim9 B (TIMM10B) (Tim10b) (Fracture callus protein 1) (FxC1) - Homo sapiens (Human)	11586.3	6.95
Q9Y5K5	Ubiquitin carboxyl-terminal hydrolase isozyme L5 (EC 3,4,19,12) (UCH-L5) (Ubiquitin thiolesterase L5) (Ubiquitin C-terminal hydrolase UCH37)	37641.1	5.23
Q9Y5L4	Mitochondrial import inner membrane translocase subunit Tim13	10500.1	8.42
Q9Y5S9	RNA-binding protein 8A (RNA-binding motif protein 8A) (Ribonucleoprotein RBM8A) (RNA-binding protein Y14) (Binder of OVCA1-1) (BOV-1)	19889.1	5.5
Q9Y5Z4	Heme-binding protein 2 (Protein SOUL) (Placental protein 23) (PP23)	22875.5	4.58
Q9Y617	Phosphoserine aminotransferase (EC 2,6,1,52) (PSAT) - Homo sapiens (Human)	40422.9	7.56
Q9Y624	Junctional adhesion molecule A precursor (JAM-A) (Junctional adhesion molecule 1) (JAM-1) (Platelet adhesion molecule 1) (PAM-1) (Platelet F11 receptor) (CD321 antigen) - Homo sapiens (Human)	32583.3	8.09
Q9Y696	Chloride intracellular channel protein 4 (Intracellular chloride ion channel protein p64H1)	28641.1	5.45
Q9Y6E0	Serine/threonine-protein kinase 24 (EC 2,7,11,1) (STE20-like kinase MST3) (MST-3) (Mammalian STE20-like protein kinase 3) - Homo sapiens (Human)	49308.2	5.49
Q9Y6H1	Coiled-coil-helix-coiled-coil-helix domain-containing protein 2 (HCV NS2 trans-regulated protein) (NS2TP) - Homo sapiens (Human)	15512.7	9.43
Q9Y6M1	Insulin-like growth factor 2 mRNA-binding protein 2 (IGF-II mRNA-binding protein 2) (IMP-2) (Hepatocellular carcinoma autoantigen p62) - Homo sapiens (Human)	61842.8	8.22
Q9Y6N5	Sulfide:quinone oxidoreductase, mitochondrial precursor (EC 1,-,-,-)	49961	9.18
