# Supplementary material for: Autonomous Inhibition of Apoptosis Correlates with Responsiveness of Colon Carcinoma Cell Lines to Ciglitazone
Source: PLoS One. 2014 Dec 11;9(12):e114158. doi: 10.1371/journal.pone.0114158 (PMC4263530; doi:10.1371/journal.pone.0114158)
Supplement: S4 Table — Protein lists of shotgun analysis of Ciglitazone-treated HT29 cells. Only proteins reproducibly identified with at least two distinct peptides are listed. Uniprot accession numbers, protein names, molecular weight and pI values of each identification are indicated. (XLS) [file pone.0114158.s006.xls]

## Sheet: HT29-2Cig5_merged.tsv
Supplementary Table 4: Proteins detected by shotgun analysis in HT29 Cig 5µM
Acc.No.	Protein	MW	pI
O00151	PDZ and LIM domain protein 1 (Elfin) (LIM domain protein CLP-36) (C-terminal LIM domain protein 1)	35940.7	6.55
O00170	AH receptor-interacting protein (AIP) (Aryl-hydrocarbon receptor-interacting protein) (Immunophilin homolog ARA9) (HBV-X-associated protein 2)	37664.3	6.09
O00193	Small acidic protein - Homo sapiens (Human)	20332.6	4.57
O00204	Sulfotransferase family cytosolic 2B member 1 (EC 2,8,2,2) (Sulfotransferase 2B1) (Alcohol sulfotransferase) (Hydroxysteroid sulfotransferase 2) - Homo sapiens (Human)	41307.9	5.24
O00231	26S proteasome non-ATPase regulatory subunit 11 (26S proteasome regulatory subunit S9) (26S proteasome regulatory subunit p44,5)	47332.8	6.09
O00264	Membrane-associated progesterone receptor component 1 (mPR) - Homo sapiens (Human)	21540.1	4.56
O00299	Chloride intracellular channel protein 1 (Nuclear chloride ion channel 27) (NCC27) (Chloride channel ABP) (Regulatory nuclear chloride ion channel protein) (hRNCC)	26791.7	5.09
O00303	Eukaryotic translation initiation factor 3 subunit 5 (eIF-3 epsilon) (eIF3 p47 subunit) (eIF3f)	37564.1	5.24
O00410	Importin beta-3 (Karyopherin beta-3) (Ran-binding protein 5) (RanBP5)	123631	4.83
O00429	Dynamin-1-like protein (EC 3,6,5,5) (Dynamin-like protein) (Dnm1p/Vps1p-like protein) (DVLP) (Dynamin family member proline-rich carboxyl-terminal domain less) (Dymple) (Dynamin-related protein 1) (Dynamin-like protein 4) (Dynamin-like protein IV) (HdynIV) - Homo sapiens (Human)	81891.6	6.37
O00468	Agrin precursor	214890	6.05
O00483	NADH dehydrogenase [ubiquinone] 1 alpha subcomplex subunit 4 (EC 1,6,5,3) (EC 1,6,99,3) (NADH-ubiquinone oxidoreductase MLRQ subunit) (Complex I-MLRQ) (CI-MLRQ) - Homo sapiens (Human)	9369.9	9.41
O00487	26S proteasome non-ATPase regulatory subunit 14 (26S proteasome regulatory subunit rpn11) (26S proteasome-associated PAD1 homolog 1)	34577.3	6.06
O00506	Serine/threonine-protein kinase 25 (EC 2,7,11,1) (Sterile 20/oxidant stress-response kinase 1) (Ste20/oxidant stress response kinase 1) (SOK-1) (Ste20-like kinase) - Homo sapiens (Human)	48111.9	6.27
O00515	Ladinin 1 (Lad-1) (120 kDa linear IgA bullous dermatosis antigen) (97 kDa linear IgA bullous dermatosis antigen) (Linear IgA disease antigen homolog) (LadA) - Homo sapiens (Human)	57157.4	9.67
O00560	Syntenin-1 (Syndecan-binding protein 1) (Melanoma differentiation-associated protein 9) (MDA-9) (Scaffold protein Pbp1) (Pro-TGF-alpha cytoplasmic domain-interacting protein 18) (TACIP18) - Homo sapiens (Human)	32444.6	7.06
O00584	Ribonuclease T2 precursor (EC 3,1,27,-) (Ribonuclease 6) - Homo sapiens (Human)	29481	6.66
O00625	Pirin - Homo sapiens (Human)	32113.5	6.42
O00629	Importin alpha-4 subunit (Karyopherin alpha-4 subunit) (Qip1 protein)	57887.1	4.8
O00743	Serine/threonine-protein phosphatase 6 (EC 3,1,3,16) (PP6)	35144.5	5.43
O00764	Pyridoxal kinase (EC 2,7,1,35) (Pyridoxine kinase)	35102.5	5.75
O14579	Coatomer subunit epsilon (Epsilon-coat protein) (Epsilon-COP)	34351	4.98
O14737	Programmed cell death protein 5 (Protein TFAR19) (TF-1 cell apoptosis-related gene 19 protein) - Homo sapiens (Human)	14154	5.78
O14773	Tripeptidyl-peptidase I precursor (EC 3,4,14,9) (TPP-I) (Tripeptidyl aminopeptidase) (Lysosomal pepstatin insensitive protease) (LPIC) (Growth-inhibiting protein 1) (GIG1)	61229.2	5.97
O14818	Proteasome subunit alpha type 7 (EC 3,4,25,1) (Proteasome subunit RC6-1) (Proteasome subunit XAPC7)	27887	8.6
O14949	Ubiquinol-cytochrome c reductase complex ubiquinone-binding protein QP-C (EC 1,10,2,2) (Ubiquinol-cytochrome c reductase complex 9,5 kDa protein) (Complex III subunit VII)	9775.2	9.99
O15143	Actin-related protein 2/3 complex subunit 1B (ARP2/3 complex 41 kDa subunit) (p41-ARC)	40818.8	8.69
O15144	Actin-related protein 2/3 complex subunit 2 (ARP2/3 complex 34 kDa subunit) (p34-ARC)	34333.2	6.84
O15145	Actin-related protein 2/3 complex subunit 3 (ARP2/3 complex 21 kDa subunit) (p21-ARC)	20415.6	8.82
O15173	Membrane-associated progesterone receptor component 2 (Progesterone membrane-binding protein) (Steroid receptor protein DG6) - Homo sapiens (Human)	23818.6	4.76
O15212	Prefoldin subunit 6 (Protein Ke2) - Homo sapiens (Human)	14582.7	8.83
O15305	Phosphomannomutase 2 (EC 5,4,2,8) (PMM 2)	28082.3	6.35
O15347	High mobility group protein B3 (High mobility group protein 4) (HMG-4) (High mobility group protein 2a) (HMG-2a) - Homo sapiens (Human)	22848.9	8.5
O15372	Eukaryotic translation initiation factor 3 subunit 3 (eIF-3 gamma) (eIF3 p40 subunit) (eIF3h)	39930.5	6.09
O15511	Actin-related protein 2/3 complex subunit 5 (ARP2/3 complex 16 kDa subunit) (p16-ARC)	16189.3	5.47
O43175	D-3-phosphoglycerate dehydrogenase (EC 1,1,1,95) (3-PGDH)	56519.6	6.31
O43291	Kunitz-type protease inhibitor 2 precursor (Hepatocyte growth factor activator inhibitor type 2) (HAI-2) (Placental bikunin) - Homo sapiens (Human)	28228.3	8.68
O43324	Eukaryotic translation elongation factor 1 epsilon-1 (Multisynthetase complex auxiliary component p18) (Elongation factor p18) - Homo sapiens (Human)	19810.7	8.55
O43390	Heterogeneous nuclear ribonucleoprotein R (hnRNP R) - Homo sapiens (Human)	70943.4	8.23
O43396	Thioredoxin-like protein 1 (32 kDa thioredoxin-related protein)	32120.3	4.84
O43399	Tumor protein D54 (hD54) (Tumor protein D52-like 2)	22237.8	5.26
O43423	Acidic leucine-rich nuclear phosphoprotein 32 family member C (Tumorigenic protein pp32r1)	26762	4.14
O43488	Aflatoxin B1 aldehyde reductase member 2 (EC 1,-,-,-) (AFB1-AR 1) (Aldoketoreductase 7)	39589.2	6.71
O43504	Hepatitis B virus X-interacting protein (HBX-interacting protein) (HBV X-interacting protein) - Homo sapiens (Human)	9614	4.69
O43617	Trafficking protein particle complex subunit 3 (BET3 homolog) - Homo sapiens (Human)	20274.2	4.88
O43707	Alpha-actinin-4 (Non-muscle alpha-actinin 4) (F-actin cross linking protein)	104855	5.27
O43765	Small glutamine-rich tetratricopeptide repeat-containing protein A (Vpu-binding protein) (UBP) - Homo sapiens (Human)	34063.3	4.81
O43809	Cleavage and polyadenylation specificity factor 5 (Cleavage and polyadenylation specificity factor 25 kDa subunit) (CPSF 25 kDa subunit) (Pre-mRNA cleavage factor Im 25-kDa subunit) (Nucleoside diphosphate-linked moiety X motif 21) (	26227.4	8.85
O43837	Isocitrate dehydrogenase [NAD] subunit beta, mitochondrial precursor (EC 1,1,1,41) (Isocitric dehydrogenase) (NAD(+)-specific ICDH) - Homo sapiens (Human)	42212	8.64
O60218	Aldo-keto reductase family 1 member B10 (EC 1,1,1,-) (Aldose reductase-like) (ARL-1) (Small intestine reductase) (SI reductase) (Aldose reductase-related protein) (ARP) (hARP) - Homo sapiens (Human)	36020.7	7.12
O60361	Putative nucleoside diphosphate kinase (EC 2,7,4,6) (NDK) (NDP kinase)	15529.2	8.76
O60493	Sorting nexin-3 (SDP3 protein)	18631.2	8.73
O60502	Bifunctional protein NCOAT (Nuclear cytoplasmic O-GlcNAcase and acetyltransferase) (Meningioma-expressed antigen 5) [Includes: Beta-hexosaminidase (EC 3,2,1,52) (N-acetyl-beta-glucosaminidase) (Beta-N-acetylhexosaminidase) (Hexosaminidase C) (N-acetyl-beta-D-glucosaminidase) (O-GlcNAcase); Histone acetyltransferase (EC 2,3,1,48) (HAT)] - Homo sapiens (Human)	102916	4.82
O60506	Heterogeneous nuclear ribonucleoprotein Q (hnRNP Q) (hnRNP-Q) (Synaptotagmin-binding, cytoplasmic RNA-interacting protein) (Glycine- and tyrosine-rich RNA-binding protein) (GRY-RBP) (NS1-associated protein 1) - Homo sapiens (Human)	69603	8.68
O60547	GDP-mannose 4,6 dehydratase (EC 4,2,1,47) (GDP-D-mannose dehydratase) (GMD) - Homo sapiens (Human)	41949.9	6.87
O60610	Protein diaphanous homolog 1 (Diaphanous-related formin-1) (DRF1)	138979	5.31
O60664	Mannose-6-phosphate receptor-binding protein 1 (Cargo selection protein TIP47) (47 kDa mannose 6-phosphate receptor-binding protein) (47 kDa MPR-binding protein) (Placental protein 17) (PP17)	47047.1	5.3
O60684	Importin alpha-7 subunit (Karyopherin alpha-6) - Homo sapiens (Human)	60029.8	4.89
O60701	UDP-glucose 6-dehydrogenase (EC 1,1,1,22) (UDP-Glc dehydrogenase) (UDP-GlcDH) (UDPGDH)	55024.4	6.73
O60716	Catenin delta-1 (p120 catenin) (p120(ctn)) (Cadherin-associated Src substrate) (CAS) (p120(cas)) - Homo sapiens (Human)	108171	5.86
O60763	General vesicular transport factor p115 (Transcytosis-associated protein) (TAP) (Vesicle docking protein)	107908	4.85
O60869	Endothelial differentiation-related factor 1 (EDF-1) (Multiprotein-bridging factor 1) (MBF1) - Homo sapiens (Human)	16368.8	9.95
O60884	DnaJ homolog subfamily A member 2 (HIRA-interacting protein 4) (Cell cycle progression restoration gene 3 protein) (Dnj3)	45745.9	6.06
O60888	Protein CutA precursor (Brain acetylcholinesterase putative membrane anchor) (Acetylcholinesterase-associated protein)	19116.4	5.42
O75083	WD-repeat protein 1 (Actin-interacting protein 1) (AIP1) (NORI-1)	66062.7	6.18
O75208	Ubiquinone biosynthesis protein COQ9, mitochondrial precursor - Homo sapiens (Human)	35509.2	5.61
O75223	Protein C7orf24	21007.8	5.07
O75340	Programmed cell death protein 6 (Probable calcium-binding protein ALG-2)	21868.6	5.16
O75347	Tubulin-specific chaperone A (Tubulin-folding cofactor A) (CFA) (TCP1-chaperonin cofactor A)	12723.7	5.25
O75369	Filamin-B (FLN-B) (Beta-filamin) (Actin-binding-like protein) (Thyroid autoantigen) (Truncated actin-binding protein) (Truncated ABP) (ABP-280 homolog) (ABP-278) (Filamin 3) (Filamin homolog 1) (Fh1)	278196	5.49
O75390	Citrate synthase, mitochondrial precursor (EC 2,3,3,1)	51712.7	8.45
O75489	NADH-ubiquinone oxidoreductase 30 kDa subunit, mitochondrial precursor (EC 1,6,5,3) (EC 1,6,99,3) (Complex I-30KD) (CI-30KD)	30241.7	6.98
O75531	Barrier-to-autointegration factor (Breakpoint cluster region protein 1)	10058.6	5.81
O75607	Nucleoplasmin-3 - Homo sapiens (Human)	19212.6	4.55
O75608	Acyl-protein thioesterase 1 (EC 3,1,2,-) (Lysophospholipase I)	24669.7	6.29
O75688	Protein phosphatase 2C isoform beta (EC 3,1,3,16) (PP2C-beta) - Homo sapiens (Human)	52642.9	4.95
O75821	Eukaryotic translation initiation factor 3 subunit 4 (eIF-3 delta) (eIF3 p44) (eIF-3 RNA-binding subunit) (eIF3 p42) (eIF3g)	35611.2	5.87
O75822	Eukaryotic translation initiation factor 3 subunit 1 (eIF-3 alpha) (eIF3 p35) (eIF3j) - Homo sapiens (Human)	29062.5	4.72
O75874	Isocitrate dehydrogenase [NADP] cytoplasmic (EC 1,1,1,42) (Oxalosuccinate decarboxylase) (IDH) (NADP(+)-specific ICDH) (IDP)	46659.6	6.53
O75891	10-formyltetrahydrofolate dehydrogenase (EC 1,5,1,6) (10-FTHFDH) (Aldehyde dehydrogenase 1 family member L1) - Homo sapiens (Human)	98829.8	5.63
O75947	ATP synthase D chain, mitochondrial (EC 3,6,3,14)	18360.1	5.22
O75964	ATP synthase subunit g, mitochondrial (EC 3,6,3,14) (ATPase subunit g)	11428.5	9.64
O76003	Thioredoxin-like protein 2 (PKC-interacting cousin of thioredoxin) (PKC-theta-interacting protein) (PKCq-interacting protein) - Homo sapiens (Human)	37432.2	5.31
O76070	Gamma-synuclein (Persyn) (Breast cancer-specific gene 1 protein) (Synoretin) (SR) - Homo sapiens (Human)	13330.9	4.89
O76080	AN1-type zinc finger protein 5 (Zinc finger A20 domain-containing protein 2) (Zinc finger protein 216) - Homo sapiens (Human)	23132.3	8.87
O76094	Signal recognition particle 72 kDa protein (SRP72) - Homo sapiens (Human)	74475.4	9.32
O94760	NG,NG-dimethylarginine dimethylaminohydrolase 1 (EC 3,5,3,18) (Dimethylargininase 1) (Dimethylarginine dimethylaminohydrolase 1) (DDAHI) (DDAH-1)	30990.8	5.53
O94811	Tubulin polymerization-promoting protein (TPPP) (25 kDa brain-specific protein) (p25-alpha) (p24) (p25) - Homo sapiens (Human)	23693.8	9.48
O94826	Mitochondrial precursor proteins import receptor (Translocase of outer membrane TOM70)	67455.2	6.75
O94903	Proline synthetase co-transcribed bacterial homolog protein	30344.1	7.09
O95139	NADH dehydrogenase [ubiquinone] 1 beta subcomplex subunit 6 (EC 1,6,5,3) (EC 1,6,99,3) (NADH-ubiquinone oxidoreductase B17 subunit) (Complex I-B17) (CI-B17) - Homo sapiens (Human)	15358.1	9.63
O95154	Aflatoxin B1 aldehyde reductase member 3 (EC 1,-,-,-) (AFB1-AR 2) - Homo sapiens (Human)	37206.6	6.67
O95182	NADH dehydrogenase [ubiquinone] 1 alpha subcomplex subunit 7 (EC 1,6,5,3) (EC 1,6,99,3) (NADH-ubiquinone oxidoreductase subunit B14,5a) (Complex I-B14,5a) (CI-B14,5a) - Homo sapiens (Human)	12420.3	9.99
O95295	SNARE-associated protein Snapin (Synaptosomal-associated protein 25-binding protein) (SNAP-associated protein) - Homo sapiens (Human)	14874	9.35
O95299	NADH-ubiquinone oxidoreductase 42 kDa subunit, mitochondrial precursor (EC 1,6,5,3) (EC 1,6,99,3) (Complex I-42KD) (CI-42KD)	40750.8	8.67
O95336	6-phosphogluconolactonase (EC 3,1,1,31) (6PGL)	27547	5.7
O95372	Acyl-protein thioesterase 2 (EC 3,1,2,-) (Lysophospholipase II) (LPL-I)	24737.1	6.75
O95396	Molybdenum cofactor synthesis protein 3 (Molybdopterin synthase sulfurylase) (MPT synthase sulfurylase) - Homo sapiens (Human)	49669.6	5.85
O95433	Activator of 90 kDa heat shock protein ATPase homolog 1 (AHA1) (p38)	38274.5	5.41
O95571	ETHE1 protein, mitochondrial precursor (EC 3,-,-,-) (Ethylmalonic encephalopathy protein 1) (Hepatoma subtracted clone one protein)	27873.1	6.35
O95721	Synaptosomal-associated protein 29 (SNAP-29) (Vesicle-membrane fusion protein SNAP-29) (Soluble 29 kDa NSF attachment protein)	28970.5	5.56
O95816	BAG family molecular chaperone regulator 2 (BCL2-associated athanogene 2) (BAG-2) - Homo sapiens (Human)	23772.1	6.25
O95833	Chloride intracellular channel protein 3	26648.6	5.99
O95881	Thioredoxin domain-containing protein 12 precursor (EC 1,8,4,2) (Thioredoxin-like protein p19) (Endoplasmic reticulum protein ERp19) (ERp18) (hTLP19) - Homo sapiens (Human)	19205.9	5.25
O95994	Anterior gradient protein 2 homolog precursor (Secreted cement gland protein XAG-2 homolog) (AG-2 protein) (hAG-2) (HPC8) - Homo sapiens (Human)	19979.3	9.02
O96000	NADH dehydrogenase [ubiquinone] 1 beta subcomplex subunit 10 (EC 1,6,5,3) (EC 1,6,99,3) (NADH-ubiquinone oxidoreductase PDSW subunit) (Complex I-PDSW) (CI-PDSW) - Homo sapiens (Human)	20645.6	8.76
O96008	Probable mitochondrial import receptor subunit TOM40 homolog (Translocase of outer membrane 40 kDa subunit homolog) (Haymaker protein) (p38,5)	37893.3	6.79
P00167	Cytochrome b5 - Homo sapiens (Human)	15199	4.88
P00338	L-lactate dehydrogenase A chain (EC 1,1,1,27) (LDH-A) (LDH muscle subunit) (LDH-M) (Proliferation-inducing gene 19 protein)	36557.7	8.46
P00352	Retinal dehydrogenase 1 (EC 1,2,1,36) (RalDH1) (RALDH 1) (Aldehyde dehydrogenase family 1 member A1) (Aldehyde dehydrogenase, cytosolic) (ALHDII) (ALDH-E1)	54730.9	6.29
P00374	Dihydrofolate reductase (EC 1,5,1,3) - Homo sapiens (Human)	21321.7	7.02
P00390	Glutathione reductase, mitochondrial precursor (EC 1,8,1,7) (GR) (GRase) - Homo sapiens (Human)	56257.4	8.74
P00403	Cytochrome c oxidase subunit 2 (EC 1,9,3,1) (Cytochrome c oxidase polypeptide II)	25565.2	4.67
P00441	Superoxide dismutase [Cu-Zn] (EC 1,15,1,1)	15804.6	5.7
P00491	Purine nucleoside phosphorylase (EC 2,4,2,1) (Inosine phosphorylase) (PNP)	32148.1	6.45
P00492	Hypoxanthine-guanine phosphoribosyltransferase (EC 2,4,2,8) (HGPRT) (HGPRTase)	24448.3	6.24
P00505	Aspartate aminotransferase, mitochondrial precursor (EC 2,6,1,1) (Transaminase A) (Glutamate oxaloacetate transaminase 2)	47475.8	9.13
P00558	Phosphoglycerate kinase 1 (EC 2,7,2,3) (Primer recognition protein 2) (PRP 2)	44483.8	8.3
P00568	Adenylate kinase isoenzyme 1 (EC 2,7,4,3) (ATP-AMP transphosphorylase) (AK1) (Myokinase) - Homo sapiens (Human)	21635	8.73
P00918	Carbonic anhydrase 2 (EC 4,2,1,1) (Carbonic anhydrase II) (Carbonate dehydratase II) (CA-II) (Carbonic anhydrase C)	29115	6.86
P01009	Alpha-1-antitrypsin precursor (Alpha-1 protease inhibitor) (Alpha-1-antiproteinase) - Homo sapiens (Human)	46736.8	5.37
P01033	Metalloproteinase inhibitor 1 precursor (TIMP-1) (Erythroid potentiating activity) (EPA) (Tissue inhibitor of metalloproteinases) (Fibroblast collagenase inhibitor) (Collagenase inhibitor)	23171	8.46
P01112	GTPase HRas precursor (Transforming protein p21) (p21ras) (H-Ras-1) (c-H-ras) (Ha-Ras) - Homo sapiens (Human)	21298.3	5.16
P01116	GTPase KRas (K-Ras 2) (Ki-Ras) (c-K-ras) (c-Ki-ras)	21656	6.33
P02768	Serum albumin precursor	69367.1	5.92
P02786	Transferrin receptor protein 1 (TfR1) (TR) (TfR) (Trfr) (CD71 antigen) (T9) (p90)	84901.8	6.18
P02792	Ferritin light chain (Ferritin L subunit)	19888.6	5.51
P04075	Fructose-bisphosphate aldolase A (EC 4,1,2,13) (Muscle-type aldolase) (Lung cancer antigen NY-LU-1)	39289	8.39
P04080	Cystatin B (Liver thiol proteinase inhibitor) (CPI-B) (Stefin B)	11139.6	6.96
P04083	Annexin A1 (Annexin I) (Lipocortin I) (Calpactin II) (Chromobindin-9) (p35) (Phospholipase A2 inhibitory protein)	38583.3	6.64
P04179	Superoxide dismutase [Mn], mitochondrial precursor (EC 1,15,1,1)	24722.2	8.34
P04181	Ornithine aminotransferase, mitochondrial precursor (EC 2,6,1,13) (Ornithine--oxo-acid aminotransferase) [Contains: Ornithine aminotransferase, hepatic form; Ornithine aminotransferase, renal form]	48535.1	6.57
P04183	Thymidine kinase, cytosolic (EC 2,7,1,21) - Homo sapiens (Human)	25468.9	8.85
P04350	Tubulin beta-4 chain (Tubulin 5 beta)	49631.2	4.81
P04406	Glyceraldehyde-3-phosphate dehydrogenase (EC 1,2,1,12) (GAPDH)	35922.2	8.58
P04632	Calpain small subunit 1 (CSS1) (Calcium-dependent protease small subunit 1) (Calcium-dependent protease small subunit) (CDPS) (Calpain regulatory subunit) (Calcium-activated neutral proteinase small subunit) (CANP small subunit)	28315.9	5.05
P04843	Dolichyl-diphosphooligosaccharide--protein glycosyltransferase 67 kDa subunit precursor (EC 2,4,1,119) (Ribophorin I) (RPN-I)	68569.7	5.96
P05023	Sodium/potassium-transporting ATPase alpha-1 chain precursor (EC 3,6,3,9) (Sodium pump 1) (Na+/K+ ATPase 1)	112897	5.33
P05091	Aldehyde dehydrogenase, mitochondrial precursor (EC 1,2,1,3) (ALDH class 2) (ALDHI) (ALDH-E2)	56381.6	6.63
P05141	ADP/ATP translocase 2 (Adenine nucleotide translocator 2) (ANT 2) (ADP,ATP carrier protein 2) (Solute carrier family 25 member 5) (ADP,ATP carrier protein, fibroblast isoform)	32764.2	9.76
P05161	Interferon-induced 17 kDa protein precursor [Contains: Ubiquitin cross-reactive protein (hUCRP) (Interferon-induced 15 kDa protein)]	17756.4	7.03
P05166	Propionyl-CoA carboxylase beta chain, mitochondrial precursor (EC 6,4,1,3) (PCCase subunit beta) (Propanoyl-CoA:carbon dioxide ligase subunit beta) - Homo sapiens (Human)	58206	7.56
P05198	Eukaryotic translation initiation factor 2 subunit 1 (Eukaryotic translation initiation factor 2 alpha subunit) (eIF-2-alpha) (EIF-2alpha) (EIF-2A)	35981.2	5.02
P05386	60S acidic ribosomal protein P1	11514	4.26
P05387	60S acidic ribosomal protein P2	11665	4.42
P05388	60S acidic ribosomal protein P0 (L10E)	34273.7	5.72
P05455	Lupus La protein (Sjogren syndrome type B antigen) (SS-B) (La ribonucleoprotein) (La autoantigen)	46837.3	6.68
P05556	Integrin beta-1 precursor (Fibronectin receptor beta subunit) (Integrin VLA-4 beta subunit) (CD29 antigen)	88466	5.3
P05937	Calbindin (Vitamin D-dependent calcium-binding protein, avian-type) (Calbindin D28) (D-28K) - Homo sapiens (Human)	29894.1	4.7
P06132	Uroporphyrinogen decarboxylase (EC 4,1,1,37) (URO-D) (UPD)	40787.1	5.77
P06576	ATP synthase beta chain, mitochondrial precursor (EC 3,6,3,14)	56560.2	5.26
P06703	Calcyclin (Prolactin receptor-associated protein) (PRA) (Growth factor-inducible protein 2A9) (S100 calcium-binding protein A6) (MLN 4)	10179.8	5.32
P06730	Eukaryotic translation initiation factor 4E (eIF4E) (eIF-4E) (mRNA cap-binding protein) (eIF-4F 25 kDa subunit)	25097.4	5.79
P06733	Alpha-enolase (EC 4,2,1,11) (2-phospho-D-glycerate hydro-lyase) (Non-neural enolase) (NNE) (Enolase 1) (Phosphopyruvate hydratase) (C-myc promoter-binding protein) (MBP-1) (MPB-1) (Plasminogen-binding protein)	47038	6.99
P06744	Glucose-6-phosphate isomerase (EC 5,3,1,9) (GPI) (Phosphoglucose isomerase) (PGI) (Phosphohexose isomerase) (PHI) (Neuroleukin) (NLK) (Sperm antigen 36) (SA-36)	63016.3	8.44
P06748	Nucleophosmin (NPM) (Nucleolar phosphoprotein B23) (Numatrin) (Nucleolar protein NO38)	32575.2	4.64
P06753	Tropomyosin alpha-3 chain (Tropomyosin-3) (Tropomyosin gamma) (hTM5)	32818.9	4.68
P06865	Beta-hexosaminidase alpha chain precursor (EC 3,2,1,52) (N-acetyl-beta-glucosaminidase) (Beta-N-acetylhexosaminidase) (Hexosaminidase A) - Homo sapiens (Human)	60689.1	5.04
P07029	Heterogeneous nuclear ribonucleoprotein UP2 (Fragment) - Homo sapiens (Human)	24198.4	8.07
P07108	Acyl-CoA-binding protein (ACBP) (Diazepam-binding inhibitor) (DBI) (Endozepine) (EP)	9913.3	6.11
P07195	L-lactate dehydrogenase B chain (EC 1,1,1,27) (LDH-B) (LDH heart subunit) (LDH-H)	36507.5	5.72
P07205	Phosphoglycerate kinase, testis specific (EC 2,7,2,3)	44665.2	8.74
P07237	Protein disulfide-isomerase precursor (EC 5,3,4,1) (PDI) (Prolyl 4-hydroxylase beta subunit) (Cellular thyroid hormone-binding protein) (p55)	57116.6	4.76
P07339	Cathepsin D precursor (EC 3,4,23,5) [Contains: Cathepsin D light chain; Cathepsin D heavy chain]	44552.5	6.1
P07355	Annexin A2 (Annexin II) (Lipocortin II) (Calpactin I heavy chain) (Chromobindin-8) (p36) (Protein I) (Placental anticoagulant protein IV) (PAP-IV)	38473.1	7.56
P07437	Tubulin beta-2 chain	49671.1	4.78
P07602	Proactivator polypeptide precursor [Contains: Saposin A (Protein A); Saposin B-Val; Saposin B (Sphingolipid activator protein 1) (SAP-1) (Cerebroside sulfate activator) (CSAct) (Dispersin) (Sulfatide/GM1 activator); Saposin C (Co-beta-	58113.1	5.07
P07686	Beta-hexosaminidase beta chain precursor (EC 3,2,1,52) (N-acetyl-beta-glucosaminidase) (Beta-N-acetylhexosaminidase) (Hexosaminidase B) (Cervical cancer proto-oncogene 7) (HCC-7) [Contains: Beta-hexosaminidase beta-B chain; Beta-hexos	63111.7	6.29
P07737	Profilin-1 (Profilin I)	14923.1	8.47
P07741	Adenine phosphoribosyltransferase (EC 2,4,2,7) (APRT)	19476.7	5.79
P07814	Bifunctional aminoacyl-tRNA synthetase [Includes: Glutamyl-tRNA synthetase (EC 6,1,1,17) (Glutamate--tRNA ligase); Prolyl-tRNA synthetase (EC 6,1,1,15) (Proline--tRNA ligase)]	163027	7.77
P07858	Cathepsin B precursor (EC 3,4,22,1) (Cathepsin B1) (APP secretase) (APPS) [Contains: Cathepsin B light chain; Cathepsin B heavy chain]	37821.8	5.88
P07900	Heat shock protein HSP 90-alpha (HSP 86)	84543	4.94
P07954	Fumarate hydratase, mitochondrial precursor (EC 4,2,1,2) (Fumarase)	54637.3	8.85
P08107	Heat shock 70 kDa protein 1 (HSP70,1) (HSP70-1/HSP70-2)	70052.6	5.48
P08134	Rho-related GTP-binding protein RhoC precursor (H9)	22006.5	6.2
P08195	4F2 cell-surface antigen heavy chain (4F2hc) (Lymphocyte activation antigen 4F2 large subunit) (4F2 heavy chain antigen) (CD98 antigen) - Homo sapiens (Human)	57945.2	5.2
P08238	Heat shock protein HSP 90-beta (HSP 84) (HSP 90)	83133.4	4.97
P08243	Asparagine synthetase [glutamine-hydrolyzing] (EC 6,3,5,4) (Glutamine-dependent asparagine synthetase) (Cell cycle control protein TS11) - Homo sapiens (Human)	64239.1	6.4
P08397	Porphobilinogen deaminase (EC 2,5,1,61) (Hydroxymethylbilane synthase) (HMBS) (Pre-uroporphyrinogen synthase) (PBG-D) - Homo sapiens (Human)	39330.3	6.68
P08574	Cytochrome c1, heme protein, mitochondrial precursor (Cytochrome c-1)	35390.1	9.15
P08579	U2 small nuclear ribonucleoprotein B** - Homo sapiens (Human)	25486.5	9.72
P08708	40S ribosomal protein S17 - Homo sapiens (Human)	15419	9.85
P08758	Annexin A5 (Annexin V) (Lipocortin V) (Endonexin II) (Calphobindin I) (CBP-I) (Placental anticoagulant protein I) (PAP-I) (PP4) (Thromboplastin inhibitor) (Vascular anticoagulant-alpha) (VAC-alpha) (Anchorin CII)	35805.7	4.94
P08865	40S ribosomal protein SA (p40) (34/67 kDa laminin receptor) (Colon carcinoma laminin-binding protein) (NEM/1CHD4) (Multidrug resistance-associated protein MGr1-Ag)	32723	4.79
P09110	3-ketoacyl-CoA thiolase, peroxisomal precursor (EC 2,3,1,16) (Beta-ketothiolase) (Acetyl-CoA acyltransferase) (Peroxisomal 3-oxoacyl-CoA thiolase) - Homo sapiens (Human)	44292.3	8.76
P09132	Signal recognition particle 19 kDa protein (SRP19) - Homo sapiens (Human)	16155.8	9.87
P09211	Glutathione S-transferase P (EC 2,5,1,18) (GST class-pi) (GSTP1-1)	23224.8	5.44
P09327	Villin-1 - Homo sapiens (Human)	92564.4	5.99
P09429	High mobility group protein 1 (HMG-1) (High mobility group protein B1)	24762.7	5.62
P09467	Fructose-1,6-bisphosphatase 1 (EC 3,1,3,11) (D-fructose-1,6-bisphosphate 1-phosphohydrolase 1) (FBPase 1)	36683.5	6.61
P09493	Tropomyosin 1 alpha chain (Alpha-tropomyosin)	32708.7	4.69
P09525	Annexin A4 (Annexin IV) (Lipocortin IV) (Endonexin	35751.7	5.85
P09622	Dihydrolipoyl dehydrogenase, mitochondrial precursor (EC 1,8,1,4) (Dihydrolipoamide dehydrogenase) (Glycine cleavage system L protein)	54150.5	7.59
P09651	Heterogeneous nuclear ribonucleoprotein A1 (Helix-destabilizing protein) (Single-strand RNA-binding protein) (hnRNP core protein A1)	38714.8	9.26
P09960	Leukotriene A-4 hydrolase (EC 3,3,2,6) (LTA-4 hydrolase) (Leukotriene A(4) hydrolase)	69154.4	5.8
P09972	Fructose-bisphosphate aldolase C (EC 4,1,2,13) (Brain-type aldolase)	39324.9	6.46
P10515	Dihydrolipoyllysine-residue acetyltransferase component of pyruvate dehydrogenase complex, mitochondrial precursor (EC 2,3,1,12) (Pyruvate dehydrogenase complex E2 subunit) (PDCE2) (E2) (Dihydrolipoamide S-acetyltransferase component	65781.4	5.79
P10599	Thioredoxin (ATL-derived factor) (ADF) (Surface-associated sulphydryl protein) (SASP)	11606.4	4.82
P10619	Lysosomal protective protein precursor (EC 3,4,16,5) (Cathepsin A) (Carboxypeptidase C) (Protective protein for beta-galactosidase) [Contains: Lysosomal protective protein 32 kDa chain; Lysosomal protective protein 20 kDa chain]	54466.4	6.16
P10620	Microsomal glutathione S-transferase 1 (EC 2,5,1,18) (Microsomal GST-1) (Microsomal GST-I) - Homo sapiens (Human)	17598.8	9.41
P10768	Esterase D (EC 3,1,1,1)	31463	6.54
P10809	60 kDa heat shock protein, mitochondrial precursor (Hsp60) (60 kDa chaperonin) (CPN60) (Heat shock protein 60) (HSP-60) (Mitochondrial matrix protein P1) (P60 lymphocyte protein) (HuCHA60)	61055	5.7
P11021	78 kDa glucose-regulated protein precursor (GRP 78) (Immunoglobulin heavy chain-binding protein) (BiP) (Endoplasmic reticulum lumenal Ca(2+)-binding protein grp78)	72333.3	5.07
P11142	Heat shock cognate 71 kDa protein (Heat shock 70 kDa protein 8)	70898.4	5.38
P11172	Uridine 5*-monophosphate synthase (UMP synthase) [Includes: Orotate phosphoribosyltransferase (EC 2,4,2,10) (OPRtase); Orotidine 5*-phosphate decarboxylase (EC 4,1,1,23) (OMPdecase)]	52221.9	6.81
P11177	Pyruvate dehydrogenase E1 component beta subunit, mitochondrial precursor (EC 1,2,4,1) (PDHE1-B)	39219.6	6.21
P11216	Glycogen phosphorylase, brain form (EC 2,4,1,1)	96565.3	6.41
P11217	Glycogen phosphorylase, muscle form (EC 2,4,1,1) (Myophosphorylase) - Homo sapiens (Human)	96961.4	6.57
P11233	Ras-related protein Ral-A - Homo sapiens (Human)	23566.9	6.66
P11234	Ras-related protein Ral-B - Homo sapiens (Human)	23408.7	6.24
P11279	Lysosome-associated membrane glycoprotein 1 precursor (LAMP-1) (CD107a antigen)	44773.3	9.22
P11413	Glucose-6-phosphate 1-dehydrogenase (EC 1,1,1,49) (G6PD)	59134.9	6.44
P11498	Pyruvate carboxylase, mitochondrial precursor (EC 6,4,1,1) (Pyruvic carboxylase) (PCB) - Homo sapiens (Human)	129634	6.37
P11586	C-1-tetrahydrofolate synthase, cytoplasmic (C1-THF synthase) [Includes: Methylenetetrahydrofolate dehydrogenase (EC 1,5,1,5); Methenyltetrahydrofolate cyclohydrolase (EC 3,5,4,9); Formyltetrahydrofolate synthetase (EC 6,3,4,3)]	101429	6.94
P11940	Polyadenylate-binding protein 1 (Poly(A)-binding protein 1) (PABP 1) - Homo sapiens (Human)	70671.3	9.51
P12004	Proliferating cell nuclear antigen (PCNA) (Cyclin) - Homo sapiens (Human)	28769	4.57
P12081	Histidyl-tRNA synthetase (EC 6,1,1,21) (Histidine--tRNA ligase) (HisRS)	57410.8	5.72
P12268	Inosine-5*-monophosphate dehydrogenase 2 (EC 1,1,1,205) (IMP dehydrogenase 2) (IMPDH-II) (IMPD 2)	55805.3	6.44
P12277	Creatine kinase, B chain (EC 2,7,3,2) (B-CK),	42644.5	5.34
P12429	Annexin A3 (Annexin III) (Lipocortin III) (Placental anticoagulant protein III) (PAP-III) (35-alpha calcimedin) (Inositol 1,2-cyclic phosphate 2-phosphohydrolase)	36244.3	5.63
P12814	Alpha-actinin-1 (Alpha-actinin cytoskeletal isoform) (Non-muscle alpha-actinin-1) (F-actin cross linking protein)	103058	5.25
P12830	Epithelial-cadherin precursor (E-cadherin) (Uvomorulin) (Cadherin-1) (CAM 120/80) (CD324 antigen) [Contains: E-Cad/CTF1; E-Cad/CTF2; E-Cad/CTF3] - Homo sapiens (Human)	97456.6	4.58
P12955	Xaa-Pro dipeptidase (EC 3,4,13,9) (X-Pro dipeptidase) (Proline dipeptidase) (Prolidase) (Imidodipeptidase)	54417.3	5.64
P12956	ATP-dependent DNA helicase 2 subunit 1 (EC 3,6,1,-) (ATP-dependent DNA helicase II 70 kDa subunit) (Lupus Ku autoantigen protein p70) (Ku70) (70 kDa subunit of Ku antigen) (Thyroid-lupus autoantigen) (TLAA) (CTC box-binding factor 75	69712.2	6.23
P13010	ATP-dependent DNA helicase 2 subunit 2 (EC 3,6,1,-) (ATP-dependent DNA helicase II 80 kDa subunit) (Lupus Ku autoantigen protein p86) (Ku86) (Ku80) (86 kDa subunit of Ku antigen) (Thyroid-lupus autoantigen) (TLAA) (CTC box-binding fac	82573.8	5.55
P13489	Ribonuclease inhibitor (Ribonuclease/angiogenin inhibitor 1) (RAI) (Placental ribonuclease inhibitor) (RNase inhibitor) (RI)	49842.6	4.71
P13639	Elongation factor 2 (EF-2)	95207.5	6.42
P13667	Protein disulfide-isomerase A4 precursor (EC 5,3,4,1) (Protein ERp-72) (ERp72)	72932.8	4.96
P13693	Translationally-controlled tumor protein (TCTP) (p23) (Histamine-releasing factor) (HRF) (Fortilin)	19595.5	4.84
P13797	Plastin-3 (T-plastin)	70436	5.52
P13798	Acylamino-acid-releasing enzyme (EC 3,4,19,1) (AARE) (Acyl-peptide hydrolase) (APH) (Acylaminoacyl-peptidase) (Oxidized protein hydrolase) (OPH) (DNF15S2 protein)	81225	5.29
P13804	Electron transfer flavoprotein alpha-subunit, mitochondrial precursor (Alpha-ETF)	35079.8	8.62
P13861	cAMP-dependent protein kinase type II-alpha regulatory subunit - Homo sapiens (Human)	45387.4	4.96
P13929	Beta-enolase (EC 4,2,1,11) (2-phospho-D-glycerate hydro-lyase) (Muscle-specific enolase) (MSE) (Skeletal muscle enolase) (Enolase 3)	46855.9	7.73
P13987	CD59 glycoprotein precursor (Membrane attack complex inhibition factor) (MACIF) (MAC-inhibitory protein) (MAC-IP) (Protectin) (MEM43 antigen) (Membrane inhibitor of reactive lysis) (MIRL) (20 kDa homologous restriction factor) (HRF-20) (HRF20) (1F5 antigen) - Homo sapiens (Human)	14177.4	6.03
P13995	Bifunctional methylenetetrahydrofolate dehydrogenase/cyclohydrolase, mitochondrial precursor [Includes: NAD-dependent methylenetetrahydrofolate dehydrogenase (EC 1,5,1,15); Methenyltetrahydrofolate cyclohydrolase (EC 3,5,4,9)] - Homo sapiens (Human)	37895.3	8.86
P14174	Macrophage migration inhibitory factor (MIF) (Phenylpyruvate tautomerase) (EC 5,3,2,1) (Glycosylation-inhibiting factor) (GIF)	12345.2	8.24
P14314	Glucosidase II beta subunit precursor (Protein kinase C substrate, 60,1 kDa protein, heavy chain) (PKCSH) (80K-H protein)	59296.6	4.34
P14550	Alcohol dehydrogenase [NADP+] (EC 1,1,1,2) (Aldehyde reductase) (Aldo-keto reductase family 1 member A1)	36442	6.35
P14618	Pyruvate kinase isozymes M1/M2 (EC 2,7,1,40) (Pyruvate kinase muscle isozyme) (Cytosolic thyroid hormone-binding protein) (CTHBP) (THBP1)	57806	7.95
P14625	Endoplasmin precursor (94 kDa glucose-regulated protein) (GRP94) (gp96 homolog) (Tumor rejection antigen 1)	92469.3	4.76
P14867	Gamma-aminobutyric-acid receptor subunit alpha-1 precursor (GABA(A) receptor subunit alpha-1) - Homo sapiens (Human)	51802.1	9.27
P14868	Aspartyl-tRNA synthetase (EC 6,1,1,12) (Aspartate--tRNA ligase) (AspRS)	57136.5	6.1
P14923	Junction plakoglobin (Desmoplakin-3) (Desmoplakin III)	81499	5.95
P15153	Ras-related C3 botulinum toxin substrate 2 precursor (p21-Rac2) (Small G protein) (GX)	21428.9	7.52
P15311	Ezrin (p81) (Cytovillin) (Villin-2)	69267.9	5.95
P15374	Ubiquitin carboxyl-terminal hydrolase isozyme L3 (EC 3,4,19,12) (UCH-L3) (Ubiquitin thiolesterase L3)	26182.7	4.84
P15531	Nucleoside diphosphate kinase A (EC 2,7,4,6) (NDK A) (NDP kinase A) (Tumor metastatic process-associated protein) (Metastasis inhibition factor nm23) (nm23-H1) (Granzyme A-activated DNase) (GAAD)	17148.8	5.83
P15559	NAD(P)H dehydrogenase [quinone] 1 (EC 1,6,5,2) (Quinone reductase 1) (NAD(P)H:quinone oxidoreductase 1) (QR1) (DT-diaphorase) (DTD) (Azoreductase) (Phylloquinone reductase) (Menadione reductase) - Homo sapiens (Human)	30867.8	8.91
P15880	40S ribosomal protein S2 (S4) (LLRep3 protein) - Homo sapiens (Human)	31324.6	9.99
P16070	CD44 antigen precursor (Phagocytic glycoprotein I) (PGP-1) (HUTCH-I) (Extracellular matrix receptor-III) (ECMR-III) (GP90 lymphocyte homing/adhesion receptor) (Hermes antigen) (Hyaluronate receptor) (Heparan sulfate proteoglycan) (Epi	81554	5.13
P16144	Integrin beta-4 precursor (GP150) (CD104 antigen) - Homo sapiens (Human)	202152	5.74
P16152	Carbonyl reductase [NADPH] 1 (EC 1,1,1,184) (NADPH-dependent carbonyl reductase 1) (Prostaglandin-E(2) 9-reductase) (EC 1,1,1,189) (Prostaglandin 9-ketoreductase) (15-hydroxyprostaglandin dehydrogenase [NADP+]) (EC 1,1,1,197)	30243.9	8.55
P16278	Beta-galactosidase precursor (EC 3,2,1,23) (Lactase) (Acid beta-galactosidase)	76091.3	6.1
P16435	NADPH--cytochrome P450 reductase (EC 1,6,2,4) (CPR) (P450R) - Homo sapiens (Human)	76558.9	5.37
P16949	Stathmin (Phosphoprotein p19) (pp19) (Oncoprotein 18) (Op18) (Leukemia-associated phosphoprotein p18) (pp17) (Prosolin) (Metablastin) (Protein Pr22)	17171.4	5.77
P17066	Heat shock 70 kDa protein 6 (Heat shock 70 kDa protein B*)	71028.5	5.81
P17096	High mobility group protein HMG-I/HMG-Y (HMG-I(Y)) (High mobility group AT-hook protein 1) (High mobility group protein A1) (High mobility group protein-R) - Homo sapiens (Human)	11544.9	9.99
P17174	Aspartate aminotransferase, cytoplasmic (EC 2,6,1,1) (Transaminase A) (Glutamate oxaloacetate transaminase 1)	46116.5	6.57
P17931	Galectin-3 (Galactose-specific lectin 3) (Mac-2 antigen) (IgE-binding protein) (35 kDa lectin) (Carbohydrate-binding protein 35) (CBP 35) (Laminin-binding protein) (Lectin L-29) (L-31) (Galactoside-binding protein) (GALBP)	26057.3	8.61
P17980	26S protease regulatory subunit 6A (TAT-binding protein 1) (TBP-1) (Proteasome subunit P50)	49203.8	5.13
P17987	T-complex protein 1 subunit alpha (TCP-1-alpha) (CCT-alpha)	60343.9	5.8
P18085	ADP-ribosylation factor 4	20379.7	6.81
P18124	60S ribosomal protein L7 - Homo sapiens (Human)	29225.9	9.99
P18206	Vinculin (Metavinculin)	123669	5.51
P18615	Negative elongation factor E (NELF-E) (RD protein)	43240	9.36
P18621	60S ribosomal protein L17 (L23) - Homo sapiens (Human)	21266	9.99
P18669	Phosphoglycerate mutase 1 (EC 5,4,2,1) (EC 5,4,2,4) (EC 3,1,3,13) (Phosphoglycerate mutase isozyme B) (PGAM-B) (BPG-dependent PGAM 1)	28672.9	6.75
P18754	Regulator of chromosome condensation (Chromosome condensation protein 1) (Cell cycle regulatory protein) - Homo sapiens (Human)	44969.3	7.18
P19105	Myosin regulatory light chain 2, nonsarcomeric (Myosin RLC)	19663	4.67
P19338	Nucleolin (Protein C23)	76483.5	4.6
P19404	NADH-ubiquinone oxidoreductase 24 kDa subunit, mitochondrial precursor (EC 1,6,5,3) (EC 1,6,99,3)	27391.7	8.21
P19525	Interferon-induced, double-stranded RNA-activated protein kinase (EC 2,7,11,1) (Interferon-inducible RNA-dependent protein kinase) (Protein kinase RNA-activated) (PKR) (p68 kinase) (P1/eIF-2A protein kinase) - Homo sapiens (Human)	62094.6	8.58
P19623	Spermidine synthase (EC 2,5,1,16) (Putrescine aminopropyltransferase) (SPDSY)	33824.9	5.3
P20073	Annexin A7 (Annexin VII) (Synexin)	52739.5	5.52
P20290	Transcription factor BTF3 (RNA polymerase B transcription factor 3)	22168.1	9.4
P20340	Ras-related protein Rab-6A (Rab-6)	23461.7	5.42
P20618	Proteasome subunit beta type 1 (EC 3,4,25,1) (Proteasome component C5) (Macropain subunit C5) (Multicatalytic endopeptidase complex subunit C5) (Proteasome gamma chain)	26489.5	8.27
P20674	Cytochrome c oxidase polypeptide Va, mitochondrial precursor (EC 1,9,3,1)	16774.3	6.3
P20839	Inosine-5*-monophosphate dehydrogenase 1 (EC 1,1,1,205) (IMP dehydrogenase 1) (IMPDH-I) (IMPD 1)	55406.1	6.43
P21281	Vacuolar ATP synthase subunit B, brain isoform (EC 3,6,3,14) (V-ATPase B2 subunit) (Vacuolar proton pump B isoform 2) (Endomembrane proton pump 58 kDa subunit) (HO57)	56501	5.57
P21333	Filamin-A (Alpha-filamin) (Filamin-1) (Endothelial actin-binding protein) (Actin-binding protein 280) (ABP-280) (Nonmuscle filamin)	280631	5.73
P21695	Glycerol-3-phosphate dehydrogenase [NAD+], cytoplasmic (EC 1,1,1,8) (GPD-C) (GPDH-C) - Homo sapiens (Human)	37462.7	5.82
P21796	Voltage-dependent anion-selective channel protein 1 (VDAC-1) (hVDAC1) (Outer mitochondrial membrane protein porin 1) (Plasmalemmal porin) (Porin 31HL) (Porin 31HM)	30641.5	8.63
P21912	Succinate dehydrogenase [ubiquinone] iron-sulfur protein, mitochondrial precursor (EC 1,3,5,1) (Ip) (Iron-sulfur subunit of complex II)	31629.9	9.03
P21964	Catechol O-methyltransferase (EC 2,1,1,6)	30037.2	5.26
P21980	Protein-glutamine gamma-glutamyltransferase 2 (EC 2,3,2,13) (Tissue transglutaminase) (TGase C) (TGC) (TG(C)) (Tranglutaminase-2) (TGase-H)	77329.3	5.11
P22061	Protein-L-isoaspartate(D-aspartate) O-methyltransferase (EC 2,1,1,77) (Protein-beta-aspartate methyltransferase) (PIMT) (Protein L-isoaspartyl/D-aspartyl methyltransferase) (L-isoaspartyl protein carboxyl methyltransferase)	24519.4	6.78
P22102	Trifunctional purine biosynthetic protein adenosine-3 [Includes: Phosphoribosylamine--glycine ligase (EC 6,3,4,13) (GARS) (Glycinamide ribonucleotide synthetase) (Phosphoribosylglycinamide synthetase); Phosphoribosylformylglycinamidin	107768	6.26
P22234	Multifunctional protein ADE2 [Includes: Phosphoribosylaminoimidazole-succinocarboxamide synthase (EC 6,3,2,6) (SAICAR synthetase); Phosphoribosylaminoimidazole carboxylase (EC 4,1,1,21) (AIR carboxylase) (AIRC)]	46948.3	7.09
P22307	Nonspecific lipid-transfer protein, mitochondrial precursor (EC 2,3,1,176) (Propanoyl-CoA C-acyltransferase) (NSL-TP) (Sterol carrier protein 2) (SCP-2) (Sterol carrier protein X) (SCP-X) (SCP-chi) (SCPX)	58994	6.44
P22314	Ubiquitin-activating enzyme E1 (A1S9 protein)	117850	5.49
P22392	Nucleoside diphosphate kinase B (EC 2,7,4,6) (NDK B) (NDP kinase B) (nm23-H2) (C-myc purine-binding transcription factor PUF)	17298.1	8.52
P22676	Calretinin (CR) (29 kDa calbindin)	31522	5.06
P22695	Ubiquinol-cytochrome-c reductase complex core protein 2, mitochondrial precursor (EC 1,10,2,2) (Complex III subunit II)	48443.2	8.74
P23193	Transcription elongation factor A protein 1 (Transcription elongation factor S-II protein 1) (Transcription elongation factor TFIIS,o) - Homo sapiens (Human)	33969.9	8.64
P23229	Integrin alpha-6 precursor (VLA-6) (CD49f antigen) [Contains: Integrin alpha-6 heavy chain; Integrin alpha-6 light chain] - Homo sapiens (Human)	126619	6.39
P23258	Tubulin gamma-1 chain (Gamma-1 tubulin) (Gamma-tubulin complex component 1) (GCP-1) - Homo sapiens (Human)	51170.2	5.75
P23284	Peptidyl-prolyl cis-trans isomerase B precursor (EC 5,2,1,8) (PPIase) (Rotamase) (Cyclophilin B) (S-cyclophilin) (SCYLP) (CYP-S1)	22742.5	9.33
P23381	Tryptophanyl-tRNA synthetase (EC 6,1,1,2) (Tryptophan--tRNA ligase) (TrpRS) (IFP53) (hWRS)	53165.7	5.83
P23396	40S ribosomal protein S3 - Homo sapiens (Human)	26688.5	9.68
P23526	Adenosylhomocysteinase (EC 3,3,1,1) (S-adenosyl-L-homocysteine hydrolase) (AdoHcyase)	47585.2	5.92
P23528	Cofilin-1 (Cofilin, non-muscle isoform) (18 kDa phosphoprotein) (p18)	18371.4	8.27
P23588	Eukaryotic translation initiation factor 4B (eIF-4B)	69224.5	5.49
P23919	Thymidylate kinase (EC 2,7,4,9) (dTMP kinase)	23819.5	8.4
P24534	Elongation factor 1-beta (EF-1-beta)	24632.7	4.5
P24539	ATP synthase B chain, mitochondrial precursor (EC 3,6,3,14)	28908.8	9.37
P24666	Low molecular weight phosphotyrosine protein phosphatase (EC 3,1,3,48) (LMW-PTP) (Low molecular weight cytosolic acid phosphatase) (EC 3,1,3,2) (Red cell acid phosphatase 1) (PTPase) (Adipocyte acid phosphatase)	17911.4	6.35
P24752	Acetyl-CoA acetyltransferase, mitochondrial precursor (EC 2,3,1,9) (Acetoacetyl-CoA thiolase) (T2)	45199.8	8.98
P25067	Collagen alpha-2(VIII) chain precursor (Endothelial collagen) - Homo sapiens (Human)	67244.4	9.05
P25325	3-mercaptopyruvate sulfurtransferase (EC 2,8,1,2) (MST)	33047.4	6.14
P25398	40S ribosomal protein S12 - Homo sapiens (Human)	14394.8	6.36
P25705	ATP synthase alpha chain, mitochondrial precursor (EC 3,6,3,14)	59750.9	9.16
P25786	Proteasome subunit alpha type 1 (EC 3,4,25,1) (Proteasome component C2) (Macropain subunit C2) (Multicatalytic endopeptidase complex subunit C2) (Proteasome nu chain) (30 kDa prosomal protein) (PROS-30)	29555.8	6.15
P25787	Proteasome subunit alpha type 2 (EC 3,4,25,1) (Proteasome component C3) (Macropain subunit C3) (Multicatalytic endopeptidase complex subunit C3)	25767.5	7.12
P25788	Proteasome subunit alpha type 3 (EC 3,4,25,1) (Proteasome component C8) (Macropain subunit C8) (Multicatalytic endopeptidase complex subunit C8)	28302.2	5.19
P25789	Proteasome subunit alpha type 4 (EC 3,4,25,1) (Proteasome component C9) (Macropain subunit C9) (Multicatalytic endopeptidase complex subunit C9) (Proteasome subunit L)	29484	7.58
P25815	Protein S100-P (S100 calcium-binding protein P) - Homo sapiens (Human)	10400	4.75
P26038	Moesin (Membrane-organizing extension spike protein)	67689.2	6.09
P26196	Probable ATP-dependent RNA helicase DDX6 (EC 3,6,1,-) (DEAD box protein 6) (ATP-dependent RNA helicase p54) (Oncogene RCK)	54418.1	8.75
P26232	Catenin alpha-2 (Alpha-catenin-related protein) (Alpha N-catenin) - Homo sapiens (Human)	105182	5.52
P26373	60S ribosomal protein L13 (Breast basic conserved protein 1) - Homo sapiens (Human)	24130.4	9.99
P26440	Isovaleryl-CoA dehydrogenase, mitochondrial precursor (EC 1,3,99,10) (IVD) - Homo sapiens (Human)	46319.7	8.45
P26583	High mobility group protein 2 (HMG-2)	23902.7	7.77
P26599	Polypyrimidine tract-binding protein 1 (PTB) (Heterogeneous nuclear ribonucleoprotein I) (hnRNP I) (57 kDa RNA-binding protein PPTB-1)	57221.6	9.22
P26639	Threonyl-tRNA synthetase, cytoplasmic (EC 6,1,1,3) (Threonine--tRNA ligase) (ThrRS) - Homo sapiens (Human)	83435.6	6.24
P26641	Elongation factor 1-gamma (EF-1-gamma) (eEF-1B gamma)	49987.9	6.27
P26885	FK506-binding protein 2 precursor (EC 5,2,1,8) (Peptidyl-prolyl cis-trans isomerase) (PPIase) (Rotamase) (13 kDa FKBP) (FKBP-13)	15649.4	9.24
P27348	14-3-3 protein theta (14-3-3 protein tau) (14-3-3 protein T-cell) (HS1 protein)	27764.4	4.68
P27635	60S ribosomal protein L10 (QM protein) (Tumor suppressor QM) (Laminin receptor homolog) - Homo sapiens (Human)	24445.8	9.99
P27695	DNA-(apurinic or apyrimidinic site) lyase (EC 4,2,99,18) (AP endonuclease 1) (APEX nuclease) (APEN) (REF-1 protein)	35423.5	8.42
P27797	Calreticulin precursor (CRP55) (Calregulin) (HACBP) (ERp60) (grp60)	48141.8	4.29
P27816	Microtubule-associated protein 4 (MAP 4)	121020	5.32
P27824	Calnexin precursor (Major histocompatibility complex class I antigen-binding protein p88) (p90) (IP90)	67568.6	4.47
P28066	Proteasome subunit alpha type 5 (EC 3,4,25,1) (Proteasome zeta chain) (Macropain zeta chain) (Multicatalytic endopeptidase complex zeta chain)	26411.2	4.74
P28070	Proteasome subunit beta type 4 precursor (EC 3,4,25,1) (Proteasome beta chain) (Macropain beta chain) (Multicatalytic endopeptidase complex beta chain) (Proteasome chain 3) (HSN3) (HsBPROS26)	29192.4	5.72
P28072	Proteasome subunit beta type 6 precursor (EC 3,4,25,1) (Proteasome delta chain) (Macropain delta chain) (Multicatalytic endopeptidase complex delta chain) (Proteasome subunit Y)	25357.9	4.8
P28074	Proteasome subunit beta type 5 precursor (EC 3,4,25,1) (Proteasome epsilon chain) (Macropain epsilon chain) (Multicatalytic endopeptidase complex epsilon chain) (Proteasome subunit X) (Proteasome chain 6) (Proteasome subunit MB1) - Homo sapiens (Human)	22897	8.66
P28331	NADH-ubiquinone oxidoreductase 75 kDa subunit, mitochondrial precursor (EC 1,6,5,3) (EC 1,6,99,3) (Complex I-75Kd) (CI-75Kd)	79468	5.89
P28838	Cytosol aminopeptidase (EC 3,4,11,1) (Leucine aminopeptidase) (LAP) (Leucyl aminopeptidase) (Proline aminopeptidase) (EC 3,4,11,5) (Prolyl aminopeptidase) (Peptidase S)	52640.4	6.28
P29218	Inositol monophosphatase (EC 3,1,3,25) (IMPase) (IMP) (Inositol-1(or 4)-monophosphatase) (Lithium-sensitive myo-inositol monophosphatase A1)	30189	5.16
P29373	Cellular retinoic acid-binding protein 2 (Cellular retinoic acid-binding protein II) (CRABP-II) (Retinoic acid-binding protein II, cellular)	15561.9	5.43
P29401	Transketolase (EC 2,2,1,1) (TK)	67878	7.58
P29692	Elongation factor 1-delta (EF-1-delta) (Antigen NY-CO-4)	30990.8	4.9
P29992	Guanine nucleotide-binding protein subunit alpha-11 (G alpha-11) (Guanine nucleotide-binding protein G(y) subunit alpha) - Homo sapiens (Human)	42123.6	5.51
P30040	Endoplasmic reticulum protein ERp29 precursor (ERp31) (ERp28)	28993.6	6.77
P30041	Peroxiredoxin-6 (EC 1,11,1,15) (Antioxidant protein 2) (1-Cys peroxiredoxin) (1-Cys PRX) (Acidic calcium-independent phospholipase A2) (EC 3,1,1,-) (aiPLA2) (Non-selenium glutathione peroxidase) (EC 1,11,1,7) (NSGPx) (24 kDa protein)	24903.9	6.03
P30042	ES1 protein homolog, mitochondrial precursor (Protein KNP-I) (Protein GT335)	28142.5	8.5
P30043	Flavin reductase (EC 1,5,1,30) (FR) (NADPH-dependent diaphorase) (NADPH-flavin reductase) (FLR) (Biliverdin reductase B) (EC 1,3,1,24) (BVR-B) (Biliverdin-IX beta-reductase) (Green heme-binding protein) (GHBP)	21988.3	7.31
P30044	Peroxiredoxin-5, mitochondrial precursor (EC 1,11,1,15) (Prx-V) (Peroxisomal antioxidant enzyme) (PLP) (Thioredoxin reductase) (Thioredoxin peroxidase PMP20) (Antioxidant enzyme B166) (AOEB166) (TPx type VI) (Liver tissue 2D-page spo	22026.5	8.85
P30046	D-dopachrome decarboxylase (EC 4,1,1,84) (D-dopachrome tautomerase) (Phenylpyruvate tautomerase II)	12580.6	7.25
P30048	Thioredoxin-dependent peroxide reductase, mitochondrial precursor (EC 1,11,1,15) (Peroxiredoxin-3) (Antioxidant protein 1) (AOP-1) (MER5 protein homolog) (HBC189) (PRX III)	27692.8	7.67
P30050	60S ribosomal protein L12	17818.7	9.48
P30084	Enoyl-CoA hydratase, mitochondrial precursor (EC 4,2,1,17) (Short chain enoyl-CoA hydratase) (SCEH) (Enoyl-CoA hydratase 1)	31387.6	8.34
P30085	UMP-CMP kinase (EC 2,7,4,14) (Cytidylate kinase) (Deoxycytidylate kinase) (Cytidine monophosphate kinase) (Uridine monophosphate/cytidine monophosphate kinase) (UMP/CMP kinase) (UMP/CMPK) (Uridine monophosphate kinase)	22222.5	5.44
P30086	Phosphatidylethanolamine-binding protein (PEBP) (Prostatic binding protein) (HCNPpp) (Neuropolypeptide h3) (Raf kinase inhibitor protein) (RKIP) [Contains: Hippocampal cholinergic neurostimulating peptide (HCNP)]	20925.7	7.43
P30101	Protein disulfide-isomerase A3 precursor (EC 5,3,4,1) (Disulfide isomerase ER-60) (ERp60) (58 kDa microsomal protein) (p58) (ERp57) (58 kDa glucose-regulated protein)	56782.7	5.99
P30153	Serine/threonine-protein phosphatase 2A 65 kDa regulatory subunit A alpha isoform (PP2A, subunit A, PR65-alpha isoform) (PP2A, subunit A, R1-alpha isoform) (Medium tumor antigen-associated 61 kDa protein)	65092.7	4.97
P30154	Serine/threonine-protein phosphatase 2A 65 kDa regulatory subunit A beta isoform (PP2A, subunit A, PR65-beta isoform) (PP2A, subunit A, R1-beta isoform)	66201.8	4.84
P30405	Peptidyl-prolyl cis-trans isomerase, mitochondrial precursor (EC 5,2,1,8) (PPIase) (Rotamase) (Cyclophilin F) - Homo sapiens (Human)	22040.4	9.48
P30626	Sorcin (22 kDa protein) (CP-22) (V19)	21676.5	5.32
P30711	Glutathione S-transferase theta-1 (EC 2,5,1,18) (GST class-theta-1) (Glutathione transferase T1-1) - Homo sapiens (Human)	27204	7.17
P30740	Leukocyte elastase inhibitor (LEI) (Serpin B1) (Monocyte/neutrophil elastase inhibitor) (M/NEI) (EI)	42742	5.9
P30837	Aldehyde dehydrogenase X, mitochondrial precursor (EC 1,2,1,3) (ALDH class 2)	57217.7	6.41
P31040	Succinate dehydrogenase [ubiquinone] flavoprotein subunit, mitochondrial precursor (EC 1,3,5,1) (Fp) (Flavoprotein subunit of complex II)	72691.9	7.06
P31150	Rab GDP dissociation inhibitor alpha (Rab GDI alpha) (Guanosine diphosphate dissociation inhibitor 1) (GDI-1) (XAP-4) (Oligophrenin-2)	50583	5
P31153	S-adenosylmethionine synthetase isoform type-2 (EC 2,5,1,6) (Methionine adenosyltransferase 2) (AdoMet synthetase 2) (Methionine adenosyltransferase II) (MAT-II)	43660.9	6.02
P31689	DnaJ homolog subfamily A member 1 (Heat shock 40 kDa protein 4) (DnaJ protein homolog 2) (HSJ-2) (HSDJ)	44868.5	6.65
P31930	Ubiquinol-cytochrome-c reductase complex core protein I, mitochondrial precursor (EC 1,10,2,2)	52619.1	5.94
P31937	3-hydroxyisobutyrate dehydrogenase, mitochondrial precursor (EC 1,1,1,31) (HIBADH)	35329.1	8.38
P31939	Bifunctional purine biosynthesis protein PURH [Includes: Phosphoribosylaminoimidazolecarboxamide formyltransferase (EC 2,1,2,3) (AICAR transformylase); IMP cyclohydrolase (EC 3,5,4,10) (Inosinicase) (IMP synthetase) (ATIC)]	64616.2	6.27
P31943	Heterogeneous nuclear ribonucleoprotein H (hnRNP H)	49098.5	5.89
P31946	14-3-3 protein beta/alpha (Protein kinase C inhibitor protein 1) (KCIP-1) (Protein 1054)	27951.3	4.76
P31947	14-3-3 protein sigma (Stratifin) (Epithelial cell marker protein 1)	27774.2	4.68
P31948	Stress-induced-phosphoprotein 1 (STI1) (Hsc70/Hsp90-organizing protein) (Hop) (Transformation-sensitive protein IEF SSP 3521)	62639.6	6.4
P31949	Calgizzarin (S100 calcium-binding protein A11) (S100C protein) (MLN 70)	11740.5	6.56
P32119	Peroxiredoxin-2 (EC 1,11,1,15) (Thioredoxin peroxidase 1) (Thioredoxin-dependent peroxide reductase 1) (Thiol-specific antioxidant protein) (TSA) (PRP) (Natural killer cell-enhancing factor B) (NKEF-B)	21760.8	5.67
P32321	Deoxycytidylate deaminase (EC 3,5,4,12) (dCMP deaminase) - Homo sapiens (Human)	20016.1	7.49
P32322	Pyrroline-5-carboxylate reductase 1 (EC 1,5,1,2) (P5CR 1) (P5C reductase 1) - Homo sapiens (Human)	33360.8	7.18
P32969	60S ribosomal protein L9 - Homo sapiens (Human)	21863.5	9.96
P33316	Deoxyuridine 5*-triphosphate nucleotidohydrolase, mitochondrial precursor (EC 3,6,1,23) (dUTPase) (dUTP pyrophosphatase)	26706.5	9.65
P34741	Syndecan-2 precursor (SYND2) (Fibroglycan) (Heparan sulfate proteoglycan core protein) (HSPG) - Homo sapiens (Human)	22174	4.75
P34896	Serine hydroxymethyltransferase, cytosolic (EC 2,1,2,1) (Serine methylase) (Glycine hydroxymethyltransferase) (SHMT) - Homo sapiens (Human)	53082.9	7.61
P34897	Serine hydroxymethyltransferase, mitochondrial precursor (EC 2,1,2,1) (Serine methylase) (Glycine hydroxymethyltransferase) (SHMT) - Homo sapiens (Human)	55993.3	8.76
P34931	Heat shock 70 kDa protein 1L (Heat shock 70 kDa protein 1-like) (Heat shock 70 kDa protein 1-Hom) (HSP70-Hom)	70375.4	5.76
P34932	Heat shock 70 kDa protein 4 (Heat shock 70-related protein APG-2) (HSP70RY)	94300.5	5.18
P35080	Profilin-2 (Profilin II)	14915.1	6.78
P35221	Alpha-1 catenin (Cadherin-associated protein) (Alpha E-catenin)	100072	5.95
P35232	Prohibitin,	29804.2	5.57
P35237	Placental thrombin inhibitor (Cytoplasmic antiproteinase) (CAP) (Protease inhibitor 6) (PI-6) (Serpin B6)	42590.1	5.19
P35241	Radixin	68564.2	6.03
P35244	Replication protein A 14 kDa subunit (RP-A) (RF-A) (Replication factor-A protein 3) (p14)	13568.8	4.97
P35268	60S ribosomal protein L22 (Epstein-Barr virus small RNA-associated protein) (EBER-associated protein) (EAP) (Heparin-binding protein HBp15)	14655.9	9.22
P35270	Sepiapterin reductase (EC 1,1,1,153) (SPR) - Homo sapiens (Human)	28048.6	8.25
P35579	Myosin-9 (Myosin heavy chain, nonmuscle IIa) (Nonmuscle myosin heavy chain IIa) (NMMHC II-a) (NMMHC-IIA) (Cellular myosin heavy chain, type A) (Nonmuscle myosin heavy chain-A) (NMMHC-A)	226402	5.5
P35637	RNA-binding protein FUS (Oncogene FUS) (Oncogene TLS) (Translocated in liposarcoma protein) (POMp75) (75 kDa DNA-pairing protein) - Homo sapiens (Human)	53426.1	9.4
P35813	Protein phosphatase 2C isoform alpha (EC 3,1,3,16) (PP2C-alpha) (IA) (Protein phosphatase 1A) - Homo sapiens (Human)	42448	5.19
P35914	Hydroxymethylglutaryl-CoA lyase, mitochondrial precursor (EC 4,1,3,4) (HMG-CoA lyase) (HL) (3-hydroxy-3-methylglutarate-CoA lyase) - Homo sapiens (Human)	34360.3	8.81
P35998	26S protease regulatory subunit 7 (MSS1 protein)	48502.9	5.72
P36404	ADP-ribosylation factor-like protein 2	20850.1	5.95
P36542	ATP synthase gamma chain, mitochondrial precursor (EC 3,6,3,14)	32996.2	9.23
P36578	60S ribosomal protein L4 (L1) - Homo sapiens (Human)	47566.4	9.99
P36639	7,8-dihydro-8-oxoguanine triphosphatase (EC 3,1,6,-) (8-oxo-dGTPase) (Nucleoside diphosphate-linked moiety X motif 1) (Nudix motif 1) - Homo sapiens (Human)	22551.8	5.15
P36871	Phosphoglucomutase-1 (EC 5,4,2,2) (Glucose phosphomutase 1) (PGM 1)	61318.2	6.32
P36952	Serpin B5 precursor (Maspin) (Protease inhibitor 5) - Homo sapiens (Human)	42138.6	5.72
P36957	Dihydrolipoyllysine-residue succinyltransferase component of 2-oxoglutarate dehydrogenase complex, mitochondrial precursor (EC 2,3,1,61) (Dihydrolipoamide succinyltransferase component of 2-oxoglutarate dehydrogenase complex) (E2) (E2	48640.5	9.01
P37108	Signal recognition particle 14 kDa protein (SRP14) (18 kDa Alu RNA-binding protein) - Homo sapiens (Human)	14570	9.99
P37802	Transgelin-2 (SM22-alpha homolog)	22260.4	8.45
P37837	Transaldolase (EC 2,2,1,2)	37540.3	6.36
P38117	Electron transfer flavoprotein beta-subunit (Beta-ETF)	27843.8	8.25
P38646	Stress-70 protein, mitochondrial precursor (75 kDa glucose-regulated protein) (GRP 75) (Peptide-binding protein 74) (PBP74) (Mortalin) (MOT)	73680.9	5.87
P38919	Probable ATP-dependent RNA helicase DDX48 (EC 3,6,1,-) (DEAD box protein 48) (Eukaryotic initiation factor 4A-like NUK-34) (Nuclear matrix protein 265) (hNMP 265) (Eukaryotic translation initiation factor 4A isoform 3)	46871.3	6.3
P39019	40S ribosomal protein S19	15929.4	9.99
P39023	60S ribosomal protein L3 (HIV-1 TAR RNA-binding protein B) (TARBP-B)	45977.9	9.99
P39687	Acidic leucine-rich nuclear phosphoprotein 32 family member A (Potent heat-stable protein phosphatase 2A inhibitor I1PP2A) (Acidic nuclear phosphoprotein pp32) (Cerebellar leucine-rich acidic nuclear protein) (HLA-DR-associated prote	28585.5	4
P40121	Macrophage capping protein (Actin-regulatory protein CAP-G)	38517.8	5.89
P40222	Alpha-taxilin - Homo sapiens (Human)	61891.4	6.15
P40227	T-complex protein 1 subunit zeta (TCP-1-zeta) (CCT-zeta) (CCT-zeta-1) (Tcp20) (HTR3) (Acute morphine dependence-related protein 2)	57893.3	6.25
P40261	Nicotinamide N-methyltransferase (EC 2,1,1,1)	29574.2	5.56
P40429	60S ribosomal protein L13a (23 kDa highly basic protein) - Homo sapiens (Human)	23446.2	9.99
P40616	ADP-ribosylation factor-like protein 1	20417.6	5.63
P40925	Malate dehydrogenase, cytoplasmic (EC 1,1,1,37) (Cytosolic malate dehydrogenase)	36295.1	6.89
P40926	Malate dehydrogenase, mitochondrial precursor (EC 1,1,1,37)	35531.5	8.92
P41227	N-terminal acetyltransferase complex ARD1 subunit homolog A (EC 2,3,1,88) (EC 2,3,1,-) - Homo sapiens (Human)	26458.7	5.41
P41250	Glycyl-tRNA synthetase (EC 6,1,1,14) (Glycine--tRNA ligase) (GlyRS)	83140	6.61
P42126	3,2-trans-enoyl-CoA isomerase, mitochondrial precursor (EC 5,3,3,8) (Dodecenoyl-CoA isomerase) (Delta(3),delta(2)-enoyl-CoA isomerase) (D3,D2-enoyl-CoA isomerase)	32816.2	8.8
P42330	Aldo-keto reductase family 1 member C3 (EC 1,-,-,-) (Trans-1,2-dihydrobenzene-1,2-diol dehydrogenase) (EC 1,3,1,20) (3-alpha-hydroxysteroid dehydrogenase type 2) (EC 1,1,1,213) (3-alpha-HSD type 2) (3-alpha-HSD type II, brain) (Prostaglandin F synthase) (EC 1,1,1,188) (PGFS) (Estradiol 17-beta-dehydrogenase) (EC 1,1,1,62) (17-beta-hydroxysteroid dehydrogenase type 5) (17-beta-HSD 5) (Chlordecone …	36844.4	8.05
P42677	40S ribosomal protein S27 (Metallopan-stimulin 1) (MPS-1)	9330	9.58
P42704	130 kDa leucine-rich protein (LRP 130) (GP130) (Leucine-rich PPR motif-containing protein)	145202	5.5
P42766	60S ribosomal protein L35 - Homo sapiens (Human)	14420.4	9.99
P43034	Platelet-activating factor acetylhydrolase IB alpha subunit (PAF acetylhydrolase 45 kDa subunit) (PAF-AH 45 kDa subunit) (PAF-AH alpha) (PAFAH alpha) (Lissencephaly-1 protein) (LIS-1)	46507	7.02
P43304	Glycerol-3-phosphate dehydrogenase, mitochondrial precursor (EC 1,1,99,5) (GPD-M) (GPDH-M) (mtGPD)	80834.1	7.23
P43487	Ran-specific GTPase-activating protein (Ran-binding protein 1) (RanBP1)	23310.2	5.19
P43490	Nicotinamide phosphoribosyltransferase (EC 2,4,2,12) (NAmPRTase) (Nampt) (Pre-B cell-enhancing factor) (Pre-B-cell colony-enhancing factor 1) (Visfatin)	55521.4	6.69
P43686	26S protease regulatory subunit 6B (MIP224) (MB67-interacting protein) (TAT-binding protein 7) (TBP-7)	47366.5	5.09
P45880	Voltage-dependent anion-selective channel protein 2 (VDAC-2) (hVDAC2) (Outer mitochondrial membrane protein porin 2)	38092.9	6.32
P45974	Ubiquitin carboxyl-terminal hydrolase 5 (EC 3,1,2,15) (Ubiquitin thiolesterase 5) (Ubiquitin-specific-processing protease 5) (Deubiquitinating enzyme 5) (Isopeptidase T)	95786.8	4.91
P46109	Crk-like protein	33777.2	6.26
P46379	Large proline-rich protein BAT3 (HLA-B-associated transcript 3) (Protein G3) - Homo sapiens (Human)	119409	5.4
P46459	Vesicle-fusing ATPase (EC 3,6,4,6) (Vesicular-fusion protein NSF) (N-ethylmaleimide sensitive fusion protein) (NEM-sensitive fusion protein) - Homo sapiens (Human)	82560.8	6.52
P46776	60S ribosomal protein L27a - Homo sapiens (Human)	16430.3	9.99
P46777	60S ribosomal protein L5 - Homo sapiens (Human)	34231.6	9.73
P46778	60S ribosomal protein L21 - Homo sapiens (Human)	18433.7	9.99
P46781	40S ribosomal protein S9 - Homo sapiens (Human)	22460.3	9.99
P46782	40S ribosomal protein S5	22745.3	9.73
P46783	40S ribosomal protein S10	18897.9	9.99
P46926	Glucosamine-6-phosphate isomerase (EC 3,5,99,6) (Glucosamine-6-phosphate deaminase) (GNPDA) (GlcN6P deaminase) (Oscillin)	32668.7	6.42
P46940	Ras GTPase-activating-like protein IQGAP1 (p195)	189253	6.08
P47755	F-actin capping protein alpha-2 subunit (CapZ alpha-2)	32818.1	5.58
P47756	F-actin capping protein beta subunit (CapZ beta),	31219.5	5.36
P47813	Eukaryotic translation initiation factor 1A, X-chromosomal (eIF-1A X isoform) (eIF-4C)	16329.3	5.07
P47897	Glutaminyl-tRNA synthetase (EC 6,1,1,18) (Glutamine--tRNA ligase) (GlnRS) - Homo sapiens (Human)	87799.2	6.71
P47914	60S ribosomal protein L29 (Cell surface heparin-binding protein HIP) - Homo sapiens (Human)	17621	9.99
P47985	Ubiquinol-cytochrome c reductase iron-sulfur subunit, mitochondrial precursor (EC 1,10,2,2) (Rieske iron-sulfur protein) (RISP)	29652.1	8.55
P48047	ATP synthase O subunit, mitochondrial precursor (EC 3,6,3,14) (Oligomycin sensitivity conferral protein) (OSCP)	23277.4	9.97
P48507	Glutamate--cysteine ligase regulatory subunit (EC 6,3,2,2) (Gamma-glutamylcysteine synthetase) (Gamma-ECS) (GCS light chain) (Glutamate--cysteine ligase modifier subunit)	30727.2	5.7
P48556	26S proteasome non-ATPase regulatory subunit 8 (26S proteasome regulatory subunit S14) (p31)	30004.9	6.85
P48637	Glutathione synthetase (EC 6,3,2,3) (Glutathione s	52385.1	5.67
P48643	T-complex protein 1 subunit epsilon (TCP-1-epsilon) (CCT-epsilon)	59671.4	5.45
P48735	Isocitrate dehydrogenase [NADP], mitochondrial precursor (EC 1,1,1,42) (Oxalosuccinate decarboxylase) (IDH) (NADP(+)-specific ICDH) (IDP) (ICD-M)	50909.6	8.88
P48739	Phosphatidylinositol transfer protein beta isoform (PtdIns transfer protein beta) (PtdInsTP) (PI-TP-beta)	31409	6.44
P49006	MARCKS-related protein (MARCKS-like protein 1) (Macrophage myristoylated alanine-rich C kinase substrate) (Mac-MARCKS) (MacMARCKS)	19397.7	4.68
P49023	Paxillin	64533.7	5.73
P49247	Ribose-5-phosphate isomerase (EC 5,3,1,6) (Phosphoriboisomerase)	26091.2	6.97
P49321	Nuclear autoantigenic sperm protein (NASP) - Homo sapiens (Human)	85238.1	4.26
P49327	Fatty acid synthase (EC 2,3,1,85) [Includes: [Acyl-carrier-protein] S-acetyltransferase (EC 2,3,1,38); [Acyl-carrier-protein] S-malonyltransferase (EC 2,3,1,39); 3-oxoacyl-[acyl-carrier-protein] synthase (EC 2,3,1,41); 3-oxoacyl-[acyl-	273401	5.99
P49368	T-complex protein 1 subunit gamma (TCP-1-gamma) (CCT-gamma) (hTRiC5)	60534.3	6.1
P49411	Elongation factor Tu, mitochondrial precursor (EF-Tu) (P43)	49541.8	7.26
P49458	Signal recognition particle 9 kDa protein (SRP9)	9980.6	8.28
P49588	Alanyl-tRNA synthetase (EC 6,1,1,7) (Alanine--tRNA ligase) (AlaRS)	106802	5.31
P49589	Cysteinyl-tRNA synthetase, cytoplasmic (EC 6,1,1,16) (Cysteine--tRNA ligase) (CysRS) - Homo sapiens (Human)	85473.8	6.31
P49591	Seryl-tRNA synthetase (EC 6,1,1,11) (Serine--tRNA ligase) (SerRS)	58646.4	6.06
P49720	Proteasome subunit beta type 3 (EC 3,4,25,1) (Proteasome theta chain) (Proteasome chain 13) (Proteasome component C10-II)	22949.1	6.14
P49721	Proteasome subunit beta type 2 (EC 3,4,25,1) (Proteasome component C7-I) (Macropain subunit C7-I) (Multicatalytic endopeptidase complex subunit C7-I)	22836.4	6.52
P49748	Acyl-CoA dehydrogenase, very-long-chain specific, mitochondrial precursor (EC 1,3,99,-) (VLCAD)	70390.5	8.92
P49755	Transmembrane emp24 domain-containing protein 10 precursor (Transmembrane protein Tmp21) (21 kDa transmembrane-trafficking protein) (p24delta) (S31III125) (S31I125) (Tmp-21-I) - Homo sapiens (Human)	24976.1	6.98
P49773	Histidine triad nucleotide-binding protein 1 (Adenosine 5*-monophosphoramidase) (Protein kinase C inhibitor 1) (Protein kinase C-interacting protein 1) (PKCI-1)	13670.8	6.46
P50213	Isocitrate dehydrogenase [NAD] subunit alpha, mitochondrial precursor (EC 1,1,1,41) (Isocitric dehydrogenase) (NAD(+)-specific ICDH)	39592	6.47
P50395	Rab GDP dissociation inhibitor beta (Rab GDI beta) (Guanosine diphosphate dissociation inhibitor 2) (GDI-2)	50663.5	6.11
P50454	Collagen-binding protein 2 precursor (Colligin 2) (Rheumatoid arthritis-related antigen RA-A47) (Serpin H2)	46440.8	8.75
P50502	Hsc70-interacting protein (Hip) (Putative tumor suppressor ST13) (Protein FAM10A1) (Progesterone receptor-associated p48 protein)	41331.9	5.18
P50579	Methionine aminopeptidase 2 (EC 3,4,11,18) (MetAP 2) (Peptidase M 2) (Initiation factor 2-associated 67 kDa glycoprotein) (p67) (p67eIF2) - Homo sapiens (Human)	52891.9	5.57
P50583	Bis(5*-nucleosyl)-tetraphosphatase [asymmetrical] (EC 3,6,1,17) (Diadenosine 5*,5***-P1,P4-tetraphosphate asymmetrical hydrolase) (Diadenosine tetraphosphatase) (Ap4A hydrolase) (Ap4Aase) (Nucleoside diphosphate-linked moiety X motif 2) (Nudix motif 2) - Homo sapiens (Human)	16698.1	5.23
P50897	Palmitoyl-protein thioesterase 1 precursor (EC 3,1,2,22) (Palmitoyl-protein hydrolase 1)	34193.7	6.07
P50914	60S ribosomal protein L14 (CAG-ISL 7) - Homo sapiens (Human)	23158.6	9.99
P50990	T-complex protein 1 subunit theta (TCP-1-theta) (CCT-theta)	59489.7	5.42
P50991	T-complex protein 1 subunit delta (TCP-1-delta) (CCT-delta) (Stimulator of TAR RNA-binding)	57793.4	8.13
P50995	Annexin A11 (Annexin XI) (Calcyclin-associated annexin 50) (CAP-50) (56 kDa autoantigen)	54390	7.53
P51148	Ras-related protein Rab-5C (RAB5L) (L1880)	23482.7	8.64
P51149	Ras-related protein Rab-7	23489.9	6.39
P51452	Dual specificity protein phosphatase 3 (EC 3,1,3,48) (EC 3,1,3,16) (Dual specificity protein phosphatase VHR)	20478.4	7.66
P51553	Isocitrate dehydrogenase [NAD] subunit gamma, mitochondrial precursor (EC 1,1,1,41) (Isocitric dehydrogenase) (NAD(+)-specific ICDH) - Homo sapiens (Human)	42794.6	8.75
P51571	Translocon-associated protein delta subunit precursor (TRAP-delta) (Signal sequence receptor delta subunit) (SSR-delta)	18998.7	5.76
P51572	B-cell receptor-associated protein 31 (BCR-associated protein Bap31) (p28 Bap31) (CDM protein) (6C6-AG tumor-associated antigen) (DXS1357E)	27860.6	8.44
P51659	Peroxisomal multifunctional enzyme type 2 (MFE-2) (D-bifunctional protein) (DBP) (17-beta-hydroxysteroid dehydrogenase 4) (17-beta-HSD 4) (D-3-hydroxyacyl-CoA dehydratase) (EC 4,2,1,107) (3-alpha,7-alpha,12-alpha-trihydroxy-5-beta-cholest-24-enoyl-CoA hydratase) (3-hydroxyacyl-CoA dehydrogenase) (EC 1,1,1,35) - Homo sapiens (Human)	79555.6	8.96
P51665	26S proteasome non-ATPase regulatory subunit 7 (26S proteasome regulatory subunit rpn8) (26S proteasome regulatory subunit S12) (Proteasome subunit p40) (Mov34 protein homolog)	37025.6	6.29
P51668	Ubiquitin-conjugating enzyme E2 D1 (EC 6,3,2,19) (Ubiquitin-protein ligase D1) (Ubiquitin carrier protein D1) (UbcH5) (Ubiquitin-conjugating enzyme E2-17 kDa 1) (E2(17)KB 1) - Homo sapiens (Human)	16602.1	6.94
P51858	Hepatoma-derived growth factor (HDGF) (High-mobility group protein 1-like 2) (HMG-1L2)	26788.4	4.7
P52209	6-phosphogluconate dehydrogenase, decarboxylating (EC 1,1,1,44)	53009.1	6.88
P52292	Importin alpha-2 subunit (Karyopherin alpha-2 subunit) (SRP1-alpha) (RAG cohort protein 1)	57862.2	5.25
P52294	Importin alpha-1 subunit (Karyopherin alpha-1 subunit) (SRP1-beta) (RAG cohort protein 2) (Nucleoprotein interactor 1) (NPI-1) - Homo sapiens (Human)	60249.1	4.94
P52565	Rho GDP-dissociation inhibitor 1 (Rho GDI 1) (Rho-GDI alpha)	23207.2	5.02
P52566	Rho GDP-dissociation inhibitor 2 (Rho GDI 2) (Rho-GDI beta) (Ly-GDI)	22988.1	5.1
P52597	Heterogeneous nuclear ribonucleoprotein F (hnRNP F) (Nucleolin-like protein mcs94-1)	45540.9	5.38
P52815	39S ribosomal protein L12, mitochondrial precursor (L12mt) (MRP-L12) (5c5-2)	21348.3	9.04
P52907	F-actin capping protein alpha-1 subunit (CapZ alpha-1)	32922.9	5.45
P52943	Cysteine-rich protein 2 (CRP2) (Protein ESP1) - Homo sapiens (Human)	22492.9	9.01
P53365	Arfaptin-2 (ADP-ribosylation factor-interacting protein 2) (Partner of RAC1) (Protein POR1) - Homo sapiens (Human)	37855.9	5.72
P53367	Arfaptin-1 (ADP-ribosylation factor-interacting protein 1)	41738.5	6.24
P53396	ATP-citrate synthase (EC 2,3,3,8) (ATP-citrate (pro-S-)-lyase) (Citrate cleavage enzyme)	120826	6.95
P53597	Succinyl-CoA ligase [GDP-forming] subunit alpha, mitochondrial precursor (EC 6,2,1,4) (Succinyl-CoA synthetase subunit alpha) (SCS-alpha) - Homo sapiens (Human)	35047.5	9.11
P53618	Coatomer subunit beta (Beta-coat protein) (Beta-COP)	107140	5.64
P53999	Activated RNA polymerase II transcriptional coactivator p15 (SUB1 homolog) (Positive cofactor 4) (PC4) (p14)	14264.2	9.6
P54577	Tyrosyl-tRNA synthetase, cytoplasmic (EC 6,1,1,1) (Tyrosyl--tRNA ligase) (TyrRS)	59012.6	6.64
P54578	Ubiquitin carboxyl-terminal hydrolase 14 (EC 3,1,2,15) (Ubiquitin thiolesterase 14) (Ubiquitin-specific-processing protease 14) (Deubiquitinating enzyme 14)	55938.2	5.2
P54652	Heat shock-related 70 kDa protein 2 (Heat shock 70 kDa protein 2)	70021.3	5.56
P54819	Adenylate kinase isoenzyme 2, mitochondrial (EC 2,7,4,3) (ATP-AMP transphosphorylase)	26346.7	7.85
P54920	Alpha-soluble NSF attachment protein (SNAP-alpha) (N-ethylmaleimide-sensitive factor attachment protein, alpha)	33247	5.23
P55010	Eukaryotic translation initiation factor 5 (eIF-5)	49223	5.41
P55060	Importin-alpha re-exporter (Chromosome segregation 1-like protein) (Cellular apoptosis susceptibility protein)	110417	5.51
P55072	Transitional endoplasmic reticulum ATPase (TER ATPase) (15S Mg(2+)-ATPase p97 subunit) (Valosin-containing protein) (VCP)	89191.1	5.14
P55145	ARMET protein precursor (Arginine-rich protein) - Homo sapiens (Human)	20256.7	8.69
P55209	Nucleosome assembly protein 1-like 1 (NAP-1-related protein) (hNRP) - Homo sapiens (Human)	45374.4	4.36
P55263	Adenosine kinase (EC 2,7,1,20) (AK) (Adenosine 5*-phosphotransferase)	40545.7	6.23
P55327	Tumor protein D52 (N8 protein) - Homo sapiens (Human)	19863.2	4.94
P55735	SEC13-related protein (SEC13-like protein 1)	35409.5	5.22
P55957	BH3 interacting domain death agonist (BID)	21994.8	5.27
P56134	ATP synthase f chain, mitochondrial (EC 3,6,3,14)	10786.7	9.7
P56385	ATP synthase e chain, mitochondrial (EC 3,6,3,14) - Homo sapiens (Human)	7802	9.35
P56470	Galectin-4 (Lactose-binding lectin 4) (L-36 lactose-binding protein) (L36LBP) (Antigen NY-CO-27) - Homo sapiens (Human)	35941.3	9.21
P56537	Eukaryotic translation initiation factor 6 (eIF-6) (B4 integrin interactor) (CAB) (p27(BBP)) (B(2)GCN homolog) - Homo sapiens (Human)	26599.2	4.56
P57721	Poly(rC)-binding protein 3 (Alpha-CP3)	35938.5	8.21
P58546	Myotrophin (V-1 protein)	12763.7	5.28
P59190	Ras-related protein Rab-15	24390.8	5.53
P59998	Actin-related protein 2/3 complex subunit 4 (ARP2/3 complex 20 kDa subunit) (p20-ARC)	19535.9	8.53
P60174	Triosephosphate isomerase (EC 5,3,1,1) (TIM) (Triose-phosphate isomerase)	26538.4	6.51
P60228	Eukaryotic translation initiation factor 3 subunit 6 (eIF-3 p48) (eIF3e) (Viral integration site protein INT-6 homolog) - Homo sapiens (Human)	52221.1	5.71
P60660	Myosin light polypeptide 6 (Myosin light chain alkali 3) (Myosin light chain 3) (MLC-3) (LC17)	16799	4.56
P60709	Actin, cytoplasmic 1 (Beta-actin)	41737	5.29
P60842	Eukaryotic initiation factor 4A-I (EC 3,6,1,-) (ATP-dependent RNA helicase eIF4A-1) (eIF4A-I) (eIF-4A-I)	46154.2	5.32
P60866	40S ribosomal protein S20 - Homo sapiens (Human)	13372.8	9.95
P60900	Proteasome subunit alpha type 6 (EC 3,4,25,1) (Proteasome iota chain) (Macropain iota chain) (Multicatalytic endopeptidase complex iota chain) (27 kDa prosomal protein) (PROS-27) (p27K)	27399.6	6.35
P60903	Calpactin I light chain (S100 calcium-binding protein A10) (p10 protein) (p11) (Cellular ligand of annexin II)	11072	7.3
P60953	Cell division control protein 42 homolog precursor (G25K GTP-binding protein)	21310.7	5.77
P60981	Destrin (Actin-depolymerizing factor) (ADF)	18374.7	8.12
P60983	Glia maturation factor beta (GMF-beta)	16582.1	5.19
P61006	Ras-related protein Rab-8A (Oncogene c-mel)	23668.3	9.15
P61019	Ras-related protein Rab-2A	23545.7	6.08
P61020	Ras-related protein Rab-5B	23706.9	8.29
P61026	Ras-related protein Rab-10	22541.1	8.58
P61077	Ubiquitin-conjugating enzyme E2 D3 (EC 6,3,2,19) (Ubiquitin-protein ligase D3) (Ubiquitin carrier protein D3) (Ubiquitin-conjugating enzyme E2-17 kDa 3) (E2(17)KB 3) - Homo sapiens (Human)	16687.3	7.67
P61081	NEDD8-conjugating enzyme Ubc12 (EC 6,3,2,-) (Ubiquitin-conjugating enzyme E2 M) (NEDD8 protein ligase) (NEDD8 carrier protein)	20900.1	7.57
P61086	Ubiquitin-conjugating enzyme E2-25 kDa (EC 6,3,2,19) (Ubiquitin-protein ligase) (Ubiquitin carrier protein) (E2(25K)) (Huntingtin-interacting protein 2) (HIP-2)	22275.6	5.33
P61088	Ubiquitin-conjugating enzyme E2 N (EC 6,3,2,19) (Ubiquitin-protein ligase N) (Ubiquitin carrier protein N) (Ubc13) (Bendless-like ubiquitin-conjugating enzyme)	17137.9	6.13
P61106	Ras-related protein Rab-14	23765.9	5.86
P61158	Actin-like protein 3 (Actin-related protein 3)	47371.4	5.61
P61160	Actin-like protein 2 (Actin-related protein 2)	44761	6.29
P61163	Alpha-centractin (Centractin) (Centrosome-associated actin homolog) (Actin-RPV) (ARP1)	42614	6.19
P61204	ADP-ribosylation factor 3	20469.7	7.03
P61224	Ras-related protein Rap-1b precursor (GTP-binding protein smg p21B)	20824.9	5.65
P61247	40S ribosomal protein S3a - Homo sapiens (Human)	29813.9	9.75
P61254	60S ribosomal protein L26	17258.3	9.99
P61289	Proteasome activator complex subunit 3 (Proteasome activator 28-gamma subunit) (PA28gamma) (PA28g) (Activator of multicatalytic protease subunit 3) (11S regulator complex gamma subunit) (REG-gamma) (Ki nuclear autoantigen)	29506.2	5.69
P61313	60S ribosomal protein L15 - Homo sapiens (Human)	24015	9.99
P61326	Protein mago nashi homolog	17163.7	5.74
P61353	60S ribosomal protein L27 - Homo sapiens (Human)	15666.6	9.99
P61457	Pterin-4-alpha-carbinolamine dehydratase (EC 4,2,1,96) (PHS) (4-alpha-hydroxy-tetrahydropterin dehydratase) (Phenylalanine hydroxylase-stimulating protein) (Pterin carbinolamine dehydratase) (PCD) (Dimerization cofactor of hepatocyte nuclear factor 1-alpha) (Dimerization cofactor of HNF1) (DCoH) - Homo sapiens (Human)	11868.5	6.31
P61513	60S ribosomal protein L37a - Homo sapiens (Human)	10144.1	9.99
P61586	Transforming protein RhoA precursor (H12)	21768.3	5.83
P61604	10 kDa heat shock protein, mitochondrial (Hsp10) (10 kDa chaperonin) (CPN10) (Early-pregnancy factor) (EPF)	10800.5	8.91
P61626	Lysozyme C precursor (EC 3,2,1,17) (1,4-beta-N-acetylmuramidase C)	16537.1	9.38
P61758	Prefoldin subunit 3 (Von Hippel-Lindau-binding protein 1) (VHL-binding protein 1) (VBP-1) (HIBBJ46)	22626	6.64
P61769	Beta-2-microglobulin precursor [Contains: Beta-2-microglobulin variant pI 5,3]	13714.6	6.06
P61916	Epididymal secretory protein E1 precursor (Niemann-Pick disease type C2 protein) (hE1)	16570.3	7.57
P61923	Coatomer subunit zeta-1 (Zeta-1 coat protein) (Zeta-1 COP) - Homo sapiens (Human)	20198.3	4.69
P61970	Nuclear transport factor 2 (NTF-2) (Placental protein 15) (PP15)	14478.6	5.1
P61978	Heterogeneous nuclear ribonucleoprotein K (hnRNP K) (Transformation up-regulated nuclear protein) (TUNP)	50976.5	5.39
P61981	14-3-3 protein gamma (Protein kinase C inhibitor protein 1) (KCIP-1)	28171.5	4.8
P62081	40S ribosomal protein S7	22127	9.99
P62140	Serine/threonine protein phosphatase PP1-beta catalytic subunit (EC 3,1,3,16) (PP-1B)	37055.9	5.85
P62158	Calmodulin (CaM)	16706.5	4.09
P62191	26S protease regulatory subunit 4 (P26s4) (Proteasome 26S subunit ATPase 1) - Homo sapiens (Human)	49184.8	5.87
P62195	26S protease regulatory subunit 8 (Proteasome subunit p45) (p45/SUG) (Proteasome 26S subunit ATPase 5) (Thyroid hormone receptor-interacting protein 1) (TRIP1)	45626.3	7.11
P62241	40S ribosomal protein S8	24074.1	9.99
P62244	40S ribosomal protein S15a	14708.4	9.99
P62249	40S ribosomal protein S16	16314.2	9.99
P62258	14-3-3 protein epsilon (14-3-3E)	29174.1	4.63
P62263	40S ribosomal protein S14	16141.6	9.99
P62266	40S ribosomal protein S23 - Homo sapiens (Human)	15676.4	9.99
P62269	40S ribosomal protein S18 (Ke-3) (Ke3)	17718.8	9.99
P62273	40S ribosomal protein S29 - Homo sapiens (Human)	6545.6	9.99
P62277	40S ribosomal protein S13	17091.2	9.99
P62280	40S ribosomal protein S11 - Homo sapiens (Human)	18299.6	9.99
P62330	ADP-ribosylation factor 6 - Homo sapiens (Human)	19951.1	9.04
P62333	26S protease regulatory subunit S10B (Proteasome subunit p42) (Proteasome 26S subunit ATPase 6)	44173.2	7.09
P62424	60S ribosomal protein L7a (Surfeit locus protein 3) (PLA-X polypeptide) - Homo sapiens (Human)	29864.6	9.99
P62491	Ras-related protein Rab-11A (Rab-11) (YL8)	24262.4	6.14
P62495	Eukaryotic peptide chain release factor subunit 1 (eRF1) (Eukaryotic release factor 1) (TB3-1) (Cl1 protein)	48899.9	5.51
P62633	Cellular nucleic acid-binding protein (CNBP) (Zinc finger protein 9) - Homo sapiens (Human)	19462.9	8
P62701	40S ribosomal protein S4, X isoform (Single copy abundant mRNA protein) (SCR10)	29466.7	9.99
P62750	60S ribosomal protein L23a - Homo sapiens (Human)	17695.1	9.99
P62753	40S ribosomal protein S6 (Phosphoprotein NP33)	28680.8	9.99
P62805	Histone H4	11236.2	9.99
P62820	Ras-related protein Rab-1A (YPT1-related protein)	22546.7	5.93
P62826	GTP-binding nuclear protein Ran (GTPase Ran) (Ras-like protein TC4) (Androgen receptor-associated protein 24)	24292	7.2
P62829	60S ribosomal protein L23 (Ribosomal protein L17)	14865.5	9.99
P62834	Ras-related protein Rap-1A precursor (GTP-binding protein smg-p21A) (Ras-related protein Krev-1) (C21KG) (G-22K)	20987.3	6.39
P62837	Ubiquitin-conjugating enzyme E2 D2 (EC 6,3,2,19) (Ubiquitin-protein ligase D2) (Ubiquitin carrier protein D2) (Ubiquitin-conjugating enzyme E2-17 kDa 2) (E2(17)KB 2) - Homo sapiens (Human)	16735.4	7.69
P62841	40S ribosomal protein S15 (RIG protein) - Homo sapiens (Human)	16909	9.99
P62847	40S ribosomal protein S24 - Homo sapiens (Human)	15423.3	9.99
P62851	40S ribosomal protein S25	13742.2	9.99
P62854	40S ribosomal protein S26	12884.3	9.99
P62857	40S ribosomal protein S28	7841.1	9.99
P62873	Guanine nucleotide-binding protein G(I)/G(S)/G(T) beta subunit 1 (Transducin beta chain 1)	37246	5.6
P62879	Guanine nucleotide-binding protein G(I)/G(S)/G(T) beta subunit 2 (Transducin beta chain 2) (G protein beta 2 subunit)	37200.1	5.6
P62888	60S ribosomal protein L30	12652.9	9.66
P62899	60S ribosomal protein L31 - Homo sapiens (Human)	14462.9	9.99
P62906	60S ribosomal protein L10a (CSA-19) - Homo sapiens (Human)	24700.3	9.94
P62910	60S ribosomal protein L32 - Homo sapiens (Human)	15728.7	9.99
P62913	60S ribosomal protein L11 (CLL-associated antigen KW-12)	20121.3	9.64
P62917	60S ribosomal protein L8 - Homo sapiens (Human)	27893.6	9.99
P62937	Peptidyl-prolyl cis-trans isomerase A (EC 5,2,1,8) (PPIase) (Rotamase) (Cyclophilin A) (Cyclosporin A-binding protein)	17881.4	7.82
P62942	FK506-binding protein 1A (EC 5,2,1,8) (Peptidyl-prolyl cis-trans isomerase) (PPIase) (Rotamase) (12 kDa FKBP) (FKBP-12) (Immunophilin FKBP12)	11819.6	8.08
P62979	40S ribosomal protein S27a - Homo sapiens (Human)	9418.2	9.86
P62988	Ubiquitin	8564.9	6.56
P62993	Growth factor receptor-bound protein 2 (Adapter protein GRB2) (SH2/SH3 adapter GRB2) (Protein Ash)	25206.5	5.89
P63000	Ras-related C3 botulinum toxin substrate 1 precursor (p21-Rac1) (Ras-like protein TC25)	21450.2	8.77
P63104	14-3-3 protein zeta/delta (Protein kinase C inhibitor protein 1) (KCIP-1)	27745.3	4.73
P63173	60S ribosomal protein L38 - Homo sapiens (Human)	8086.7	9.99
P63220	40S ribosomal protein S21	9111.4	8.68
P63241	Eukaryotic translation initiation factor 5A (eIF-5A) (eIF-4D) (Rev-binding factor)	16701.2	5.08
P63244	Guanine nucleotide-binding protein beta subunit 2-like 1 (Guanine nucleotide-binding protein beta subunit-like protein 12,3) (Receptor of activated protein kinase C 1) (RACK1) (Receptor for activated C kinase)	35076.9	7.6
P63261	Actin, cytoplasmic 2 (Gamma-actin)	41793.1	5.31
P63279	SUMO-conjugating enzyme UBC9 (EC 6,3,2,-) (SUMO-protein ligase) (Ubiquitin-conjugating enzyme E2 I) (Ubiquitin-protein ligase I) (Ubiquitin carrier protein I) (Ubiquitin carrier protein 9) (p18) - Homo sapiens (Human)	18006.9	8.87
P63313	Thymosin beta-10	4894.5	5.32
P68036	Ubiquitin-conjugating enzyme E2 L3 (EC 6,3,2,19) (Ubiquitin-protein ligase L3) (Ubiquitin carrier protein L3) (UbcH7) (E2-F1) (L-UBC)	17861.7	8.68
P68104	Elongation factor 1-alpha 1 (EF-1-alpha-1) (Elongation factor 1 A-1) (eEF1A-1) (Elongation factor Tu) (EF-Tu)	50141.1	9.1
P68363	Tubulin alpha-ubiquitous chain (Alpha-tubulin ubiquitous) (Tubulin K-alpha-1)	50151.9	4.94
P68371	Tubulin beta-2C chain (Tubulin beta-2 chain)	49831.3	4.79
P68402	Platelet-activating factor acetylhydrolase IB beta subunit (EC 3,1,1,47) (PAF acetylhydrolase 30 kDa subunit) (PAF-AH 30 kDa subunit) (PAF-AH beta subunit) (PAFAH beta subunit)	25569.4	5.57
P68871	Hemoglobin subunit beta (Hemoglobin beta chain) (Beta-globin) - Homo sapiens (Human)	15867.3	6.81
P69905	Hemoglobin subunit alpha (Hemoglobin alpha chain) (Alpha-globin) - Homo sapiens (Human)	15126.4	8.73
P78330	Phosphoserine phosphatase (EC 3,1,3,3) (PSP) (O-phosphoserine phosphohydrolase) (PSPase) (L-3-phosphoserine phosphatase)	25007.8	5.53
P78371	T-complex protein 1 subunit beta (TCP-1-beta) (CCT-beta)	57357.3	6.02
P78417	Glutathione transferase omega-1 (EC 2,5,1,18) (GSTO 1-1)	27566	6.24
P80188	Neutrophil gelatinase-associated lipocalin precursor (NGAL) (p25) (25 kDa alpha-2-microglobulin-related subunit of MMP-9) (Lipocalin-2) (Oncogene 24p3) - Homo sapiens (Human)	22588.2	9.02
P82650	Mitochondrial 28S ribosomal protein S22 (S22mt) (MRP-S22)	41280.6	7.7
P82673	28S ribosomal protein S35, mitochondrial precursor (S35mt) (MRP-S35) (Mitochondrial ribosomal protein S28) (MRP-S28) - Homo sapiens (Human)	36844.5	8.4
P82930	Mitochondrial 28S ribosomal protein S34 (S34mt) (MRP-S34) - Homo sapiens (Human)	25650.6	9.98
P83731	60S ribosomal protein L24 (Ribosomal protein L30) - Homo sapiens (Human)	17779.1	9.99
P84077	ADP-ribosylation factor 1	20565.7	6.36
P84085	ADP-ribosylation factor 5	20398.6	6.36
P84098	60S ribosomal protein L19 - Homo sapiens (Human)	23466.1	9.99
P84243	Histone H3,3	15196.8	9.99
P98179	Putative RNA-binding protein 3 (RNA-binding motif protein 3) (RNPL) - Homo sapiens (Human)	17170.4	8.86
Q00796	Sorbitol dehydrogenase (EC 1,1,1,14) (L-iditol 2-dehydrogenase) - Homo sapiens (Human)	38165.6	8.25
Q00839	Heterogenous nuclear ribonucleoprotein U (hnRNP U) (Scaffold attachment factor A) (SAF-A) (p120) (pp120)	90479.8	5.76
Q01105	Protein SET (Phosphatase 2A inhibitor I2PP2A) (I-2PP2A) (Template-activating factor I) (TAF-I) (HLA-DR-associated protein II) (PHAPII) (Inhibitor of granzyme A-activated DNase) (IGAAD)	33489	4.23
Q01469	Fatty acid-binding protein, epidermal (E-FABP) (Psoriasis-associated fatty acid-binding protein homolog) (PA-FABP)	15033.3	6.82
Q01518	Adenylyl cyclase-associated protein 1 (CAP 1)	51542.1	8.13
Q02543	60S ribosomal protein L18a - Homo sapiens (Human)	20762.5	9.99
Q02790	FK506-binding protein 4 (EC 5,2,1,8) (Peptidyl-prolyl cis-trans isomerase) (PPIase) (Rotamase) (p59 protein) (HSP-binding immunophilin) (HBI) (FKBP52 protein) (52 kDa FK506-binding protein) (FKBP59)	51673.6	5.35
Q02878	60S ribosomal protein L6 (TAX-responsive enhancer element-binding protein 107) (TAXREB107) (Neoplasm-related protein C140)	32596.9	9.99
Q04323	SAPK substrate protein 1 (UBA/UBX 33,3 kDa protein) - Homo sapiens (Human)	33325.4	5.22
Q04637	Eukaryotic translation initiation factor 4 gamma 1 (eIF-4-gamma 1) (eIF-4G1) (eIF-4G 1) (p220)	175536	5.27
Q04760	Lactoylglutathione lyase (EC 4,4,1,5) (Methylglyoxalase) (Aldoketomutase) (Glyoxalase I) (Glx I) (Ketone-aldehyde mutase) (S-D-lactoylglutathione methylglyoxal lyase)	20588.6	5.25
Q04837	Single-stranded DNA-binding protein, mitochondrial precursor (Mt-SSB) (MtSSB) (PWP1-interacting protein 17)	17259.8	9.59
Q04917	14-3-3 protein eta (Protein AS1)	28087.7	4.76
Q05524	Alpha-enolase, lung specific (EC 4,2,1,11) (2-phospho-D-glycerate hydro-lyase) (Non-neural enolase) (NNE) (Phosphopyruvate hydratase) (HLE1)	49477.6	5.79
Q06210	Glucosamine--fructose-6-phosphate aminotransferase [isomerizing] 1 (EC 2,6,1,16) (Hexosephosphate aminotransferase 1) (D-fructose-6-phosphate amidotransferase 1) (GFAT 1) (GFAT1) - Homo sapiens (Human)	78675.7	6.68
Q06323	Proteasome activator complex subunit 1 (Proteasome	28723.3	5.78
Q06830	Peroxiredoxin-1 (EC 1,11,1,15) (Thioredoxin peroxidase 2) (Thioredoxin-dependent peroxide reductase 2) (Proliferation-associated protein PAG) (Natural killer cell-enhancing factor A) (NKEF-A)	22110.5	8.27
Q07020	60S ribosomal protein L18	21503.4	9.99
Q07021	Complement component 1 Q subcomponent-binding protein, mitochondrial precursor (Glycoprotein gC1qBP) (C1qBP) (GC1q-R protein) (Hyaluronan-binding protein 1) (Mitochondrial matrix protein p32) (p33) - Homo sapiens (Human)	31362.4	4.74
Q07131	UTP--glucose-1-phosphate uridylyltransferase 1 (EC 2,7,7,9) (UDP-glucose pyrophosphorylase 1) (UDPGP 1) (UGPase 1)	56818.3	7.67
Q07960	Rho-GTPase-activating protein 1 (GTPase-activating protein rhoOGAP) (Rho-related small GTPase protein activator) (CDC42 GTPase-activating protein) (p50-RhoGAP) - Homo sapiens (Human)	50436	5.85
Q08257	Quinone oxidoreductase (EC 1,6,5,5) (NADPH:quinone reductase) (Zeta-crystallin) - Homo sapiens (Human)	35206.8	8.56
Q08380	Galectin-3-binding protein precursor (Lectin galactoside-binding soluble 3-binding protein) (Mac-2-binding protein) (Mac-2 BP) (MAC2BP) (Tumor-associated antigen 90K)	65331.4	5.13
Q08752	40 kDa peptidyl-prolyl cis-trans isomerase (EC 5,2,1,8) (PPIase) (Rotamase) (Cyclophilin-40) (CYP-40) (Cyclophilin-related protein)	40632.6	6.76
Q10567	AP-1 complex subunit beta-1 (Adapter-related protein complex 1 beta-1 subunit) (Beta-adaptin 1) (Adaptor protein complex AP-1 beta-1 subunit) (Golgi adaptor HA1/AP1 adaptin beta subunit) (Clathrin assembly protein complex 1 beta larg	104607	4.94
Q10713	Mitochondrial-processing peptidase alpha subunit, mitochondrial precursor (EC 3,4,24,64) (Alpha-MPP) (P-55)	58253.2	6.45
Q11201	CMP-N-acetylneuraminate-beta-galactosamide-alpha-2,3-sialyltransferase (EC 2,4,99,4) (Beta-galactoside alpha-2,3-sialyltransferase) (Alpha 2,3-ST) (Gal-NAc6S) (Gal-beta-1,3-GalNAc-alpha-2,3-sialyltransferase) (ST3GalIA) (ST3O) (ST3GalA,1) (SIAT4-A) (ST3Gal I) (SIATFL) - Homo sapiens (Human)	39075.2	9.2
Q12792	Twinfilin-1 (Protein A6) (Protein tyrosine kinase 9) - Homo sapiens (Human)	42209	6.48
Q12849	G-rich sequence factor 1 (GRSF-1)	50170.3	5.67
Q12904	Multisynthetase complex auxiliary component p43 [Contains: Endothelial monocyte-activating polypeptide 2 (EMAP-II) (Small inducible cytokine subfamily E member 1)] - Homo sapiens (Human)	34352.9	8.61
Q12931	Heat shock protein 75 kDa, mitochondrial precursor (HSP 75) (Tumor necrosis factor type 1 receptor-associated protein) (TRAP-1) (TNFR-associated protein 1)	80110.4	8.3
Q12974	Protein tyrosine phosphatase type IVA protein 2 (EC 3,1,3,48) (Protein-tyrosine phosphatase 4a2) (Protein-tyrosine phosphatase of regenerating liver 2) (PRL-2) (PTP(CAAXII)) (HU-PP-1) (OV-1) - Homo sapiens (Human)	19127.3	8.67
Q13011	Delta3,5-delta2,4-dienoyl-CoA isomerase, mitochondrial precursor (EC 5,3,3,-)	35816.4	8.16
Q13057	Bifunctional coenzyme A synthase (CoA synthase) (NBP) (POV-2) [Includes: Phosphopantetheine adenylyltransferase (EC 2,7,7,3) (Pantetheine-phosphate adenylyltransferase) (PPAT) (Dephospho-CoA pyrophosphorylase); Dephospho-CoA kinase (	62329.1	6.51
Q13126	S-methyl-5-thioadenosine phosphorylase (EC 2,4,2,28) (5*-methylthioadenosine phosphorylase) (MTA phosphorylase) (MTAPase)	31250.3	6.75
Q13155	Multisynthetase complex auxiliary component p38 (Protein JTV-1) - Homo sapiens (Human)	35349	8.45
Q13158	FADD protein (FAS-associating death domain-containing protein) (Mediator of receptor induced toxicity) - Homo sapiens (Human)	23279.5	5.48
Q13162	Peroxiredoxin-4 (EC 1,11,1,15) (Prx-IV) (Thioredoxin peroxidase AO372) (Thioredoxin-dependent peroxide reductase A0372) (Antioxidant enzyme AOE372) (AOE37-2)	30540.1	5.86
Q13185	Chromobox protein homolog 3 (Heterochromatin protein 1 homolog gamma) (HP1 gamma) (Modifier 2 protein) (HECH)	20823.6	5.22
Q13232	Nucleoside diphosphate kinase 3 (EC 2,7,4,6) (NDK 3) (NDP kinase 3) (Nucleoside diphosphate kinase C) (NDPKC) (nm23-H3) (DR-nm23) - Homo sapiens (Human)	19015.2	7.71
Q13347	Eukaryotic translation initiation factor 3 subunit 2 (eIF-3 beta) (eIF3 p36) (eIF3i) (TGF-beta receptor-interacting protein 1) (TRIP-1)	36502	5.38
Q13356	Peptidyl-prolyl cis-trans isomerase-like 2 (EC 5,2,1,8) (PPIase) (Rotamase) (Cyclophilin-60) (Cyclophilin-like protein Cyp-60) - Homo sapiens (Human)	58823.8	8.92
Q13404	Ubiquitin-conjugating enzyme E2 variant 1 (UEV-1) (CROC-1) (Ubiquitin-conjugating enzyme variant Kua) (TRAF6-regulated IKK activator 1 beta Uev1A)	25796.9	8.55
Q13405	Mitochondrial 39S ribosomal protein L49 (L49mt) (MRP-L49) (Protein NOF1) (Neighbor of FAU) (NOF)	19198.2	9.47
Q13442	28 kDa heat- and acid-stable phosphoprotein (PDGF-associated protein) (PAP) (PDGFA-associated protein 1) (PAP1) - Homo sapiens (Human)	20630.1	8.84
Q13501	Sequestosome-1 (Phosphotyrosine-independent ligand for the Lck SH2 domain of 62 kDa) (Ubiquitin-binding protein p62) (EBI3-associated protein of 60 kDa) (p60) (EBIAP) - Homo sapiens (Human)	47687.5	5.1
Q13509	Tubulin beta-3 chain (Tubulin beta-III) (Tubulin beta-4)	50433	4.83
Q13526	Peptidyl-prolyl cis-trans isomerase NIMA-interacting 1 (EC 5,2,1,8) (Rotamase Pin1) (PPIase Pin1) - Homo sapiens (Human)	18243.4	8.95
Q13765	Nascent polypeptide-associated complex alpha subunit (NAC-alpha) (Alpha-NAC) (Hom s 2,02)	23384	4.52
Q13838	Spliceosome RNA helicase BAT1 (EC 3,6,1,-) (DEAD box protein UAP56) (56 kDa U2AF65-associated protein) (ATP-dependent RNA helicase p47) (HLA-B-associated transcript-1) - Homo sapiens (Human)	48991.6	5.44
Q13885	Tubulin beta-2A chain - Homo sapiens (Human)	49907.3	4.78
Q13907	Isopentenyl-diphosphate delta-isomerase 1 (EC 5,3,3,2) (IPP isomerase 1) (Isopentenyl pyrophosphate isomerase 1) (IPPI1)	26319.3	5.93
Q14019	Coactosin-like protein	15813.9	5.55
Q14103	Heterogeneous nuclear ribonucleoprotein D0 (hnRNP D0) (AU-rich element RNA-binding protein 1)	38434.4	7.61
Q14118	Dystroglycan precursor (Dystrophin-associated glycoprotein 1) [Contains: Alpha-dystroglycan (Alpha-DG); Beta-dystroglycan (Beta-DG)]	97581.2	8.71
Q14152	Eukaryotic translation initiation factor 3 subunit 10 (eIF-3 theta) (eIF3 p167) (eIF3 p180) (eIF3 p185) (eIF3a)	166570	6.38
Q14197	Immature colon carcinoma transcript 1 protein precursor (Digestion substraction 1) (DS-1) - Homo sapiens (Human)	23630.2	9.99
Q14240	Eukaryotic initiation factor 4A-II (EC 3,6,1,-) (ATP-dependent RNA helicase eIF4A-2) (eIF4A-II) (eIF-4A-II)	46402.5	5.33
Q14247	Src substrate cortactin (Amplaxin) (Oncogene EMS1)	61636.4	5.24
Q14376	UDP-glucose 4-epimerase (EC 5,1,3,2) (Galactowaldenase) (UDP-galactose 4-epimerase) - Homo sapiens (Human)	38281.9	6.26
Q14657	L antigen family member 3 (ITBA2 protein) (ESO-3 protein)	14803.8	8.88
Q14696	Mesoderm development candidate 2 (NY-REN-61 antigen) - Homo sapiens (Human)	26076.8	7.6
Q14697	Neutral alpha-glucosidase AB precursor (EC 3,2,1,84) (Glucosidase II alpha subunit)	106874	5.73
Q14764	Major vault protein (MVP) (Lung resistance-related protein)	99196.2	5.34
Q14847	LIM and SH3 domain protein 1 (LASP-1) (MLN 50)	29717.3	6.61
Q14964	Ras-related protein Rab-39A (Rab-39)	25006.8	7.57
Q14974	Importin beta-1 subunit (Karyopherin beta-1 subunit) (Nuclear factor P97) (Importin 90)	97170.8	4.68
Q15003	Condensin complex subunit 2 (Non-SMC condensin I complex subunit H) (Barren homolog protein 1) (Chromosome-associated protein H) (hCAP-H) (XCAP-H homolog) - Homo sapiens (Human)	82563.6	4.92
Q15046	Lysyl-tRNA synthetase (EC 6,1,1,6) (Lysine--tRNA ligase) (LysRS) - Homo sapiens (Human)	68048.5	5.94
Q15056	Eukaryotic translation initiation factor 4H (eIF-4H) (Williams-Beuren syndrome chromosome region 1 protein)	27254	6.92
Q15084	Protein disulfide-isomerase A6 precursor (EC 5,3,4,1) (Protein disulfide isomerase P5) (Thioredoxin domain-containing protein 7)	48121.6	4.95
Q15102	Platelet-activating factor acetylhydrolase IB gamma subunit (EC 3,1,1,47) (PAF acetylhydrolase 29 kDa subunit) (PAF-AH 29 kDa subunit) (PAF-AH gamma subunit) (PAFAH gamma subunit)	25734.4	6.33
Q15126	Phosphomevalonate kinase (EC 2,7,4,2) (PMKase)	21863.8	5.57
Q15181	Inorganic pyrophosphatase (EC 3,6,1,1) (Pyrophosphate phospho-hydrolase) (PPase)	32660.2	5.54
Q15185	Prostaglandin E synthase 3 (EC 5,3,99,3) (Cytosolic prostaglandin E2 synthase) (cPGES) (Telomerase-binding protein p23) (Hsp90 co-chaperone) (Progesterone receptor complex p23)	18697.5	4.34
Q15286	Ras-related protein Rab-35 (Rab-1C) (GTP-binding protein RAY)	23025.3	8.53
Q15293	Reticulocalbin-1 precursor - Homo sapiens (Human)	38890.2	4.86
Q15363	Transmembrane emp24 domain trafficking protein 2 precursor (Membrane protein p24A)	22761.4	5.08
Q15365	Poly(rC)-binding protein 1 (Alpha-CP1) (hnRNP-E1) (Nucleic acid-binding protein SUB2,3)	37498	6.66
Q15366	Poly(rC)-binding protein 2 (Alpha-CP2) (hnRNP-E2)	38580.3	6.33
Q15369	Transcription elongation factor B polypeptide 1 (RNA polymerase II transcription factor SIII subunit C) (SIII p15) (Elongin-C) (EloC) (Elongin 15 kDa subunit) - Homo sapiens (Human)	12473.2	4.74
Q15370	Transcription elongation factor B polypeptide 2 (RNA polymerase II transcription factor SIII subunit B) (SIII p18) (Elongin B) (EloB) (Elongin 18 kDa subunit) - Homo sapiens (Human)	13132.9	4.73
Q15382	GTP-binding protein Rheb (Ras homolog enriched in brain) - Homo sapiens (Human)	20497.6	5.65
Q15404	Ras suppressor protein 1 (Rsu-1) (RSP-1)	31409.3	8.57
Q15435	Protein phosphatase 1 regulatory subunit 7 (Protein phosphatase 1 regulatory subunit 22) - Homo sapiens (Human)	41564.4	4.84
Q15631	Translin - Homo sapiens (Human)	26183.1	6.02
Q15637	Splicing factor 1 (Zinc finger protein 162) (Transcription factor ZFM1) (Zinc finger gene in MEN1 locus) (Mammalian branch point-binding protein mBBP) (BBP) - Homo sapiens (Human)	68199.1	9.07
Q15691	Microtubule-associated protein RP/EB family member 1 (APC-binding protein EB1) (End-binding protein 1) (EB1)	29868	5.02
Q15738	Sterol-4-alpha-carboxylate 3-dehydrogenase, decarboxylating (EC 1,1,1,170) (H105e3 protein) - Homo sapiens (Human)	41900.5	8.16
Q15758	Neutral amino acid transporter B(0) (ATB(0)) (Sodium-dependent neutral amino acid transporter type 2) (RD114/simian type D retrovirus receptor) (Baboon M7 virus receptor) - Homo sapiens (Human)	56598.7	5.34
Q15785	Mitochondrial import receptor subunit TOM34 (Translocase of outer membrane 34 kDa subunit) (hTom34) - Homo sapiens (Human)	34559.6	9.12
Q15819	Ubiquitin-conjugating enzyme E2 variant 2 (MMS2) (Enterocyte differentiation-associated factor EDAF-1) (Enterocyte differentiation-promoting factor) (EDPF-1) (Vitamin D3-inducible protein) (DDVit 1)	16231.7	8.05
Q15907	Ras-related protein Rab-11B (GTP-binding protein YPT3)	24357.4	5.65
Q16540	Mitochondrial 39S ribosomal protein L23 (L23mt) (MRP-L23) (L23 mitochondrial-related protein) (Ribosomal protein L23-like) - Homo sapiens (Human)	17781.3	9.68
Q16543	Hsp90 co-chaperone Cdc37 (Hsp90 chaperone protein kinase-targeting subunit) (p50Cdc37)	44468.6	5.17
Q16555	Dihydropyrimidinase-related protein 2 (DRP-2) (Collapsin response mediator protein 2) (CRMP-2) (N2A3)	62294	5.95
Q16718	NADH-ubiquinone oxidoreductase 13 kDa-B subunit (EC 1,6,5,3) (EC 1,6,99,3) (Complex I-13Kd-B) (CI-13Kd-B) (Complex I subunit B13)	13327.6	5.77
Q16720	Plasma membrane calcium-transporting ATPase 3 (EC 3,6,3,8) (PMCA3) (Plasma membrane calcium pump isoform 3) (Plasma membrane calcium ATPase isoform 3) - Homo sapiens (Human)	134198	5.45
Q16740	Putative ATP-dependent Clp protease proteolytic subunit, mitochondrial precursor (EC 3,4,21,92) (Endopeptidase Clp)	30180.2	8.26
Q16762	Thiosulfate sulfurtransferase (EC 2,8,1,1) (Rhodanese)	33297.9	6.83
Q16822	Phosphoenolpyruvate carboxykinase [GTP], mitochondrial precursor (EC 4,1,1,32) (Phosphoenolpyruvate carboxylase) (PEPCK-M)	70637.4	7.56
Q16836	Short chain 3-hydroxyacyl-CoA dehydrogenase, mitochondrial precursor (EC 1,1,1,35) (HCDH) (Medium and short chain L-3-hydroxyacyl-coenzyme A dehydrogenase)	34277.7	8.88
Q16851	UTP--glucose-1-phosphate uridylyltransferase 2 (EC 2,7,7,9) (UDP-glucose pyrophosphorylase 2) (UDPGP 2) (UGPase 2)	56809.3	8.15
Q16881	Thioredoxin reductase 1, cytoplasmic precursor (EC 1,8,1,9) (TR) (TR1)	54707	6.07
Q32MZ4	Leucine-rich repeat flightless-interacting protein 1 (LRR FLII-interacting protein 1) (TAR RNA-interacting protein) (GC-binding factor 2) - Homo sapiens (Human)	89253.5	4.59
Q3ZCQ8	Import inner membrane translocase subunit TIM50, mitochondrial precursor - Homo sapiens (Human)	39646.4	8.55
Q4VC31	Coiled-coil domain-containing protein 58 - Homo sapiens (Human)	16620.1	7.67
Q53GQ0	Estradiol 17-beta-dehydrogenase 12 (EC 1,1,1,62) (17-beta-HSD 12) (17-beta-hydroxysteroid dehydrogenase 12) (3-ketoacyl-CoA reductase) (EC 1,3,1,-) (KAR) - Homo sapiens (Human)	34350.4	9.34
Q6IBS0	Twinfilin-2 (Twinfilin-1-like protein) (A6-related protein) (hA6RP) (Protein tyrosine kinase 9-like) - Homo sapiens (Human)	39548.2	6.37
Q6P587	Fumarylacetoacetate hydrolase domain-containing protein 1 (EC 3,-,-,-) (YISK-like) - Homo sapiens (Human)	24843.1	6.96
Q6PKG0	La-related protein 1 (La ribonucleoprotein domain family member 1)	123511	8.91
Q71U36	Tubulin alpha-3 chain (Alpha-tubulin 3) (Tubulin B-alpha-1)	50135.9	4.94
Q7KZF4	Staphylococcal nuclease domain-containing protein 1 (p100 co-activator) (100 kDa coactivator) (EBNA2 coactivator p100)	101998	6.74
Q7L9L4	Mps one binder kinase activator-like 1A (Mob1 homolog 1A) (Mob1A) (Mob1B) (Protein Mob4A)	24959.8	6.24
Q7Z2W9	39S ribosomal protein L21, mitochondrial precursor (L21mt) (MRP-L21) - Homo sapiens (Human)	23159.2	9.91
Q7Z406	Myosin-14 (Myosin heavy chain, nonmuscle IIc) (Nonmuscle myosin heavy chain IIc) (NMHC II-C) - Homo sapiens (Human)	228003	5.77
Q86V88	Magnesium-dependent phosphatase 1 (EC 3,1,3,-) (EC 3,1,3,48) (MDP-1) - Homo sapiens (Human)	20109	5.95
Q86VP6	Cullin-associated NEDD8-dissociated protein 1 (Cullin-associated and neddylation-dissociated protein 1) (p120 CAND1) (TBP-interacting protein TIP120A) (TBP-interacting protein of 120 kDa A)	136376	5.52
Q8N1G4	Leucine-rich repeat-containing protein 47 - Homo sapiens (Human)	63473.3	8.55
Q8N983	39S ribosomal protein L43, mitochondrial precursor (L43mt) (MRP-L43) (Mitochondrial ribosomal protein bMRP36a) - Homo sapiens (Human)	23430.9	8.97
Q8NBJ7	Sulfatase-modifying factor 2 precursor (C-alpha-formyglycine-generating enzyme 2) - Homo sapiens (Human)	33857.3	7.78
Q8NBN7	Retinol dehydrogenase 13 (EC 1,1,1,-) - Homo sapiens (Human)	35932.4	8.22
Q8NBS9	Thioredoxin domain-containing protein 5 precursor (Thioredoxin-like protein p46) (Endoplasmic reticulum protein ERp46) - Homo sapiens (Human)	47629.1	5.63
Q8NBT2	Kinetochore protein Spc24 (hSpc24) - Homo sapiens (Human)	22443.3	4.65
Q8NHP1	Aflatoxin B1 aldehyde reductase member 4 (EC 1,-,-,-) (Fragment) - Homo sapiens (Human)	35651.6	5.96
Q8TAT6	Nuclear protein localization protein 4 homolog (Protein NPL4) - Homo sapiens (Human)	67989.4	5.95
Q8TCD5	5*(3*)-deoxyribonucleotidase, cytosolic type (EC 3,1,3,-) (Cytosolic 5*,3*-pyrimidine nucleotidase) (Deoxy-5*-nucleotidase 1) (dNT-1)	23382.9	6.18
Q8TD47	40S ribosomal protein S4, Y isoform 2 - Homo sapiens (Human)	29164.4	9.99
Q8TE68	Epidermal growth factor receptor kinase substrate 8-like protein 1 (Epidermal growth factor receptor pathway substrate 8-related protein 1) (EPS8-like protein 1) - Homo sapiens (Human)	80309.5	5.76
Q8TEA8	Probable D-tyrosyl-tRNA(Tyr) deacylase 1 (EC 3,1,-,-) - Homo sapiens (Human)	23423.7	8.35
Q8WUD1	Ras-related protein Rab-2B	24214.5	7.69
Q8WW59	SPRY domain-containing protein 4 - Homo sapiens (Human)	23098.6	6.44
Q8WXX5	DnaJ homolog subfamily C member 9 (DnaJ protein SB73)	29909.9	5.59
Q92520	Protein FAM3C precursor (Protein GS3786) - Homo sapiens (Human)	24680.6	8.52
Q92598	Heat-shock protein 105 kDa (Heat shock 110 kDa protein) (Antigen NY-CO-25)	96865.5	5.28
Q92688	Acidic leucine-rich nuclear phosphoprotein 32 family member B (PHAPI2 protein) (Silver-stainable protein SSP29) (Acidic protein rich in leucines)	28787.9	3.94
Q92876	Kallikrein-6 precursor (EC 3,4,21,-) (Protease M) (Neurosin) (Zyme) (SP59) (Serine protease 9) (Serine protease 18) - Homo sapiens (Human)	26855.9	7.15
Q92882	Osteoclast-stimulating factor 1	23798.9	5.19
Q92890	Ubiquitin fusion degradation protein 1 homolog (UB fusion protein 1) - Homo sapiens (Human)	38725.5	5.96
Q92945	Far upstream element-binding protein 2 (FUSE-binding protein 2) (KH type splicing regulatory protein) (KSRP) (p75)	72709.4	8.02
Q969H8	Protein C19orf10 precursor (Stromal cell-derived growth factor SF20) (Interleukin-25) (IL-25)	18795.3	6.2
Q969T9	WW domain-binding protein 2 (WBP-2) - Homo sapiens (Human)	28087.1	5.65
Q96AB3	Isochorismatase domain-containing protein 2, mitochondrial precursor - Homo sapiens (Human)	22337.3	7.67
Q96AE4	Far upstream element-binding protein 1 (FUSE-binding protein 1) (FBP) (DNA helicase V) (HDH V)	67473.6	7.18
Q96AG4	Leucine-rich repeat-containing protein 59 - Homo sapiens (Human)	34930.6	9.61
Q96AT9	Ribulose-phosphate 3-epimerase (EC 5,1,3,1) (Ribulose-5-phosphate-3-epimerase)	24927.9	5.33
Q96B97	SH3-domain kinase-binding protein 1 (Cbl-interacting protein of 85 kDa) (Human Src-family kinase-binding protein 1) (HSB-1) (CD2-binding protein 3) (CD2BP3) - Homo sapiens (Human)	73126.6	6.24
Q96C19	EF-hand domain-containing protein 2 (Swiprosin-1)	26697.4	5.15
Q96C86	Scavenger mRNA decapping enzyme DcpS (EC 3,-,-,-) (DCS-1) (Hint-related 7meGMP-directed hydrolase) (Histidine triad protein member 5) (HINT-5)	38681	5.84
Q96C90	Protein phosphatase 1 regulatory subunit 14B (Phospholipase C beta 3 neighbouring gene protein) - Homo sapiens (Human)	15911	4.76
Q96CT7	Coiled-coil domain-containing protein 124 - Homo sapiens (Human)	25835.4	9.54
Q96EL3	39S ribosomal protein L53, mitochondrial precursor (L53mt) (MRP-L53) - Homo sapiens (Human)	12106.9	9.05
Q96FQ6	Protein S100-A16 (S100 calcium-binding protein A16) (Protein S100F) - Homo sapiens (Human)	11801.5	6.27
Q96FW1	Ubiquitin thiolesterase protein OTUB1 (EC 3,4,-,-) (Otubain 1) (OTU domain-containing ubiquitin aldehyde-binding protein 1) (Ubiquitin-specific-processing protease OTUB1) (Deubiquitinating enzyme OTUB1)	31284.2	4.85
Q96HE7	ERO1-like protein alpha precursor (EC 1,8,4,-) (ERO1-Lalpha) (Oxidoreductin-1-Lalpha) (Endoplasmic oxidoreductin-1-like protein) (ERO1-L) - Homo sapiens (Human)	54393	5.48
Q96HR9	Receptor expression-enhancing protein 6 (Polyposis locus protein 1-like 1) - Homo sapiens (Human)	20733.3	8.74
Q96KP4	Cytosolic nonspecific dipeptidase (Glutamate carbo	52878.8	5.66
Q96QK1	Vacuolar protein sorting 35 (Vesicle protein sorting 35) (hVPS35) (Maternal-embryonic 3)	91707.5	5.32
Q96RV3	Pecanex-like protein 1 (Pecanex homolog) - Homo sapiens (Human)	258677	6.8
Q96TA1	Niban-like protein (Meg-3)	82683.8	5.81
Q99417	C-Myc-binding protein (Associate of Myc 1) (AMY-1)	11835.5	5.72
Q99426	Tubulin-specific chaperone B (Tubulin folding cofactor B) (Cytoskeleton-associated protein 1) (Cytoskeleton-associated protein CKAPI)	27325.7	5.05
Q99439	Calponin-2 (Calponin H2, smooth muscle) (Neutral calponin)	33566.1	6.92
Q99447	Ethanolamine-phosphate cytidylyltransferase (EC 2,7,7,14) (Phosphorylethanolamine transferase) (CTP:phosphoethanolamine cytidylyltransferase)	43835.7	6.44
Q99471	Prefoldin subunit 5 (C-myc-binding protein Mm-1) (Myc modulator 1) - Homo sapiens (Human)	17328.3	5.94
Q99497	Protein DJ-1 (Oncogene DJ1)	19891.2	6.33
Q99584	S100 calcium-binding protein A13	11471.2	5.9
Q99598	Translin-associated protein X (Translin-associated factor X)	33112.7	6.1
Q99623	Prohibitin-2 (B-cell receptor-associated protein BAP37) (Repressor of estrogen receptor activity) (D-prohibitin)	33296.5	9.83
Q99627	COP9 signalosome complex subunit 8 (Signalosome subunit 8) (SGN8) (JAB1-containing signalosome subunit 8) (COP9 homolog) (hCOP9)	23225.8	5.25
Q99714	3-hydroxyacyl-CoA dehydrogenase type II (EC 1,1,1,35) (Type II HADH) (3-hydroxy-2-methylbutyryl-CoA dehydrogenase) (EC 1,1,1,178) (Endoplasmic reticulum-associated amyloid beta-peptide-binding protein) (Short-chain type dehydrogenase/	26792	7.87
Q99720	Sigma 1-type opioid receptor (Sigma1R) (Sigma1-receptor) (hSigmaR1) (SIG-1R) (SR31747-binding protein) (SR-BP) (Aging-associated gene 8 protein) - Homo sapiens (Human)	25127.8	5.61
Q99729	Heterogeneous nuclear ribonucleoprotein A/B (hnRNP A/B) (APOBEC-1-binding protein 1) (ABBP-1)	36612.7	9.04
Q99733	Nucleosome assembly protein 1-like 4 (Nucleosome assembly protein 2) (NAP2) - Homo sapiens (Human)	42823.6	4.6
Q99828	Calcium and integrin-binding protein 1 (Calmyrin) (DNA-PKcs-interacting protein) (Kinase-interacting protein) (KIP) (CIB) (SNK-interacting protein 2-28) (SIP2-28) - Homo sapiens (Human)	21586.3	4.65
Q99829	Copine-1 (Copine I)	59059.1	5.52
Q99832	T-complex protein 1 subunit eta (TCP-1-eta) (CCT-eta) (HIV-1 Nef-interacting protein)	59367	7.55
Q99867	Tubulin beta-4q chain - Homo sapiens (Human)	48434.8	5.11
Q99873	Protein arginine N-methyltransferase 1 (EC 2,1,1,-) (Interferon receptor 1-bound protein 4) - Homo sapiens (Human)	41485.8	5.31
Q9BPW8	Protein NipSnap1 - Homo sapiens (Human)	33310.2	9.35
Q9BPZ3	Polyadenylate-binding protein-interacting protein 2 (Poly(A)-binding protein-interacting protein 2) (PABP-interacting protein 2) (PAIP-2) - Homo sapiens (Human)	14984.4	4.03
Q9BQE3	Tubulin alpha-6 chain (Alpha-tubulin 6)	49895.6	4.96
Q9BQE5	Apolipoprotein-L2 (Apolipoprotein L-II) (ApoL-II)	37092.5	6.28
Q9BRA2	Thioredoxin-like protein 5 (14 kDa thioredoxin-related protein) (TRP14) (Protein 42-9-9) - Homo sapiens (Human)	13940.9	5.4
Q9BRG1	Vacuolar protein sorting-associated protein 25 (hVps25) (ELL-associated protein of 20 kDa) (Dermal papilla-derived protein 9) - Homo sapiens (Human)	20747.8	5.97
Q9BRJ2	39S ribosomal protein L45, mitochondrial precursor (L45mt) (MRP-L45) - Homo sapiens (Human)	35351.1	9.14
Q9BRR6	ADP-dependent glucokinase (EC 2,7,1,147) (ADPGK) (ADP-GK) (RbBP-35) - Homo sapiens (Human)	54089.1	5.78
Q9BT78	COP9 signalosome complex subunit 4 (Signalosome subunit 4) (SGN4) (JAB1-containing signalosome subunit 4)	46269.1	5.57
Q9BTT0	Acidic leucine-rich nuclear phosphoprotein 32 family member E (LANP-like protein) (LANP-L)	30692.6	3.77
Q9BTZ2	Dehydrogenase/reductase SDR family member 4 (EC 1,1,1,184) (NADPH-dependent carbonyl reductase/NADP-retinol dehydrogenase) (CR) (PHCR) (Peroxisomal short-chain alcohol dehydrogenase) (NADPH-dependent retinol dehydrogenase/reductase) (NDRD) (SCAD-SRL) (humNRDR) (PSCD) - Homo sapiens (Human)	27571.9	7.67
Q9BUJ2	Heterogeneous nuclear ribonucleoprotein U-like protein 1 (Adenovirus early region 1B-associated protein 5) (E1B-55 kDa-associated protein 5) (E1B-AP5) - Homo sapiens (Human)	95739	6.49
Q9BUL8	Programmed cell death protein 10 (TF-1 cell apoptosis-related protein 15) (Cerebral cavernous malformations 3 protein) - Homo sapiens (Human)	24701.7	7.8
Q9BUR5	Protein FAM121B precursor - Homo sapiens (Human)	22284.8	9.18
Q9BV40	Vesicle-associated membrane protein 8 (VAMP-8) (Endobrevin) (EDB)	11438.3	6.73
Q9BV57	1,2-dihydroxy-3-keto-5-methylthiopentene dioxygenase (EC 1,13,-,-) (Aci-reductone dioxygenase) (ARD) (Membrane-type 1 matrix metalloproteinase cytoplasmic tail-binding protein 1) (MTCBP-1) (Submergence-induced protein 2 homolog) (SIPL	21498.5	5.43
Q9BVC6	Transmembrane protein 109 precursor (Mitsugumin-23) (Mg23)	26210.1	9.99
Q9BVG4	UPF0368 protein Cxorf26 - Homo sapiens (Human)	26056.9	4.72
Q9BVK6	Transmembrane emp24 domain-containing protein 9 precursor (Glycoprotein 25L2)	25104.9	6.67
Q9BW30	Protein CGI-38 - Homo sapiens (Human)	18985.5	9.19
Q9BX68	Histidine triad nucleotide-binding protein 2 (EC 3,-,-,-) (HINT-2) (HINT-3) (HIT-17kDa) (PKCI-1-related HIT protein)	17161.8	9.2
Q9BY32	Inosine triphosphate pyrophosphatase (EC 3,6,1,19) (ITPase) (Inosine triphosphatase) (Putative oncogene protein hlc14-06-p)	21445.8	5.5
Q9BYD1	39S ribosomal protein L13, mitochondrial (L13mt) (MRP-L13) - Homo sapiens (Human)	20692.1	9.18
Q9BYD2	39S ribosomal protein L9, mitochondrial precursor (L9mt) (MRP-L9) - Homo sapiens (Human)	30185.4	9.99
Q9BYD6	39S ribosomal protein L1, mitochondrial precursor (L1mt) (MRP-L1) - Homo sapiens (Human)	34452.9	8.19
Q9BYZ2	L-lactate dehydrogenase A-like 6B (EC 1,1,1,27) - Homo sapiens (Human)	41943.2	8.88
Q9BZX2	Uridine-cytidine kinase 2 (EC 2,7,1,48) (UCK 2) (Uridine monophosphokinase 2) (Cytidine monophosphokinase 2) - Homo sapiens (Human)	29299.3	6.24
Q9C0C2	182 kDa tankyrase 1-binding protein - Homo sapiens (Human)	181782	4.77
Q9GZS3	WD repeat protein 61 (Meiotic recombination REC14 protein homolog) - Homo sapiens (Human)	33580.7	5.16
Q9GZV4	Eukaryotic translation initiation factor 5A-2 (eIF-5A-2) (eIF-5A2) (Eukaryotic initiation factor 5A isoform 2) - Homo sapiens (Human)	16662.1	5.39
Q9H082	Ras-related protein Rab-33B	25717.7	6.71
Q9H0E2	Toll-interacting protein	30282	5.68
Q9H0Q0	Protein FAM49A	37313.1	5.71
Q9H0U4	Ras-related protein Rab-1B	22171.3	5.55
Q9H0W9	Ester hydrolase C11orf54 (EC 3,1,-,-) - Homo sapiens (Human)	35117.6	6.23
Q9H190	Syntenin-2 (Syndecan-binding protein 2) - Homo sapiens (Human)	31593.9	9.15
Q9H254	Spectrin beta chain, brain 3 (Spectrin, non-erythroid beta chain 3) (Beta-IV spectrin) - Homo sapiens (Human)	288987	5.72
Q9H299	SH3 domain-binding glutamic acid-rich-like protein 3 (SH3 domain-binding protein 1) (SH3BP-1)	10437.8	4.82
Q9H2G2	STE20-like serine/threonine-protein kinase (EC 2,7,11,1) (STE20-like kinase) (STE20-related serine/threonine-protein kinase) (STE20-related kinase) (hSLK) (Serine/threonine-protein kinase 2) (CTCL tumor antigen se20-9) - Homo sapiens (Human)	142696	5.09
Q9H2H8	Peptidyl-prolyl cis-trans isomerase-like 3 (EC 5,2,1,8) (PPIase) (Rotamase) (Cyclophilin-like protein PPIL3) (Cyclophilin J) (CyPJ) - Homo sapiens (Human)	18154.6	6.29
Q9H2U2	Inorganic pyrophosphatase 2, mitochondrial precursor (EC 3,6,1,1) (PPase 2) (Pyrophosphatase SID6-306)	37962.5	7.06
Q9H2W6	39S ribosomal protein L46, mitochondrial precursor (L46mt) (MRP-L46) (P2ECSL) - Homo sapiens (Human)	31705.3	6.55
Q9H3K6	BolA-like protein 2	10116.6	6.07
Q9H3P7	Golgi resident protein GCP60 (Acyl-CoA-binding domain-containing protein 3) (Golgi phosphoprotein 1) (GOLPH1) (Golgi complex-associated protein 1) (GOCAP1) (PBR- and PKA-associated protein 7) (Peripheral benzodiazepine receptor-associated protein PAP7) - Homo sapiens (Human)	60462.5	5.02
Q9H488	GDP-fucose protein O-fucosyltransferase 1 precursor (EC 2,4,1,221) (Peptide-O-fucosyltransferase 1) (O-FucT-1) - Homo sapiens (Human)	43956	8.77
Q9H4A4	Aminopeptidase B (EC 3,4,11,6) (Ap-B) (Arginyl aminopeptidase) (Arginine aminopeptidase)	72596.2	5.51
Q9H4A6	Golgi phosphoprotein 3 (Coat-protein GPP34)	33810.7	6.05
Q9H7Z7	Prostaglandin E synthase 2 (EC 5,3,99,3) (Microsomal prostaglandin E synthase 2) (mPGES-2) [Contains: Prostaglandin E synthase 2 truncated form]	41943.3	9.22
Q9H910	Hematological and neurological expressed 1-like protein (HN1-like protein)	20063.4	9.3
Q9H9B4	Sideroflexin-1 (Tricarboxylate carrier protein) (TCC)	35488.4	9.22
Q9H9J2	39S ribosomal protein L44, mitochondrial precursor (EC 3,1,26,-) (L44mt) (MRP-L44) - Homo sapiens (Human)	37535.6	8.65
Q9HA77	Probable cysteinyl-tRNA synthetase, mitochondrial precursor (EC 6,1,1,16) (Cysteine--tRNA ligase) (CysRS) - Homo sapiens (Human)	62224.2	8.57
Q9HAV0	Guanine nucleotide-binding protein beta subunit 4 (Transducin beta chain 4)	37436.2	5.59
Q9HAV7	GrpE protein homolog 1, mitochondrial precursor (Mt-GrpE#1) (HMGE)	24279.2	8.24
Q9HB07	MYG1 protein	42445.6	6.25
Q9HB71	Calcyclin-binding protein (CacyBP) (hCacyBP) (Siah-interacting protein) (S100A6-binding protein)	26210.1	8.28
Q9HBA9	Prostate-specific membrane antigen-like protein (Cell growth-inhibiting gene 26 protein) - Homo sapiens (Human)	50044.9	6.53
Q9HBB8	Mucin and cadherin-like protein precursor (Mu-protocadherin) - Homo sapiens (Human)	88156.7	4.78
Q9HCC0	Methylcrotonoyl-CoA carboxylase beta chain, mitochondrial precursor (EC 6,4,1,4) (3-Methylcrotonyl-CoA carboxylase 2) (MCCase beta subunit) (3-methylcrotonyl-CoA:carbon dioxide ligase beta subunit) (3-Methylcrotonyl-CoA carboxylase n	61333.5	7.58
Q9HCN8	Stromal cell-derived factor 2-like protein 1 precursor (SDF2-like protein 1) (PWP1-interacting protein 8) - Homo sapiens (Human)	23598.4	6.52
Q9HCY8	Protein S100-A14 (S100 calcium-binding protein A14) (S114) - Homo sapiens (Human)	11662.2	5.16
Q9HD33	39S ribosomal protein L47, mitochondrial precursor (L47mt) (MRP-L47) - Homo sapiens (Human)	29577.6	9.99
Q9NP79	Uncharacterized protein C6orf55 (Dopamine-responsive protein DRG-1) - Homo sapiens (Human)	33879.4	5.87
Q9NP90	Ras-related protein Rab-9B (Rab-9L) (RAB9-like protein) - Homo sapiens (Human)	22719.6	4.74
Q9NP97	Dynein light chain 2A, cytoplasmic (Dynein-associated protein Km23) (Bithoraxoid-like protein) (BLP) - Homo sapiens (Human)	10790.5	6.85
Q9NPH0	Lysophosphatidic acid phosphatase type 6 precursor (EC 3,1,3,2) (Acid phosphatase 6, lysophosphatidic) (Acid phosphatase-like protein 1) (PACPL1) - Homo sapiens (Human)	48886.7	6.04
Q9NQ50	39S ribosomal protein L40, mitochondrial precursor (L40mt) (MRP-40) (Nuclear localization signal-containing protein deleted in velocardiofacial syndrome) (Up-regulated in metastasis) - Homo sapiens (Human)	24490.5	9.62
Q9NQ88	Protein C12orf5	30062.7	7.6
Q9NQG5	Protein C20orf77	36899.9	5.73
Q9NQP4	Prefoldin subunit 4 (Protein C-1) - Homo sapiens (Human)	15314.3	4.42
Q9NR28	Diablo homolog, mitochondrial precursor (Second mitochondria-derived activator of caspase) (Smac protein) (Direct IAP-binding protein with low pI) - Homo sapiens (Human)	27131	5.68
Q9NR31	GTP-binding protein SAR1a (COPII-associated small GTPase)	22366.9	6.22
Q9NR45	Sialic acid synthase (N-acetylneuraminate synthase) (EC 2,5,1,56) (N-acetylneuraminic acid synthase) (N-acetylneuraminate-9-phosphate synthase) (EC 2,5,1,57) (N-acetylneuraminic acid phosphate synthase)	40307.8	6.29
Q9NRF9	DNA polymerase epsilon subunit 3 (EC 2,7,7,7) (DNA polymerase II subunit 3) (DNA polymerase epsilon subunit p17) (Chromatin accessibility complex 17) (HuCHRAC17) (CHRAC-17) (Arsenic-transactivated protein) (AsTP)	16859.7	4.68
Q9NRW1	Ras-related protein Rab-6B	23461.8	5.41
Q9NRX2	39S ribosomal protein L17, mitochondrial precursor (L17mt) (MRP-L17) (LYST-interacting protein 2) - Homo sapiens (Human)	20050.3	9.99
Q9NS69	Mitochondrial import receptor subunit TOM22 homolog (Translocase of outer membrane 22 kDa subunit homolog) (hTom22) (1C9-2)	15390.5	4.27
Q9NSE4	Isoleucyl-tRNA synthetase, mitochondrial precursor (EC 6,1,1,5) (Isoleucine--tRNA ligase) (IleRS) - Homo sapiens (Human)	113792	6.78
Q9NSV4	Protein diaphanous homolog 3 (Diaphanous-related formin-3) (DRF3) - Homo sapiens (Human)	127595	6.44
Q9NTK5	Putative GTP-binding protein PTD004	44743.8	7.64
Q9NUQ9	Protein FAM49B (L1)	36748.2	5.76
Q9NVM6	DnaJ homolog subfamily C member 17 - Homo sapiens (Human)	34687.5	8.61
Q9NVS2	28S ribosomal protein S18a, mitochondrial precursor (MRP-S18-a) (Mrps18a) (MRP-S18-3) - Homo sapiens (Human)	22184.1	9.99
Q9NWU2	Protein C20orf11 (Two-hybrid associated protein 1 with RanBPM) (Twa1) - Homo sapiens (Human)	26748.7	4.92
Q9NWU5	39S ribosomal protein L22, mitochondrial precursor (L22mt) (MRP-L22) - Homo sapiens (Human)	23640.8	9.95
Q9NWV4	Uncharacterized protein C1orf123 - Homo sapiens (Human)	18048.6	4.93
Q9NX63	Coiled-coil-helix-coiled-coil-helix domain-containing protein 3 - Homo sapiens (Human)	26152.5	8.48
Q9NY33	Dipeptidyl-peptidase 3 (EC 3,4,14,4) (Dipeptidyl-peptidase III) (DPP III) (Dipeptidyl aminopeptidase III) (Dipeptidyl arylamidase III)	82589.5	5.02
Q9NZJ9	Diphosphoinositol polyphosphate phosphohydrolase 2 (EC 3,6,1,52) (DIPP-2) (Diadenosine 5*,5***-P1,P6-hexaphosphate hydrolase 2) (EC 3,6,1,-) (Nucleoside diphosphate-linked moiety X motif 4) (Nudix motif 4) - Homo sapiens (Human)	20306.1	6
Q9NZT2	Opioid growth factor receptor (OGFr) (Zeta-type opioid receptor) (7-60 protein) - Homo sapiens (Human)	73339.1	4.77
Q9P000	COMM domain-containing protein 9	21918.4	5.83
Q9P0J0	NADH-ubiquinone oxidoreductase B16,6 subunit (EC 1,6,5,3) (EC 1,6,99,3) (Complex I-B16,6) (CI-B16,6) (Gene associated with retinoic-interferon-induced mortality 19 protein) (GRIM-19) (Cell death-regulatory protein GRIM-19)	16567.2	8.24
Q9P2E9	Ribosome-binding protein 1 (Ribosome receptor protein) (180 kDa ribosome receptor homolog) (ES/130-related protein)	152473	8.69
Q9P2R7	Succinyl-CoA ligase [ADP-forming] beta-chain, mitochondrial precursor (EC 6,2,1,5) (Succinyl-CoA synthetase, betaA chain) (SCS-betaA) (ATP-specific succinyl-CoA synthetase beta subunit)	50331.6	7.05
Q9UBE0	Ubiquitin-like 1-activating enzyme E1A (SUMO-activating enzyme subunit 1) - Homo sapiens (Human)	38450.1	5.17
Q9UBI6	Guanine nucleotide-binding protein G(I)/G(S)/G(O) gamma-12 subunit precursor - Homo sapiens (Human)	7875.1	9.14
Q9UBQ0	Vacuolar protein sorting 29 (Vesicle protein sorting 29) (hVPS29) (PEP11)	20505.8	6.28
Q9UBQ5	Eukaryotic translation initiation factor 3 subunit 12 (eIF-3 p25) (eIF3k) (Muscle-specific gene M9 protein) (ARG134)	25059.8	4.81
Q9UBR2	Cathepsin Z precursor (EC 3,4,22,-) (Cathepsin X) (Cathepsin P)	33868.1	6.7
Q9UBT2	Ubiquitin-like 1-activating enzyme E1B (SUMO-1-activating enzyme subunit 2) (Anthracycline-associated resistance ARX)	71224	5.15
Q9UEW8	STE20/SPS1-related proline-alanine-rich protein kinase (EC 2,7,11,1) (Ste-20-related kinase) (Serine/threonine-protein kinase 39) (DCHT) - Homo sapiens (Human)	59642.5	5.92
Q9UFN0	Protein NipSnap3A (NipSnap4) (Target for Salmonella secreted protein C) (TassC) - Homo sapiens (Human)	28466.8	9.21
Q9UGV6	High mobility group protein 1-like 10 (HMG-1L10)	24218.3	6.98
Q9UHA4	Mitogen-activated protein kinase kinase 1-interacting protein 1 (MEK-binding partner 1) (Mp1)	13622.8	6.72
Q9UHB6	LIM domain and actin-binding protein 1 (Epithelial protein lost in neoplasm) - Homo sapiens (Human)	85226	6.41
Q9UHV9	Prefoldin subunit 2	16647.9	6.2
Q9UHY7	Enolase-phosphatase E1 (EC 3,1,3,77) (2,3-diketo-5-methylthio-1-phosphopentane phosphatase) (MASA homolog) - Homo sapiens (Human)	28932.8	4.66
Q9UI30	TRM112-like protein - Homo sapiens (Human)	14199.5	5.21
Q9UIJ7	GTP:AMP phosphotransferase mitochondrial (EC 2,7,4,10) (Adenylate kinase 3) (AK3) (Adenylate kinase 3 alpha-like 1)	25434.3	9.15
Q9UJZ1	Stomatin-like protein 2 (SLP-2) (EPB72-like 2)	38534.3	6.88
Q9UK41	Vacuolar protein sorting-associated protein 28 homolog - Homo sapiens (Human)	25425.3	5.36
Q9UKK9	ADP-sugar pyrophosphatase (EC 3,6,1,13) (EC 3,6,1,-) (Nucleoside diphosphate-linked moiety X motif 5) (Nudix motif 5) (YSA1H)	24327.7	4.87
Q9UKY1	Zinc fingers and homeoboxes protein 1 - Homo sapiens (Human)	98098	5.76
Q9UL25	Ras-related protein Rab-21 - Homo sapiens (Human)	24216.5	8.16
Q9UL46	Proteasome activator complex subunit 2 (Proteasome activator 28-beta subunit) (PA28beta) (PA28b) (Activator of multicatalytic protease subunit 2) (11S regulator complex beta subunit) (REG-beta)	27230.6	5.44
Q9ULZ3	Apoptosis-associated speck-like protein containing a CARD (hASC) (PYD and CARD domain containing protein) (Target of methylation-induced silencing 1) (Caspase recruitment domain protein 5)	21626.9	5.95
Q9UMY4	Sorting nexin-12 - Homo sapiens (Human)	19730.6	7.71
Q9UNM6	26S proteasome non-ATPase regulatory subunit 13 (26S proteasome regulatory subunit S11) (26S proteasome regulatory subunit p40,5)	42918.7	5.53
Q9UNP9	Peptidyl-prolyl cis-trans isomerase E (EC 5,2,1,8) (PPIase E) (Rotamase E) (Cyclophilin E) (Cyclophilin 33)	33431	5.4
Q9UNX3	60S ribosomal protein L26-like 1	17256.3	9.99
Q9UQ80	Proliferation-associated protein 2G4 (Cell cycle protein p38-2G4 homolog) (hG4-1)	43787.1	6.13
Q9Y230	RuvB-like 2 (EC 3,6,1,-) (48-kDa TATA box-binding protein-interacting protein) (48-kDa TBP-interacting protein) (TIP49b) (Repressing pontin 52) (Reptin 52) (51 kDa erythrocyte cytosolic protein) (ECP-51) (TIP60-associated protein 54-	51025.6	5.49
Q9Y244	Proteasome maturation protein (Proteassemblin) (Protein UMP1 homolog) (hUMP1) (Voltage-gated K channel beta subunit 4,1) - Homo sapiens (Human)	15789.1	5.01
Q9Y265	RuvB-like 1 (EC 3,6,1,-) (49-kDa TATA box-binding protein-interacting protein) (49 kDa TBP-interacting protein) (TIP49a) (Pontin 52) (Nuclear matrix protein 238) (NMP 238) (54 kDa erythrocyte cytosolic protein) (ECP-54) (TIP60-associ	50228.3	6.02
Q9Y266	Nuclear migration protein nudC (Nuclear distribution protein C homolog)	38243.1	5.27
Q9Y277	Voltage-dependent anion-selective channel protein 3 (VDAC-3) (hVDAC3) (Outer mitochondrial membrane protein porin 3)	30658.8	8.84
Q9Y285	Phenylalanyl-tRNA synthetase alpha chain (EC 6,1,1,20) (Phenylalanine--tRNA ligase alpha chain) (PheRS) (CML33) - Homo sapiens (Human)	57432.7	7.46
Q9Y2B0	MIR-interacting saposin-like protein precursor (Transmembrane protein 4) (Putative secreted protein ZSIG9)	20652.3	4.81
Q9Y2Q3	Glutathione S-transferase kappa 1 (EC 2,5,1,18) (GST 13-13) (Glutathione S-transferase subunit 13) (GST class-kappa) (GSTK1-1) (hGSTK1)	25365.8	8.53
Q9Y2Q5	Mitogen-activated protein-binding protein-interacting protein (Late endosomal/lysosomal Mp1-interacting protein) (p14) - Homo sapiens (Human)	13507.6	5.3
Q9Y2Q9	Mitochondrial 28S ribosomal protein S28 (S28mt) (MRP-S28) (MRP-S35) - Homo sapiens (Human)	20842.9	9.22
Q9Y2T3	Guanine deaminase (EC 3,5,4,3) (Guanase) (Guanine aminase) (Guanine aminohydrolase) (GAH) (p51-nedasin)	51003.3	5.44
Q9Y2V2	Calcium-regulated heat stable protein 1 (Calcium-regulated heat-stable protein of 24 kDa) (CRHSP-24)	15892.1	8.41
Q9Y2Z0	Suppressor of G2 allele of SKP1 homolog (Sgt1) (Putative 40-6-3 protein)	40893.1	5.07
Q9Y316	Protein memo (Mediator of ErbB2-driven cell motility) (C21orf19-like protein) (Hepatitis C virus NS5A-transactivated protein 7) (HCV NS5A-transactivated protein 7) - Homo sapiens (Human)	33733.4	6.66
Q9Y365	PCTP-like protein (PCTP-L) (StAR-related lipid transfer protein 10) (StARD10) (START domain-containing protein 10) (Serologically defined colon cancer antigen 28) (Antigen NY-CO-28)	33048.9	6.67
Q9Y376	Calcium-binding protein 39 (Protein Mo25) - Homo sapiens (Human)	39869.2	6.43
Q9Y383	Putative RNA-binding protein Luc7-like 2 - Homo sapiens (Human)	46514.2	9.99
Q9Y3B3	Transmembrane emp24 domain-containing protein 7 precursor - Homo sapiens (Human)	25171.7	6.43
Q9Y3B7	39S ribosomal protein L11, mitochondrial precursor (L11mt) (MRP-L11) - Homo sapiens (Human)	20683.3	9.91
Q9Y3B8	Oligoribonuclease, mitochondrial precursor (EC 3,1,-,-) (Small fragment nuclease) (RNA exonuclease 2 homolog)	26860.9	6.4
Q9Y3D6	Tetratricopeptide repeat protein 11 (TPR repeat protein 11) (Fis1 homolog)	16937.8	8.84
Q9Y3E5	Peptidyl-tRNA hydrolase 2, mitochondrial precursor (EC 3,1,1,29) (PTH 2) (Bcl-2 inhibitor of transcription 1) - Homo sapiens (Human)	19193.7	8.95
Q9Y3F4	Serine-threonine kinase receptor-associated protein (UNR-interacting protein) (WD-40 repeat protein PT-WD) (MAP activator with WD repeats) - Homo sapiens (Human)	38438.5	4.98
Q9Y3I0	UPF0027 protein C22orf28 - Homo sapiens (Human)	55210.6	6.77
Q9Y490	Talin-1	269768	5.78
Q9Y496	Kinesin-like protein KIF3A (Microtubule plus end-directed kinesin motor 3A) - Homo sapiens (Human)	80385.5	6.08
Q9Y4E5	Zinc finger protein 451 (Coactivator for steroid receptors) - Homo sapiens (Human)	121485	6.3
Q9Y4L1	150 kDa oxygen-regulated protein precursor (Orp150) (Hypoxia up-regulated 1)	111336	5.16
Q9Y5K5	Ubiquitin carboxyl-terminal hydrolase isozyme L5 (EC 3,4,19,12) (UCH-L5) (Ubiquitin thiolesterase L5) (Ubiquitin C-terminal hydrolase UCH37)	37641.1	5.23
Q9Y5L4	Mitochondrial import inner membrane translocase subunit Tim13	10500.1	8.42
Q9Y5S9	RNA-binding protein 8A (RNA-binding motif protein 8A) (Ribonucleoprotein RBM8A) (RNA-binding protein Y14) (Binder of OVCA1-1) (BOV-1)	19889.1	5.5
Q9Y5Y2	Nucleotide-binding protein 2 (NBP 2)	28825.5	5.55
Q9Y5Z4	Heme-binding protein 2 (Protein SOUL) (Placental protein 23) (PP23)	22875.5	4.58
Q9Y617	Phosphoserine aminotransferase (EC 2,6,1,52) (PSAT) - Homo sapiens (Human)	40422.9	7.56
Q9Y678	Coatomer subunit gamma (Gamma-coat protein) (Gamma-COP)	97718.8	5.32
Q9Y696	Chloride intracellular channel protein 4 (Intracellular chloride ion channel protein p64H1)	28641.1	5.45
Q9Y6B6	GTP-binding protein SAR1b (GTBPB)	22410	5.76
Q9Y6C9	Mitochondrial carrier homolog 2 (Met-induced mitochondrial protein) - Homo sapiens (Human)	33331.1	8.25
Q9Y6E0	Serine/threonine-protein kinase 24 (EC 2,7,11,1) (STE20-like kinase MST3) (MST-3) (Mammalian STE20-like protein kinase 3) - Homo sapiens (Human)	49308.2	5.49
Q9Y6H1	Coiled-coil-helix-coiled-coil-helix domain-containing protein 2 (HCV NS2 trans-regulated protein) (NS2TP) - Homo sapiens (Human)	15512.7	9.43
Q9Y6M1	Insulin-like growth factor 2 mRNA-binding protein 2 (IGF-II mRNA-binding protein 2) (IMP-2) (Hepatocellular carcinoma autoantigen p62) - Homo sapiens (Human)	61842.8	8.22
Q9Y6N5	Sulfide:quinone oxidoreductase, mitochondrial precursor (EC 1,-,-,-)	49961	9.18
