# Supplementary material for: Autonomous Inhibition of Apoptosis Correlates with Responsiveness of Colon Carcinoma Cell Lines to Ciglitazone
Source: PLoS One. 2014 Dec 11;9(12):e114158. doi: 10.1371/journal.pone.0114158 (PMC4263530; doi:10.1371/journal.pone.0114158)
Supplement: S5 Table — Protein lists of shotgun analysis of untreated SW480 cells. Only proteins reproducibly identified with at least two distinct peptides are listed. Uniprot accession numbers, protein names, molecular weight and pI values of each identification are indicated. (XLS) [file pone.0114158.s007.xls]

## Sheet: SW480-1Con_merged.tsv
Supplementary Table 5: Proteins detected by shotgun analysis in SW480 Con
Acc.No.	Protein	MW	pI
O00151	PDZ and LIM domain protein 1 (Elfin) (LIM domain protein CLP-36) (C-terminal LIM domain protein 1)	35940.7	6.55
O00154	Cytosolic acyl coenzyme A thioester hydrolase (EC 3,1,2,2) (Long chain acyl-CoA thioester hydrolase) (CTE-II) (CTE-IIa) (Brain acyl-CoA hydrolase) (Acyl-CoA thioesterase 7)	41796.3	8.85
O00165	HS1-associating protein X-1 (HAX-1) (HS1-binding protein) - Homo sapiens (Human)	31620.7	4.76
O00170	AH receptor-interacting protein (AIP) (Aryl-hydrocarbon receptor-interacting protein) (Immunophilin homolog ARA9) (HBV-X-associated protein 2)	37664.3	6.09
O00193	Small acidic protein - Homo sapiens (Human)	20332.6	4.57
O00217	NADH-ubiquinone oxidoreductase 23 kDa subunit, mitochondrial precursor (EC 1,6,5,3) (EC 1,6,99,3) (Complex I-23KD) (CI-23KD) (TYKY subunit)	23705.3	6
O00231	26S proteasome non-ATPase regulatory subunit 11 (26S proteasome regulatory subunit S9) (26S proteasome regulatory subunit p44,5)	47332.8	6.09
O00232	26S proteasome non-ATPase regulatory subunit 12 (26S proteasome regulatory subunit p55) - Homo sapiens (Human)	52773.5	7.68
O00264	Membrane-associated progesterone receptor component 1 (mPR) - Homo sapiens (Human)	21540.1	4.56
O00299	Chloride intracellular channel protein 1 (Nuclear chloride ion channel 27) (NCC27) (Chloride channel ABP) (Regulatory nuclear chloride ion channel protein) (hRNCC)	26791.7	5.09
O00303	Eukaryotic translation initiation factor 3 subunit 5 (eIF-3 epsilon) (eIF3 p47 subunit) (eIF3f)	37564.1	5.24
O00410	Importin beta-3 (Karyopherin beta-3) (Ran-binding protein 5) (RanBP5)	123631	4.83
O00429	Dynamin-1-like protein (EC 3,6,5,5) (Dynamin-like protein) (Dnm1p/Vps1p-like protein) (DVLP) (Dynamin family member proline-rich carboxyl-terminal domain less) (Dymple) (Dynamin-related protein 1) (Dynamin-like protein 4) (Dynamin-like protein IV) (HdynIV) - Homo sapiens (Human)	81891.6	6.37
O00483	NADH dehydrogenase [ubiquinone] 1 alpha subcomplex subunit 4 (EC 1,6,5,3) (EC 1,6,99,3) (NADH-ubiquinone oxidoreductase MLRQ subunit) (Complex I-MLRQ) (CI-MLRQ) - Homo sapiens (Human)	9369.9	9.41
O00560	Syntenin-1 (Syndecan-binding protein 1) (Melanoma differentiation-associated protein 9) (MDA-9) (Scaffold protein Pbp1) (Pro-TGF-alpha cytoplasmic domain-interacting protein 18) (TACIP18) - Homo sapiens (Human)	32444.6	7.06
O00571	ATP-dependent RNA helicase DDX3X (EC 3,6,1,-) (DEAD box protein 3, X-chromosomal) (Helicase-like protein 2) (HLP2) (DEAD box, X isoform)	73112.6	6.72
O00625	Pirin - Homo sapiens (Human)	32113.5	6.42
O00629	Importin alpha-4 subunit (Karyopherin alpha-4 subunit) (Qip1 protein)	57887.1	4.8
O00762	Ubiquitin-conjugating enzyme E2 C (EC 6,3,2,19) (Ubiquitin-protein ligase C) (Ubiquitin carrier protein C) (UbcH10) - Homo sapiens (Human)	19652.4	6.83
O00764	Pyridoxal kinase (EC 2,7,1,35) (Pyridoxine kinase)	35102.5	5.75
O14561	Acyl carrier protein, mitochondrial precursor (ACP) (NADH-ubiquinone oxidoreductase 9,6 kDa subunit) (CI-SDAP) - Homo sapiens (Human)	17417.4	4.82
O14737	Programmed cell death protein 5 (Protein TFAR19) (TF-1 cell apoptosis-related gene 19 protein) - Homo sapiens (Human)	14154	5.78
O14773	Tripeptidyl-peptidase I precursor (EC 3,4,14,9) (TPP-I) (Tripeptidyl aminopeptidase) (Lysosomal pepstatin insensitive protease) (LPIC) (Growth-inhibiting protein 1) (GIG1)	61229.2	5.97
O14818	Proteasome subunit alpha type 7 (EC 3,4,25,1) (Proteasome subunit RC6-1) (Proteasome subunit XAPC7)	27887	8.6
O14880	Microsomal glutathione S-transferase 3 (EC 2,5,1,18) (Microsomal GST-3) (Microsomal GST-III) - Homo sapiens (Human)	16516.4	9.46
O14907	Tax1-binding protein 3 (Tax interaction protein 1) (TIP-1) (Glutaminase-interacting protein 3) - Homo sapiens (Human)	13734.8	8.05
O14925	Mitochondrial import inner membrane translocase subunit Tim23 - Homo sapiens (Human)	21943.3	8.81
O14949	Ubiquinol-cytochrome c reductase complex ubiquinone-binding protein QP-C (EC 1,10,2,2) (Ubiquinol-cytochrome c reductase complex 9,5 kDa protein) (Complex III subunit VII)	9775.2	9.99
O15067	Phosphoribosylformylglycinamidine synthase (EC 6,3,5,3) (FGAM synthase) (FGAMS) (Formylglycinamide ribotide amidotransferase) (FGARAT) (Formylglycinamide ribotide synthetase)	144665	5.5
O15144	Actin-related protein 2/3 complex subunit 2 (ARP2/3 complex 34 kDa subunit) (p34-ARC)	34333.2	6.84
O15145	Actin-related protein 2/3 complex subunit 3 (ARP2/3 complex 21 kDa subunit) (p21-ARC)	20415.6	8.82
O15173	Membrane-associated progesterone receptor component 2 (Progesterone membrane-binding protein) (Steroid receptor protein DG6) - Homo sapiens (Human)	23818.6	4.76
O15212	Prefoldin subunit 6 (Protein Ke2) - Homo sapiens (Human)	14582.7	8.83
O15347	High mobility group protein B3 (High mobility group protein 4) (HMG-4) (High mobility group protein 2a) (HMG-2a) - Homo sapiens (Human)	22848.9	8.5
O15355	Protein phosphatase 2C isoform gamma (EC 3,1,3,16) (PP2C-gamma) (Protein phosphatase magnesium-dependent 1 gamma) (Protein phosphatase 1C) - Homo sapiens (Human)	59271.9	4.27
O15400	Syntaxin-7 - Homo sapiens (Human)	29684.5	5.41
O43169	Cytochrome b5 outer mitochondrial membrane isoform precursor	16332.2	4.88
O43175	D-3-phosphoglycerate dehydrogenase (EC 1,1,1,95) (3-PGDH)	56519.6	6.31
O43324	Eukaryotic translation elongation factor 1 epsilon-1 (Multisynthetase complex auxiliary component p18) (Elongation factor p18) - Homo sapiens (Human)	19810.7	8.55
O43390	Heterogeneous nuclear ribonucleoprotein R (hnRNP R) - Homo sapiens (Human)	70943.4	8.23
O43396	Thioredoxin-like protein 1 (32 kDa thioredoxin-related protein)	32120.3	4.84
O43399	Tumor protein D54 (hD54) (Tumor protein D52-like 2)	22237.8	5.26
O43447	Peptidyl-prolyl cis-trans isomerase H (EC 5,2,1,8) (PPIase H) (Rotamase H) (U-snRNP-associated cyclophilin SnuCyp-20) (USA-CYP) (Small nuclear ribonucleoprotein particle-specific cyclophilin H) (CypH) - Homo sapiens (Human)	19208.3	8.28
O43464	Serine protease HTRA2, mitochondrial precursor (EC 3,4,21,-) (High temperature requirement protein A2) (HtrA2) (Omi stress-regulated endoprotease) (Serine proteinase OMI)	48841.1	9.99
O43491	Band 4,1-like protein 2 (Generally expressed protein 4,1) (4,1G)	112589	5.34
O43598	c-Myc-responsive protein Rcl	19108.5	4.97
O43617	Trafficking protein particle complex subunit 3 (BET3 homolog) - Homo sapiens (Human)	20274.2	4.88
O43633	Charged multivesicular body protein 2a (Chromatin modifying protein 2a) (CHMP2a) (Vacuolar protein sorting 2-1) (Vps2-1) (hVps2-1) (Putative breast adenocarcinoma marker BC-2)	25104.1	5.88
O43678	NADH dehydrogenase [ubiquinone] 1 alpha subcomplex subunit 2 (EC 1,6,5,3) (EC 1,6,99,3) (NADH-ubiquinone oxidoreductase B8 subunit) (Complex I-B8) (CI-B8) - Homo sapiens (Human)	10790.4	9.62
O43707	Alpha-actinin-4 (Non-muscle alpha-actinin 4) (F-actin cross linking protein)	104855	5.27
O43765	Small glutamine-rich tetratricopeptide repeat-containing protein A (Vpu-binding protein) (UBP) - Homo sapiens (Human)	34063.3	4.81
O43809	Cleavage and polyadenylation specificity factor 5 (Cleavage and polyadenylation specificity factor 25 kDa subunit) (CPSF 25 kDa subunit) (Pre-mRNA cleavage factor Im 25-kDa subunit) (Nucleoside diphosphate-linked moiety X motif 21) (	26227.4	8.85
O43920	NADH dehydrogenase [ubiquinone] iron-sulfur protein 5 (EC 1,6,5,3) (EC 1,6,99,3) (NADH-ubiquinone oxidoreductase 15 kDa subunit) (Complex I-15 kDa) (CI-15 kDa) - Homo sapiens (Human)	12386.4	9.29
O60493	Sorting nexin-3 (SDP3 protein)	18631.2	8.73
O60506	Heterogeneous nuclear ribonucleoprotein Q (hnRNP Q) (hnRNP-Q) (Synaptotagmin-binding, cytoplasmic RNA-interacting protein) (Glycine- and tyrosine-rich RNA-binding protein) (GRY-RBP) (NS1-associated protein 1) - Homo sapiens (Human)	69603	8.68
O60518	Ran-binding protein 6 (RanBP6)	124714	4.87
O60610	Protein diaphanous homolog 1 (Diaphanous-related formin-1) (DRF1)	138979	5.31
O60664	Mannose-6-phosphate receptor-binding protein 1 (Cargo selection protein TIP47) (47 kDa mannose 6-phosphate receptor-binding protein) (47 kDa MPR-binding protein) (Placental protein 17) (PP17)	47047.1	5.3
O60701	UDP-glucose 6-dehydrogenase (EC 1,1,1,22) (UDP-Glc dehydrogenase) (UDP-GlcDH) (UDPGDH)	55024.4	6.73
O60869	Endothelial differentiation-related factor 1 (EDF-1) (Multiprotein-bridging factor 1) (MBF1) - Homo sapiens (Human)	16368.8	9.95
O60888	Protein CutA precursor (Brain acetylcholinesterase putative membrane anchor) (Acetylcholinesterase-associated protein)	19116.4	5.42
O60925	Prefoldin subunit 1	14210.6	6.33
O75083	WD-repeat protein 1 (Actin-interacting protein 1) (AIP1) (NORI-1)	66062.7	6.18
O75190	DnaJ homolog subfamily B member 6 (Heat shock protein J2) (HSJ-2) (MSJ-1) (HHDJ1) (MRJ) - Homo sapiens (Human)	36087.2	9.17
O75223	Protein C7orf24	21007.8	5.07
O75323	Protein NipSnap2 (Glioblastoma amplified sequence) - Homo sapiens (Human)	33742.8	9.42
O75340	Programmed cell death protein 6 (Probable calcium-binding protein ALG-2)	21868.6	5.16
O75347	Tubulin-specific chaperone A (Tubulin-folding cofactor A) (CFA) (TCP1-chaperonin cofactor A)	12723.7	5.25
O75348	Vacuolar ATP synthase subunit G 1 (EC 3,6,3,14) (V-ATPase G subunit 1) (Vacuolar proton pump G subunit 1) (V-ATPase 13 kDa subunit 1) (Vacuolar ATP synthase subunit M16)	13626.4	8.94
O75369	Filamin-B (FLN-B) (Beta-filamin) (Actin-binding-like protein) (Thyroid autoantigen) (Truncated actin-binding protein) (Truncated ABP) (ABP-280 homolog) (ABP-278) (Filamin 3) (Filamin homolog 1) (Fh1)	278196	5.49
O75380	NADH-ubiquinone oxidoreductase 13 kDa-A subunit, mitochondrial precursor (EC 1,6,5,3) (EC 1,6,99,3) (Complex I-13KD-A) (CI-13KD-A)	13711.7	8.58
O75391	Sperm-associated antigen 7 - Homo sapiens (Human)	26034.6	7.69
O75431	Metaxin-2 - Homo sapiens (Human)	29763.4	5.9
O75439	Mitochondrial-processing peptidase beta subunit, mitochondrial precursor (EC 3,4,24,64) (Beta-MPP) (P-52)	54366.5	6.38
O75489	NADH-ubiquinone oxidoreductase 30 kDa subunit, mitochondrial precursor (EC 1,6,5,3) (EC 1,6,99,3) (Complex I-30KD) (CI-30KD)	30241.7	6.98
O75531	Barrier-to-autointegration factor (Breakpoint cluster region protein 1)	10058.6	5.81
O75534	Cold shock domain-containing protein E1 (UNR protein) (N-ras upstream gene protein)	88885.1	5.88
O75608	Acyl-protein thioesterase 1 (EC 3,1,2,-) (Lysophospholipase I)	24669.7	6.29
O75817	Ribonuclease P protein subunit p20 (EC 3,1,26,5) (RNaseP protein p20) (hPOP7) - Homo sapiens (Human)	15651	9.09
O75822	Eukaryotic translation initiation factor 3 subunit 1 (eIF-3 alpha) (eIF3 p35) (eIF3j) - Homo sapiens (Human)	29062.5	4.72
O75874	Isocitrate dehydrogenase [NADP] cytoplasmic (EC 1,1,1,42) (Oxalosuccinate decarboxylase) (IDH) (NADP(+)-specific ICDH) (IDP)	46659.6	6.53
O75923	Dysferlin (Dystrophy-associated fer-1-like protein) (Fer-1-like protein 1) - Homo sapiens (Human)	237296	5.45
O75947	ATP synthase D chain, mitochondrial (EC 3,6,3,14)	18360.1	5.22
O75964	ATP synthase subunit g, mitochondrial (EC 3,6,3,14) (ATPase subunit g)	11428.5	9.64
O76003	Thioredoxin-like protein 2 (PKC-interacting cousin of thioredoxin) (PKC-theta-interacting protein) (PKCq-interacting protein) - Homo sapiens (Human)	37432.2	5.31
O94760	NG,NG-dimethylarginine dimethylaminohydrolase 1 (EC 3,5,3,18) (Dimethylargininase 1) (Dimethylarginine dimethylaminohydrolase 1) (DDAHI) (DDAH-1)	30990.8	5.53
O94903	Proline synthetase co-transcribed bacterial homolog protein	30344.1	7.09
O95164	Ubiquitin-like protein 3 precursor (Membrane-anchored ubiquitin-fold protein) (MUB) (HsMUB) (Protein HCG-1) - Homo sapiens (Human)	13157.1	6.27
O95202	Leucine zipper-EF-hand-containing transmembrane protein 1, mitochondrial precursor - Homo sapiens (Human)	83354.6	6.3
O95295	SNARE-associated protein Snapin (Synaptosomal-associated protein 25-binding protein) (SNAP-associated protein) - Homo sapiens (Human)	14874	9.35
O95299	NADH-ubiquinone oxidoreductase 42 kDa subunit, mitochondrial precursor (EC 1,6,5,3) (EC 1,6,99,3) (Complex I-42KD) (CI-42KD)	40750.8	8.67
O95336	6-phosphogluconolactonase (EC 3,1,1,31) (6PGL)	27547	5.7
O95372	Acyl-protein thioesterase 2 (EC 3,1,2,-) (Lysophospholipase II) (LPL-I)	24737.1	6.75
O95433	Activator of 90 kDa heat shock protein ATPase homolog 1 (AHA1) (p38)	38274.5	5.41
O95571	ETHE1 protein, mitochondrial precursor (EC 3,-,-,-) (Ethylmalonic encephalopathy protein 1) (Hepatoma subtracted clone one protein)	27873.1	6.35
O95816	BAG family molecular chaperone regulator 2 (BCL2-associated athanogene 2) (BAG-2) - Homo sapiens (Human)	23772.1	6.25
O95881	Thioredoxin domain-containing protein 12 precursor (EC 1,8,4,2) (Thioredoxin-like protein p19) (Endoplasmic reticulum protein ERp19) (ERp18) (hTLP19) - Homo sapiens (Human)	19205.9	5.25
O96000	NADH dehydrogenase [ubiquinone] 1 beta subcomplex subunit 10 (EC 1,6,5,3) (EC 1,6,99,3) (NADH-ubiquinone oxidoreductase PDSW subunit) (Complex I-PDSW) (CI-PDSW) - Homo sapiens (Human)	20645.6	8.76
O96008	Probable mitochondrial import receptor subunit TOM40 homolog (Translocase of outer membrane 40 kDa subunit homolog) (Haymaker protein) (p38,5)	37893.3	6.79
P00338	L-lactate dehydrogenase A chain (EC 1,1,1,27) (LDH-A) (LDH muscle subunit) (LDH-M) (Proliferation-inducing gene 19 protein)	36557.7	8.46
P00367	Glutamate dehydrogenase 1, mitochondrial precursor (EC 1,4,1,3) (GDH)	61398.2	7.66
P00374	Dihydrofolate reductase (EC 1,5,1,3) - Homo sapiens (Human)	21321.7	7.02
P00387	NADH-cytochrome b5 reductase (EC 1,6,2,2) (B5R) (Diaphorase-1) (Cytochrome b5 reductase 3) [Contains: NADH-cytochrome b5 reductase membrane-bound form; NADH-cytochrome b5 reductase soluble form] - Homo sapiens (Human)	34103.9	7.31
P00403	Cytochrome c oxidase subunit 2 (EC 1,9,3,1) (Cytochrome c oxidase polypeptide II)	25565.2	4.67
P00441	Superoxide dismutase [Cu-Zn] (EC 1,15,1,1)	15804.6	5.7
P00491	Purine nucleoside phosphorylase (EC 2,4,2,1) (Inosine phosphorylase) (PNP)	32148.1	6.45
P00492	Hypoxanthine-guanine phosphoribosyltransferase (EC 2,4,2,8) (HGPRT) (HGPRTase)	24448.3	6.24
P00505	Aspartate aminotransferase, mitochondrial precursor (EC 2,6,1,1) (Transaminase A) (Glutamate oxaloacetate transaminase 2)	47475.8	9.13
P00558	Phosphoglycerate kinase 1 (EC 2,7,2,3) (Primer recognition protein 2) (PRP 2)	44483.8	8.3
P00568	Adenylate kinase isoenzyme 1 (EC 2,7,4,3) (ATP-AMP transphosphorylase) (AK1) (Myokinase) - Homo sapiens (Human)	21635	8.73
P00966	Argininosuccinate synthase (EC 6,3,4,5) (Citrulline--aspartate ligase) - Homo sapiens (Human)	46530.6	8.08
P01111	GTPase NRas precursor (Transforming protein N-Ras) - Homo sapiens (Human)	21229.3	5.01
P01112	GTPase HRas precursor (Transforming protein p21) (p21ras) (H-Ras-1) (c-H-ras) (Ha-Ras) - Homo sapiens (Human)	21298.3	5.16
P01116	GTPase KRas (K-Ras 2) (Ki-Ras) (c-K-ras) (c-Ki-ras)	21656	6.33
P01130	Low-density lipoprotein receptor precursor (LDL receptor) - Homo sapiens (Human)	95376.7	4.86
P02647	Apolipoprotein A-I precursor (Apo-AI) (ApoA-I) [Contains: Apolipoprotein A-I(1-242)]	30778	5.56
P02768	Serum albumin precursor	69367.1	5.92
P02786	Transferrin receptor protein 1 (TfR1) (TR) (TfR) (Trfr) (CD71 antigen) (T9) (p90)	84901.8	6.18
P02792	Ferritin light chain (Ferritin L subunit)	19888.6	5.51
P02794	Ferritin heavy chain (EC 1,16,3,1) (Ferritin H subunit) (Proliferation-inducing gene 15 protein)	21094.6	5.3
P04075	Fructose-bisphosphate aldolase A (EC 4,1,2,13) (Muscle-type aldolase) (Lung cancer antigen NY-LU-1)	39289	8.39
P04080	Cystatin B (Liver thiol proteinase inhibitor) (CPI-B) (Stefin B)	11139.6	6.96
P04179	Superoxide dismutase [Mn], mitochondrial precursor (EC 1,15,1,1)	24722.2	8.34
P04406	Glyceraldehyde-3-phosphate dehydrogenase (EC 1,2,1,12) (GAPDH)	35922.2	8.58
P04632	Calpain small subunit 1 (CSS1) (Calcium-dependent protease small subunit 1) (Calcium-dependent protease small subunit) (CDPS) (Calpain regulatory subunit) (Calcium-activated neutral proteinase small subunit) (CANP small subunit)	28315.9	5.05
P04637	Cellular tumor antigen p53 (Tumor suppressor p53) (Phosphoprotein p53) (Antigen NY-CO-13) - Homo sapiens (Human)	43653.4	6.33
P04792	Heat-shock protein beta-1 (HspB1) (Heat shock 27 kDa protein) (HSP 27) (Stress-responsive protein 27) (SRP27) (Estrogen-regulated 24 kDa protein) (28 kDa heat shock protein)	22782.6	5.98
P04818	Thymidylate synthase (EC 2,1,1,45) (TS) (TSase)	35585	6.57
P05186	Alkaline phosphatase, tissue-nonspecific isozyme precursor (EC 3,1,3,1) (AP-TNAP) (Liver/bone/kidney isozyme) (TNSALP) - Homo sapiens (Human)	57305.1	6.19
P05198	Eukaryotic translation initiation factor 2 subunit 1 (Eukaryotic translation initiation factor 2 alpha subunit) (eIF-2-alpha) (EIF-2alpha) (EIF-2A)	35981.2	5.02
P05362	Intercellular adhesion molecule 1 precursor (ICAM-1) (Major group rhinovirus receptor) (CD54 antigen)	57825.5	8.31
P05386	60S acidic ribosomal protein P1	11514	4.26
P05387	60S acidic ribosomal protein P2	11665	4.42
P05388	60S acidic ribosomal protein P0 (L10E)	34273.7	5.72
P05413	Fatty acid-binding protein, heart (H-FABP) (Heart-type fatty acid-binding protein) (Muscle fatty acid-binding protein) (M-FABP) (Mammary-derived growth inhibitor) (MDGI)	14726.9	6.34
P05455	Lupus La protein (Sjogren syndrome type B antigen) (SS-B) (La ribonucleoprotein) (La autoantigen)	46837.3	6.68
P06396	Gelsolin precursor (Actin-depolymerizing factor) (ADF) (Brevin) (AGEL)	85697.9	5.9
P06493	Cell division control protein 2 homolog (EC 2,7,11,22) (EC 2,7,11,23) (p34 protein kinase) (Cyclin-dependent kinase 1) (CDK1) - Homo sapiens (Human)	34095.6	8.37
P06576	ATP synthase beta chain, mitochondrial precursor (EC 3,6,3,14)	56560.2	5.26
P06730	Eukaryotic translation initiation factor 4E (eIF4E) (eIF-4E) (mRNA cap-binding protein) (eIF-4F 25 kDa subunit)	25097.4	5.79
P06733	Alpha-enolase (EC 4,2,1,11) (2-phospho-D-glycerate hydro-lyase) (Non-neural enolase) (NNE) (Enolase 1) (Phosphopyruvate hydratase) (C-myc promoter-binding protein) (MBP-1) (MPB-1) (Plasminogen-binding protein)	47038	6.99
P06744	Glucose-6-phosphate isomerase (EC 5,3,1,9) (GPI) (Phosphoglucose isomerase) (PGI) (Phosphohexose isomerase) (PHI) (Neuroleukin) (NLK) (Sperm antigen 36) (SA-36)	63016.3	8.44
P06748	Nucleophosmin (NPM) (Nucleolar phosphoprotein B23) (Numatrin) (Nucleolar protein NO38)	32575.2	4.64
P06753	Tropomyosin alpha-3 chain (Tropomyosin-3) (Tropomyosin gamma) (hTM5)	32818.9	4.68
P07195	L-lactate dehydrogenase B chain (EC 1,1,1,27) (LDH-B) (LDH heart subunit) (LDH-H)	36507.5	5.72
P07205	Phosphoglycerate kinase, testis specific (EC 2,7,2,3)	44665.2	8.74
P07237	Protein disulfide-isomerase precursor (EC 5,3,4,1) (PDI) (Prolyl 4-hydroxylase beta subunit) (Cellular thyroid hormone-binding protein) (p55)	57116.6	4.76
P07311	Acylphosphatase-1 (EC 3,6,1,7) (Acylphosphate phosphohydrolase 1) (Acylphosphatase, organ-common type isozyme) (Acylphosphatase, erythrocyte isozyme) - Homo sapiens (Human)	11129.7	9.3
P07339	Cathepsin D precursor (EC 3,4,23,5) [Contains: Cathepsin D light chain; Cathepsin D heavy chain]	44552.5	6.1
P07355	Annexin A2 (Annexin II) (Lipocortin II) (Calpactin I heavy chain) (Chromobindin-8) (p36) (Protein I) (Placental anticoagulant protein IV) (PAP-IV)	38473.1	7.56
P07437	Tubulin beta-2 chain	49671.1	4.78
P07602	Proactivator polypeptide precursor [Contains: Saposin A (Protein A); Saposin B-Val; Saposin B (Sphingolipid activator protein 1) (SAP-1) (Cerebroside sulfate activator) (CSAct) (Dispersin) (Sulfatide/GM1 activator); Saposin C (Co-beta-	58113.1	5.07
P07686	Beta-hexosaminidase beta chain precursor (EC 3,2,1,52) (N-acetyl-beta-glucosaminidase) (Beta-N-acetylhexosaminidase) (Hexosaminidase B) (Cervical cancer proto-oncogene 7) (HCC-7) [Contains: Beta-hexosaminidase beta-B chain; Beta-hexos	63111.7	6.29
P07737	Profilin-1 (Profilin I)	14923.1	8.47
P07741	Adenine phosphoribosyltransferase (EC 2,4,2,7) (APRT)	19476.7	5.79
P07858	Cathepsin B precursor (EC 3,4,22,1) (Cathepsin B1) (APP secretase) (APPS) [Contains: Cathepsin B light chain; Cathepsin B heavy chain]	37821.8	5.88
P07900	Heat shock protein HSP 90-alpha (HSP 86)	84543	4.94
P07910	Heterogeneous nuclear ribonucleoproteins C1/C2 (hnRNP C1 / hnRNP C2)	33688.2	4.95
P07954	Fumarate hydratase, mitochondrial precursor (EC 4,2,1,2) (Fumarase)	54637.3	8.85
P08107	Heat shock 70 kDa protein 1 (HSP70,1) (HSP70-1/HSP70-2)	70052.6	5.48
P08133	Annexin A6 (Annexin VI) (Lipocortin VI) (P68) (P70) (Protein III) (Chromobindin-20) (67 kDa calelectrin) (Calphobindin-II) (CPB-II)	75742.5	5.42
P08195	4F2 cell-surface antigen heavy chain (4F2hc) (Lymphocyte activation antigen 4F2 large subunit) (4F2 heavy chain antigen) (CD98 antigen) - Homo sapiens (Human)	57945.2	5.2
P08238	Heat shock protein HSP 90-beta (HSP 84) (HSP 90)	83133.4	4.97
P08397	Porphobilinogen deaminase (EC 2,5,1,61) (Hydroxymethylbilane synthase) (HMBS) (Pre-uroporphyrinogen synthase) (PBG-D) - Homo sapiens (Human)	39330.3	6.68
P08579	U2 small nuclear ribonucleoprotein B** - Homo sapiens (Human)	25486.5	9.72
P08670	Vimentin	53520.7	5.06
P08708	40S ribosomal protein S17 - Homo sapiens (Human)	15419	9.85
P08758	Annexin A5 (Annexin V) (Lipocortin V) (Endonexin II) (Calphobindin I) (CBP-I) (Placental anticoagulant protein I) (PAP-I) (PP4) (Thromboplastin inhibitor) (Vascular anticoagulant-alpha) (VAC-alpha) (Anchorin CII)	35805.7	4.94
P08865	40S ribosomal protein SA (p40) (34/67 kDa laminin receptor) (Colon carcinoma laminin-binding protein) (NEM/1CHD4) (Multidrug resistance-associated protein MGr1-Ag)	32723	4.79
P09001	Mitochondrial 39S ribosomal protein L3 (L3mt) (MRP-L3) - Homo sapiens (Human)	38632.8	9.52
P09104	Gamma-enolase (EC 4,2,1,11) (2-phospho-D-glycerate hydro-lyase) (Neural enolase) (Neuron-specific enolase) (NSE) (Enolase 2)	47137.6	4.91
P09132	Signal recognition particle 19 kDa protein (SRP19) - Homo sapiens (Human)	16155.8	9.87
P09211	Glutathione S-transferase P (EC 2,5,1,18) (GST class-pi) (GSTP1-1)	23224.8	5.44
P09382	Galectin-1 (Beta-galactoside-binding lectin L-14-I) (Lactose-binding lectin 1) (S-Lac lectin 1) (Galaptin) (14 kDa lectin) (HPL) (HBL) (Putative MAPK-activating protein MP12)	14584.6	5.34
P09417	Dihydropteridine reductase (EC 1,5,1,34) (HDHPR) (Quinoid dihydropteridine reductase)	25803.7	6.9
P09429	High mobility group protein 1 (HMG-1) (High mobility group protein B1)	24762.7	5.62
P09455	Retinol-binding protein I, cellular (Cellular retinol-binding protein) (CRBP)	15719.1	4.99
P09525	Annexin A4 (Annexin IV) (Lipocortin IV) (Endonexin	35751.7	5.85
P09622	Dihydrolipoyl dehydrogenase, mitochondrial precursor (EC 1,8,1,4) (Dihydrolipoamide dehydrogenase) (Glycine cleavage system L protein)	54150.5	7.59
P09651	Heterogeneous nuclear ribonucleoprotein A1 (Helix-destabilizing protein) (Single-strand RNA-binding protein) (hnRNP core protein A1)	38714.8	9.26
P09669	Cytochrome c oxidase polypeptide VIc precursor (EC 1,9,3,1) - Homo sapiens (Human)	8781.5	9.99
P09874	Poly [ADP-ribose] polymerase 1 (EC 2,4,2,30) (PARP-1) (ADPRT) (NAD(+) ADP-ribosyltransferase 1) (Poly[ADP-ribose] synthetase 1) - Homo sapiens (Human)	112953	8.99
P09960	Leukotriene A-4 hydrolase (EC 3,3,2,6) (LTA-4 hydrolase) (Leukotriene A(4) hydrolase)	69154.4	5.8
P10301	Ras-related protein R-Ras (p23)	23480.6	6.44
P10599	Thioredoxin (ATL-derived factor) (ADF) (Surface-associated sulphydryl protein) (SASP)	11606.4	4.82
P10606	Cytochrome c oxidase polypeptide Vb, mitochondrial precursor (EC 1,9,3,1)	13695.8	9.07
P10619	Lysosomal protective protein precursor (EC 3,4,16,5) (Cathepsin A) (Carboxypeptidase C) (Protective protein for beta-galactosidase) [Contains: Lysosomal protective protein 32 kDa chain; Lysosomal protective protein 20 kDa chain]	54466.4	6.16
P10644	cAMP-dependent protein kinase type I-alpha regulatory subunit (Tissue-specific extinguisher 1) (TSE1)	42981.9	5.27
P10768	Esterase D (EC 3,1,1,1)	31463	6.54
P10809	60 kDa heat shock protein, mitochondrial precursor (Hsp60) (60 kDa chaperonin) (CPN60) (Heat shock protein 60) (HSP-60) (Mitochondrial matrix protein P1) (P60 lymphocyte protein) (HuCHA60)	61055	5.7
P11021	78 kDa glucose-regulated protein precursor (GRP 78) (Immunoglobulin heavy chain-binding protein) (BiP) (Endoplasmic reticulum lumenal Ca(2+)-binding protein grp78)	72333.3	5.07
P11142	Heat shock cognate 71 kDa protein (Heat shock 70 kDa protein 8)	70898.4	5.38
P11177	Pyruvate dehydrogenase E1 component beta subunit, mitochondrial precursor (EC 1,2,4,1) (PDHE1-B)	39219.6	6.21
P11233	Ras-related protein Ral-A - Homo sapiens (Human)	23566.9	6.66
P11310	Acyl-CoA dehydrogenase, medium-chain specific, mitochondrial precursor (EC 1,3,99,3) (MCAD)	46588.6	8.61
P11413	Glucose-6-phosphate 1-dehydrogenase (EC 1,1,1,49) (G6PD)	59134.9	6.44
P11441	Ubiquitin-like protein 4A (Ubiquitin-like protein GDX)	17776.6	8.71
P11586	C-1-tetrahydrofolate synthase, cytoplasmic (C1-THF synthase) [Includes: Methylenetetrahydrofolate dehydrogenase (EC 1,5,1,5); Methenyltetrahydrofolate cyclohydrolase (EC 3,5,4,9); Formyltetrahydrofolate synthetase (EC 6,3,4,3)]	101429	6.94
P11908	Ribose-phosphate pyrophosphokinase II (EC 2,7,6,1) (Phosphoribosyl pyrophosphate synthetase II) (PRS-II) (PPRibP) - Homo sapiens (Human)	34638.1	6.17
P11940	Polyadenylate-binding protein 1 (Poly(A)-binding protein 1) (PABP 1) - Homo sapiens (Human)	70671.3	9.51
P12004	Proliferating cell nuclear antigen (PCNA) (Cyclin) - Homo sapiens (Human)	28769	4.57
P12081	Histidyl-tRNA synthetase (EC 6,1,1,21) (Histidine--tRNA ligase) (HisRS)	57410.8	5.72
P12268	Inosine-5*-monophosphate dehydrogenase 2 (EC 1,1,1,205) (IMP dehydrogenase 2) (IMPDH-II) (IMPD 2)	55805.3	6.44
P12277	Creatine kinase, B chain (EC 2,7,3,2) (B-CK),	42644.5	5.34
P12429	Annexin A3 (Annexin III) (Lipocortin III) (Placental anticoagulant protein III) (PAP-III) (35-alpha calcimedin) (Inositol 1,2-cyclic phosphate 2-phosphohydrolase)	36244.3	5.63
P12814	Alpha-actinin-1 (Alpha-actinin cytoskeletal isoform) (Non-muscle alpha-actinin-1) (F-actin cross linking protein)	103058	5.25
P12956	ATP-dependent DNA helicase 2 subunit 1 (EC 3,6,1,-) (ATP-dependent DNA helicase II 70 kDa subunit) (Lupus Ku autoantigen protein p70) (Ku70) (70 kDa subunit of Ku antigen) (Thyroid-lupus autoantigen) (TLAA) (CTC box-binding factor 75	69712.2	6.23
P13010	ATP-dependent DNA helicase 2 subunit 2 (EC 3,6,1,-) (ATP-dependent DNA helicase II 80 kDa subunit) (Lupus Ku autoantigen protein p86) (Ku86) (Ku80) (86 kDa subunit of Ku antigen) (Thyroid-lupus autoantigen) (TLAA) (CTC box-binding fac	82573.8	5.55
P13164	Interferon-induced transmembrane protein 1 (Interferon-induced protein 17) (Interferon-inducible protein 9-27) (Leu-13 antigen) (CD225 antigen) - Homo sapiens (Human)	13938.5	7.78
P13639	Elongation factor 2 (EF-2)	95207.5	6.42
P13667	Protein disulfide-isomerase A4 precursor (EC 5,3,4,1) (Protein ERp-72) (ERp72)	72932.8	4.96
P13693	Translationally-controlled tumor protein (TCTP) (p23) (Histamine-releasing factor) (HRF) (Fortilin)	19595.5	4.84
P13798	Acylamino-acid-releasing enzyme (EC 3,4,19,1) (AARE) (Acyl-peptide hydrolase) (APH) (Acylaminoacyl-peptidase) (Oxidized protein hydrolase) (OPH) (DNF15S2 protein)	81225	5.29
P13804	Electron transfer flavoprotein alpha-subunit, mitochondrial precursor (Alpha-ETF)	35079.8	8.62
P13929	Beta-enolase (EC 4,2,1,11) (2-phospho-D-glycerate hydro-lyase) (Muscle-specific enolase) (MSE) (Skeletal muscle enolase) (Enolase 3)	46855.9	7.73
P13995	Bifunctional methylenetetrahydrofolate dehydrogenase/cyclohydrolase, mitochondrial precursor [Includes: NAD-dependent methylenetetrahydrofolate dehydrogenase (EC 1,5,1,15); Methenyltetrahydrofolate cyclohydrolase (EC 3,5,4,9)] - Homo sapiens (Human)	37895.3	8.86
P14174	Macrophage migration inhibitory factor (MIF) (Phenylpyruvate tautomerase) (EC 5,3,2,1) (Glycosylation-inhibiting factor) (GIF)	12345.2	8.24
P14209	CD99 antigen precursor (T-cell surface glycoprotein E2) (E2 antigen) (Protein MIC2) (12E7) - Homo sapiens (Human)	18848	4.58
P14314	Glucosidase II beta subunit precursor (Protein kinase C substrate, 60,1 kDa protein, heavy chain) (PKCSH) (80K-H protein)	59296.6	4.34
P14406	Cytochrome c oxidase polypeptide VIIa-liver/heart, mitochondrial precursor (EC 1,9,3,1) (Cytochrome c oxidase subunit VIIa-L) (VIIaL) - Homo sapiens (Human)	9396	9.75
P14550	Alcohol dehydrogenase [NADP+] (EC 1,1,1,2) (Aldehyde reductase) (Aldo-keto reductase family 1 member A1)	36442	6.35
P14618	Pyruvate kinase isozymes M1/M2 (EC 2,7,1,40) (Pyruvate kinase muscle isozyme) (Cytosolic thyroid hormone-binding protein) (CTHBP) (THBP1)	57806	7.95
P14621	Acylphosphatase-2 (EC 3,6,1,7) (Acylphosphate phosphohydrolase 2) (Acylphosphatase, muscle type isozyme) - Homo sapiens (Human)	11008.4	9.52
P14625	Endoplasmin precursor (94 kDa glucose-regulated protein) (GRP94) (gp96 homolog) (Tumor rejection antigen 1)	92469.3	4.76
P14649	Myosin light chain 1, slow-twitch muscle A isoform (MLC1sa) (Alkali)	22764.1	5.56
P14854	Cytochrome c oxidase subunit VIb isoform 1 (EC 1,9,3,1) (COX VIb-1) - Homo sapiens (Human)	10061.3	6.79
P14868	Aspartyl-tRNA synthetase (EC 6,1,1,12) (Aspartate--tRNA ligase) (AspRS)	57136.5	6.1
P14927	Ubiquinol-cytochrome c reductase complex 14 kDa protein (EC 1,10,2,2) (Complex III subunit VI) (QP-C) - Homo sapiens (Human)	13399.3	8.75
P15311	Ezrin (p81) (Cytovillin) (Villin-2)	69267.9	5.95
P15374	Ubiquitin carboxyl-terminal hydrolase isozyme L3 (EC 3,4,19,12) (UCH-L3) (Ubiquitin thiolesterase L3)	26182.7	4.84
P15531	Nucleoside diphosphate kinase A (EC 2,7,4,6) (NDK A) (NDP kinase A) (Tumor metastatic process-associated protein) (Metastasis inhibition factor nm23) (nm23-H1) (Granzyme A-activated DNase) (GAAD)	17148.8	5.83
P15559	NAD(P)H dehydrogenase [quinone] 1 (EC 1,6,5,2) (Quinone reductase 1) (NAD(P)H:quinone oxidoreductase 1) (QR1) (DT-diaphorase) (DTD) (Azoreductase) (Phylloquinone reductase) (Menadione reductase) - Homo sapiens (Human)	30867.8	8.91
P15880	40S ribosomal protein S2 (S4) (LLRep3 protein) - Homo sapiens (Human)	31324.6	9.99
P16070	CD44 antigen precursor (Phagocytic glycoprotein I) (PGP-1) (HUTCH-I) (Extracellular matrix receptor-III) (ECMR-III) (GP90 lymphocyte homing/adhesion receptor) (Hermes antigen) (Hyaluronate receptor) (Heparan sulfate proteoglycan) (Epi	81554	5.13
P16152	Carbonyl reductase [NADPH] 1 (EC 1,1,1,184) (NADPH-dependent carbonyl reductase 1) (Prostaglandin-E(2) 9-reductase) (EC 1,1,1,189) (Prostaglandin 9-ketoreductase) (15-hydroxyprostaglandin dehydrogenase [NADP+]) (EC 1,1,1,197)	30243.9	8.55
P16520	Guanine nucleotide-binding protein G(I)/G(S)/G(T) beta subunit 3 (Transducin beta chain 3)	37221.4	5.39
P16930	Fumarylacetoacetase (EC 3,7,1,2) (Fumarylacetoacetate hydrolase) (Beta-diketonase) (FAA)	46374.6	6.46
P16949	Stathmin (Phosphoprotein p19) (pp19) (Oncoprotein 18) (Op18) (Leukemia-associated phosphoprotein p18) (pp17) (Prosolin) (Metablastin) (Protein Pr22)	17171.4	5.77
P16989	DNA-binding protein A (Cold shock domain-containing protein A) (Single-strand DNA-binding protein NF-GMB) - Homo sapiens (Human)	40090.1	9.77
P17096	High mobility group protein HMG-I/HMG-Y (HMG-I(Y)) (High mobility group AT-hook protein 1) (High mobility group protein A1) (High mobility group protein-R) - Homo sapiens (Human)	11544.9	9.99
P17174	Aspartate aminotransferase, cytoplasmic (EC 2,6,1,1) (Transaminase A) (Glutamate oxaloacetate transaminase 1)	46116.5	6.57
P17540	Creatine kinase, sarcomeric mitochondrial precursor (EC 2,7,3,2) (S-MtCK) (Mib-CK) (Basic-type mitochondrial creatine kinase) - Homo sapiens (Human)	47504.8	8.46
P17812	CTP synthase (EC 6,3,4,2) (UTP--ammonia ligase) (CTP synthetase)	66690.7	6.02
P17931	Galectin-3 (Galactose-specific lectin 3) (Mac-2 antigen) (IgE-binding protein) (35 kDa lectin) (Carbohydrate-binding protein 35) (CBP 35) (Laminin-binding protein) (Lectin L-29) (L-31) (Galactoside-binding protein) (GALBP)	26057.3	8.61
P17980	26S protease regulatory subunit 6A (TAT-binding protein 1) (TBP-1) (Proteasome subunit P50)	49203.8	5.13
P17987	T-complex protein 1 subunit alpha (TCP-1-alpha) (CCT-alpha)	60343.9	5.8
P18031	Tyrosine-protein phosphatase non-receptor type 1 (EC 3,1,3,48) (Protein-tyrosine phosphatase 1B) (PTP-1B) - Homo sapiens (Human)	49967.1	5.88
P18085	ADP-ribosylation factor 4	20379.7	6.81
P18124	60S ribosomal protein L7 - Homo sapiens (Human)	29225.9	9.99
P18206	Vinculin (Metavinculin)	123669	5.51
P18621	60S ribosomal protein L17 (L23) - Homo sapiens (Human)	21266	9.99
P18669	Phosphoglycerate mutase 1 (EC 5,4,2,1) (EC 5,4,2,4) (EC 3,1,3,13) (Phosphoglycerate mutase isozyme B) (PGAM-B) (BPG-dependent PGAM 1)	28672.9	6.75
P19105	Myosin regulatory light chain 2, nonsarcomeric (Myosin RLC)	19663	4.67
P19338	Nucleolin (Protein C23)	76483.5	4.6
P19404	NADH-ubiquinone oxidoreductase 24 kDa subunit, mitochondrial precursor (EC 1,6,5,3) (EC 1,6,99,3)	27391.7	8.21
P19623	Spermidine synthase (EC 2,5,1,16) (Putrescine aminopropyltransferase) (SPDSY)	33824.9	5.3
P20073	Annexin A7 (Annexin VII) (Synexin)	52739.5	5.52
P20290	Transcription factor BTF3 (RNA polymerase B transcription factor 3)	22168.1	9.4
P20340	Ras-related protein Rab-6A (Rab-6)	23461.7	5.42
P20618	Proteasome subunit beta type 1 (EC 3,4,25,1) (Proteasome component C5) (Macropain subunit C5) (Multicatalytic endopeptidase complex subunit C5) (Proteasome gamma chain)	26489.5	8.27
P20674	Cytochrome c oxidase polypeptide Va, mitochondrial precursor (EC 1,9,3,1)	16774.3	6.3
P20839	Inosine-5*-monophosphate dehydrogenase 1 (EC 1,1,1,205) (IMP dehydrogenase 1) (IMPDH-I) (IMPD 1)	55406.1	6.43
P20962	Parathymosin - Homo sapiens (Human)	11398.7	4.14
P21108	Ribose-phosphate pyrophosphokinase III (EC 2,7,6,1) (Phosphoribosyl pyrophosphate synthetase III) (PRS-III) (Phosphoribosyl pyrophosphate synthetase 1-like 1) - Homo sapiens (Human)	34708.3	5.94
P21281	Vacuolar ATP synthase subunit B, brain isoform (EC 3,6,3,14) (V-ATPase B2 subunit) (Vacuolar proton pump B isoform 2) (Endomembrane proton pump 58 kDa subunit) (HO57)	56501	5.57
P21333	Filamin-A (Alpha-filamin) (Filamin-1) (Endothelial actin-binding protein) (Actin-binding protein 280) (ABP-280) (Nonmuscle filamin)	280631	5.73
P21796	Voltage-dependent anion-selective channel protein 1 (VDAC-1) (hVDAC1) (Outer mitochondrial membrane protein porin 1) (Plasmalemmal porin) (Porin 31HL) (Porin 31HM)	30641.5	8.63
P21912	Succinate dehydrogenase [ubiquinone] iron-sulfur protein, mitochondrial precursor (EC 1,3,5,1) (Ip) (Iron-sulfur subunit of complex II)	31629.9	9.03
P21964	Catechol O-methyltransferase (EC 2,1,1,6)	30037.2	5.26
P21980	Protein-glutamine gamma-glutamyltransferase 2 (EC 2,3,2,13) (Tissue transglutaminase) (TGase C) (TGC) (TG(C)) (Tranglutaminase-2) (TGase-H)	77329.3	5.11
P22061	Protein-L-isoaspartate(D-aspartate) O-methyltransferase (EC 2,1,1,77) (Protein-beta-aspartate methyltransferase) (PIMT) (Protein L-isoaspartyl/D-aspartyl methyltransferase) (L-isoaspartyl protein carboxyl methyltransferase)	24519.4	6.78
P22102	Trifunctional purine biosynthetic protein adenosine-3 [Includes: Phosphoribosylamine--glycine ligase (EC 6,3,4,13) (GARS) (Glycinamide ribonucleotide synthetase) (Phosphoribosylglycinamide synthetase); Phosphoribosylformylglycinamidin	107768	6.26
P22234	Multifunctional protein ADE2 [Includes: Phosphoribosylaminoimidazole-succinocarboxamide synthase (EC 6,3,2,6) (SAICAR synthetase); Phosphoribosylaminoimidazole carboxylase (EC 4,1,1,21) (AIR carboxylase) (AIRC)]	46948.3	7.09
P22307	Nonspecific lipid-transfer protein, mitochondrial precursor (EC 2,3,1,176) (Propanoyl-CoA C-acyltransferase) (NSL-TP) (Sterol carrier protein 2) (SCP-2) (Sterol carrier protein X) (SCP-X) (SCP-chi) (SCPX)	58994	6.44
P22314	Ubiquitin-activating enzyme E1 (A1S9 protein)	117850	5.49
P22392	Nucleoside diphosphate kinase B (EC 2,7,4,6) (NDK B) (NDP kinase B) (nm23-H2) (C-myc purine-binding transcription factor PUF)	17298.1	8.52
P22626	Heterogeneous nuclear ribonucleoproteins A2/B1 (hnRNP A2 / hnRNP B1)	37429.9	8.97
P23284	Peptidyl-prolyl cis-trans isomerase B precursor (EC 5,2,1,8) (PPIase) (Rotamase) (Cyclophilin B) (S-cyclophilin) (SCYLP) (CYP-S1)	22742.5	9.33
P23381	Tryptophanyl-tRNA synthetase (EC 6,1,1,2) (Tryptophan--tRNA ligase) (TrpRS) (IFP53) (hWRS)	53165.7	5.83
P23396	40S ribosomal protein S3 - Homo sapiens (Human)	26688.5	9.68
P23526	Adenosylhomocysteinase (EC 3,3,1,1) (S-adenosyl-L-homocysteine hydrolase) (AdoHcyase)	47585.2	5.92
P23528	Cofilin-1 (Cofilin, non-muscle isoform) (18 kDa phosphoprotein) (p18)	18371.4	8.27
P23919	Thymidylate kinase (EC 2,7,4,9) (dTMP kinase)	23819.5	8.4
P24534	Elongation factor 1-beta (EF-1-beta)	24632.7	4.5
P24539	ATP synthase B chain, mitochondrial precursor (EC 3,6,3,14)	28908.8	9.37
P24666	Low molecular weight phosphotyrosine protein phosphatase (EC 3,1,3,48) (LMW-PTP) (Low molecular weight cytosolic acid phosphatase) (EC 3,1,3,2) (Red cell acid phosphatase 1) (PTPase) (Adipocyte acid phosphatase)	17911.4	6.35
P24752	Acetyl-CoA acetyltransferase, mitochondrial precursor (EC 2,3,1,9) (Acetoacetyl-CoA thiolase) (T2)	45199.8	8.98
P25325	3-mercaptopyruvate sulfurtransferase (EC 2,8,1,2) (MST)	33047.4	6.14
P25398	40S ribosomal protein S12 - Homo sapiens (Human)	14394.8	6.36
P25705	ATP synthase alpha chain, mitochondrial precursor (EC 3,6,3,14)	59750.9	9.16
P25786	Proteasome subunit alpha type 1 (EC 3,4,25,1) (Proteasome component C2) (Macropain subunit C2) (Multicatalytic endopeptidase complex subunit C2) (Proteasome nu chain) (30 kDa prosomal protein) (PROS-30)	29555.8	6.15
P25787	Proteasome subunit alpha type 2 (EC 3,4,25,1) (Proteasome component C3) (Macropain subunit C3) (Multicatalytic endopeptidase complex subunit C3)	25767.5	7.12
P25788	Proteasome subunit alpha type 3 (EC 3,4,25,1) (Proteasome component C8) (Macropain subunit C8) (Multicatalytic endopeptidase complex subunit C8)	28302.2	5.19
P25789	Proteasome subunit alpha type 4 (EC 3,4,25,1) (Proteasome component C9) (Macropain subunit C9) (Multicatalytic endopeptidase complex subunit C9) (Proteasome subunit L)	29484	7.58
P26038	Moesin (Membrane-organizing extension spike protein)	67689.2	6.09
P26373	60S ribosomal protein L13 (Breast basic conserved protein 1) - Homo sapiens (Human)	24130.4	9.99
P26447	S100 calcium-binding protein A4 (Metastasin) (Mts1 protein) (Placental calcium-binding protein) (Calvasculin)	11728.6	5.85
P26599	Polypyrimidine tract-binding protein 1 (PTB) (Heterogeneous nuclear ribonucleoprotein I) (hnRNP I) (57 kDa RNA-binding protein PPTB-1)	57221.6	9.22
P26639	Threonyl-tRNA synthetase, cytoplasmic (EC 6,1,1,3) (Threonine--tRNA ligase) (ThrRS) - Homo sapiens (Human)	83435.6	6.24
P26641	Elongation factor 1-gamma (EF-1-gamma) (eEF-1B gamma)	49987.9	6.27
P26885	FK506-binding protein 2 precursor (EC 5,2,1,8) (Peptidyl-prolyl cis-trans isomerase) (PPIase) (Rotamase) (13 kDa FKBP) (FKBP-13)	15649.4	9.24
P27144	Adenylate kinase isoenzyme 4, mitochondrial (EC 2,7,4,3) (Adenylate kinase 3-like 1) (ATP-AMP transphosphorylase) - Homo sapiens (Human)	25268.1	8.47
P27348	14-3-3 protein theta (14-3-3 protein tau) (14-3-3 protein T-cell) (HS1 protein)	27764.4	4.68
P27635	60S ribosomal protein L10 (QM protein) (Tumor suppressor QM) (Laminin receptor homolog) - Homo sapiens (Human)	24445.8	9.99
P27695	DNA-(apurinic or apyrimidinic site) lyase (EC 4,2,99,18) (AP endonuclease 1) (APEX nuclease) (APEN) (REF-1 protein)	35423.5	8.42
P27707	Deoxycytidine kinase (EC 2,7,1,74) (dCK) - Homo sapiens (Human)	30518.7	5.14
P27797	Calreticulin precursor (CRP55) (Calregulin) (HACBP) (ERp60) (grp60)	48141.8	4.29
P27816	Microtubule-associated protein 4 (MAP 4)	121020	5.32
P27824	Calnexin precursor (Major histocompatibility complex class I antigen-binding protein p88) (p90) (IP90)	67568.6	4.47
P28066	Proteasome subunit alpha type 5 (EC 3,4,25,1) (Proteasome zeta chain) (Macropain zeta chain) (Multicatalytic endopeptidase complex zeta chain)	26411.2	4.74
P28070	Proteasome subunit beta type 4 precursor (EC 3,4,25,1) (Proteasome beta chain) (Macropain beta chain) (Multicatalytic endopeptidase complex beta chain) (Proteasome chain 3) (HSN3) (HsBPROS26)	29192.4	5.72
P28072	Proteasome subunit beta type 6 precursor (EC 3,4,25,1) (Proteasome delta chain) (Macropain delta chain) (Multicatalytic endopeptidase complex delta chain) (Proteasome subunit Y)	25357.9	4.8
P28074	Proteasome subunit beta type 5 precursor (EC 3,4,25,1) (Proteasome epsilon chain) (Macropain epsilon chain) (Multicatalytic endopeptidase complex epsilon chain) (Proteasome subunit X) (Proteasome chain 6) (Proteasome subunit MB1) - Homo sapiens (Human)	22897	8.66
P28331	NADH-ubiquinone oxidoreductase 75 kDa subunit, mitochondrial precursor (EC 1,6,5,3) (EC 1,6,99,3) (Complex I-75Kd) (CI-75Kd)	79468	5.89
P28838	Cytosol aminopeptidase (EC 3,4,11,1) (Leucine aminopeptidase) (LAP) (Leucyl aminopeptidase) (Proline aminopeptidase) (EC 3,4,11,5) (Prolyl aminopeptidase) (Peptidase S)	52640.4	6.28
P29218	Inositol monophosphatase (EC 3,1,3,25) (IMPase) (IMP) (Inositol-1(or 4)-monophosphatase) (Lithium-sensitive myo-inositol monophosphatase A1)	30189	5.16
P29373	Cellular retinoic acid-binding protein 2 (Cellular retinoic acid-binding protein II) (CRABP-II) (Retinoic acid-binding protein II, cellular)	15561.9	5.43
P29401	Transketolase (EC 2,2,1,1) (TK)	67878	7.58
P29692	Elongation factor 1-delta (EF-1-delta) (Antigen NY-CO-4)	30990.8	4.9
P30038	Delta-1-pyrroline-5-carboxylate dehydrogenase, mitochondrial precursor (EC 1,5,1,12) (P5C dehydrogenase) (Aldehyde dehydrogenase 4A1)	61719.8	8.25
P30040	Endoplasmic reticulum protein ERp29 precursor (ERp31) (ERp28)	28993.6	6.77
P30041	Peroxiredoxin-6 (EC 1,11,1,15) (Antioxidant protein 2) (1-Cys peroxiredoxin) (1-Cys PRX) (Acidic calcium-independent phospholipase A2) (EC 3,1,1,-) (aiPLA2) (Non-selenium glutathione peroxidase) (EC 1,11,1,7) (NSGPx) (24 kDa protein)	24903.9	6.03
P30042	ES1 protein homolog, mitochondrial precursor (Protein KNP-I) (Protein GT335)	28142.5	8.5
P30043	Flavin reductase (EC 1,5,1,30) (FR) (NADPH-dependent diaphorase) (NADPH-flavin reductase) (FLR) (Biliverdin reductase B) (EC 1,3,1,24) (BVR-B) (Biliverdin-IX beta-reductase) (Green heme-binding protein) (GHBP)	21988.3	7.31
P30044	Peroxiredoxin-5, mitochondrial precursor (EC 1,11,1,15) (Prx-V) (Peroxisomal antioxidant enzyme) (PLP) (Thioredoxin reductase) (Thioredoxin peroxidase PMP20) (Antioxidant enzyme B166) (AOEB166) (TPx type VI) (Liver tissue 2D-page spo	22026.5	8.85
P30046	D-dopachrome decarboxylase (EC 4,1,1,84) (D-dopachrome tautomerase) (Phenylpyruvate tautomerase II)	12580.6	7.25
P30048	Thioredoxin-dependent peroxide reductase, mitochondrial precursor (EC 1,11,1,15) (Peroxiredoxin-3) (Antioxidant protein 1) (AOP-1) (MER5 protein homolog) (HBC189) (PRX III)	27692.8	7.67
P30049	ATP synthase delta chain, mitochondrial precursor (EC 3,6,3,14)	17490	5.38
P30050	60S ribosomal protein L12	17818.7	9.48
P30084	Enoyl-CoA hydratase, mitochondrial precursor (EC 4,2,1,17) (Short chain enoyl-CoA hydratase) (SCEH) (Enoyl-CoA hydratase 1)	31387.6	8.34
P30085	UMP-CMP kinase (EC 2,7,4,14) (Cytidylate kinase) (Deoxycytidylate kinase) (Cytidine monophosphate kinase) (Uridine monophosphate/cytidine monophosphate kinase) (UMP/CMP kinase) (UMP/CMPK) (Uridine monophosphate kinase)	22222.5	5.44
P30086	Phosphatidylethanolamine-binding protein (PEBP) (Prostatic binding protein) (HCNPpp) (Neuropolypeptide h3) (Raf kinase inhibitor protein) (RKIP) [Contains: Hippocampal cholinergic neurostimulating peptide (HCNP)]	20925.7	7.43
P30101	Protein disulfide-isomerase A3 precursor (EC 5,3,4,1) (Disulfide isomerase ER-60) (ERp60) (58 kDa microsomal protein) (p58) (ERp57) (58 kDa glucose-regulated protein)	56782.7	5.99
P30153	Serine/threonine-protein phosphatase 2A 65 kDa regulatory subunit A alpha isoform (PP2A, subunit A, PR65-alpha isoform) (PP2A, subunit A, R1-alpha isoform) (Medium tumor antigen-associated 61 kDa protein)	65092.7	4.97
P30154	Serine/threonine-protein phosphatase 2A 65 kDa regulatory subunit A beta isoform (PP2A, subunit A, PR65-beta isoform) (PP2A, subunit A, R1-beta isoform)	66201.8	4.84
P30520	Adenylosuccinate synthetase isozyme 2 (EC 6,3,4,4) (Adenylosuccinate synthetase, acidic isozyme) (IMP--aspartate ligase 2) (AdSS 2) (AMPSase 2)	50097.6	6.13
P30566	Adenylosuccinate lyase (EC 4,3,2,2) (Adenylosuccinase) (ASL) (ASASE)	54889.6	6.68
P30740	Leukocyte elastase inhibitor (LEI) (Serpin B1) (Monocyte/neutrophil elastase inhibitor) (M/NEI) (EI)	42742	5.9
P31040	Succinate dehydrogenase [ubiquinone] flavoprotein subunit, mitochondrial precursor (EC 1,3,5,1) (Fp) (Flavoprotein subunit of complex II)	72691.9	7.06
P31150	Rab GDP dissociation inhibitor alpha (Rab GDI alpha) (Guanosine diphosphate dissociation inhibitor 1) (GDI-1) (XAP-4) (Oligophrenin-2)	50583	5
P31153	S-adenosylmethionine synthetase isoform type-2 (EC 2,5,1,6) (Methionine adenosyltransferase 2) (AdoMet synthetase 2) (Methionine adenosyltransferase II) (MAT-II)	43660.9	6.02
P31350	Ribonucleoside-diphosphate reductase M2 subunit (EC 1,17,4,1) (Ribonucleotide reductase small subunit) (Ribonucleotide reductase small chain) - Homo sapiens (Human)	44877.9	5.28
P31689	DnaJ homolog subfamily A member 1 (Heat shock 40 kDa protein 4) (DnaJ protein homolog 2) (HSJ-2) (HSDJ)	44868.5	6.65
P31930	Ubiquinol-cytochrome-c reductase complex core protein I, mitochondrial precursor (EC 1,10,2,2)	52619.1	5.94
P31939	Bifunctional purine biosynthesis protein PURH [Includes: Phosphoribosylaminoimidazolecarboxamide formyltransferase (EC 2,1,2,3) (AICAR transformylase); IMP cyclohydrolase (EC 3,5,4,10) (Inosinicase) (IMP synthetase) (ATIC)]	64616.2	6.27
P31942	Heterogeneous nuclear ribonucleoprotein H3 (hnRNP H3) (hnRNP 2H9)	36926.7	6.37
P31943	Heterogeneous nuclear ribonucleoprotein H (hnRNP H)	49098.5	5.89
P31946	14-3-3 protein beta/alpha (Protein kinase C inhibitor protein 1) (KCIP-1) (Protein 1054)	27951.3	4.76
P31947	14-3-3 protein sigma (Stratifin) (Epithelial cell marker protein 1)	27774.2	4.68
P31948	Stress-induced-phosphoprotein 1 (STI1) (Hsc70/Hsp90-organizing protein) (Hop) (Transformation-sensitive protein IEF SSP 3521)	62639.6	6.4
P31949	Calgizzarin (S100 calcium-binding protein A11) (S100C protein) (MLN 70)	11740.5	6.56
P32119	Peroxiredoxin-2 (EC 1,11,1,15) (Thioredoxin peroxidase 1) (Thioredoxin-dependent peroxide reductase 1) (Thiol-specific antioxidant protein) (TSA) (PRP) (Natural killer cell-enhancing factor B) (NKEF-B)	21760.8	5.67
P32321	Deoxycytidylate deaminase (EC 3,5,4,12) (dCMP deaminase) - Homo sapiens (Human)	20016.1	7.49
P32322	Pyrroline-5-carboxylate reductase 1 (EC 1,5,1,2) (P5CR 1) (P5C reductase 1) - Homo sapiens (Human)	33360.8	7.18
P32969	60S ribosomal protein L9 - Homo sapiens (Human)	21863.5	9.96
P33176	Kinesin heavy chain (Ubiquitous kinesin heavy chain) (UKHC)	109685	6.12
P33240	Cleavage stimulation factor 64 kDa subunit (CSTF 64 kDa subunit) (CF-1 64 kDa subunit) (CstF-64) - Homo sapiens (Human)	60959.9	6.36
P33316	Deoxyuridine 5*-triphosphate nucleotidohydrolase, mitochondrial precursor (EC 3,6,1,23) (dUTPase) (dUTP pyrophosphatase)	26706.5	9.65
P33552	Cyclin-dependent kinases regulatory subunit 2 (CKS-2)	9860.4	8.07
P33991	DNA replication licensing factor MCM4 (CDC21 homolog) (P1-CDC21)	96558.4	6.28
P33993	DNA replication licensing factor MCM7 (CDC47 homolog) (P1,1-MCM3) - Homo sapiens (Human)	81308.4	6.08
P34741	Syndecan-2 precursor (SYND2) (Fibroglycan) (Heparan sulfate proteoglycan core protein) (HSPG) - Homo sapiens (Human)	22174	4.75
P34897	Serine hydroxymethyltransferase, mitochondrial precursor (EC 2,1,2,1) (Serine methylase) (Glycine hydroxymethyltransferase) (SHMT) - Homo sapiens (Human)	55993.3	8.76
P34931	Heat shock 70 kDa protein 1L (Heat shock 70 kDa protein 1-like) (Heat shock 70 kDa protein 1-Hom) (HSP70-Hom)	70375.4	5.76
P34932	Heat shock 70 kDa protein 4 (Heat shock 70-related protein APG-2) (HSP70RY)	94300.5	5.18
P35080	Profilin-2 (Profilin II)	14915.1	6.78
P35221	Alpha-1 catenin (Cadherin-associated protein) (Alpha E-catenin)	100072	5.95
P35222	Catenin beta-1 (Beta-catenin) - Homo sapiens (Human)	85497.1	5.53
P35232	Prohibitin,	29804.2	5.57
P35244	Replication protein A 14 kDa subunit (RP-A) (RF-A) (Replication factor-A protein 3) (p14)	13568.8	4.97
P35268	60S ribosomal protein L22 (Epstein-Barr virus small RNA-associated protein) (EBER-associated protein) (EAP) (Heparin-binding protein HBp15)	14655.9	9.22
P35270	Sepiapterin reductase (EC 1,1,1,153) (SPR) - Homo sapiens (Human)	28048.6	8.25
P35579	Myosin-9 (Myosin heavy chain, nonmuscle IIa) (Nonmuscle myosin heavy chain IIa) (NMMHC II-a) (NMMHC-IIA) (Cellular myosin heavy chain, type A) (Nonmuscle myosin heavy chain-A) (NMMHC-A)	226402	5.5
P35613	Basigin precursor (Leukocyte activation antigen M6) (Collagenase stimulatory factor) (Extracellular matrix metalloproteinase inducer) (EMMPRIN) (5F7) (Tumor cell-derived collagenase stimulatory factor) (TCSF) (OK blood group antigen) (CD147 antigen) - Homo sapiens (Human)	42200.6	5.39
P35637	RNA-binding protein FUS (Oncogene FUS) (Oncogene TLS) (Translocated in liposarcoma protein) (POMp75) (75 kDa DNA-pairing protein) - Homo sapiens (Human)	53426.1	9.4
P35754	Glutaredoxin-1 (Thioltransferase-1) (TTase-1)	11644.6	8.38
P35813	Protein phosphatase 2C isoform alpha (EC 3,1,3,16) (PP2C-alpha) (IA) (Protein phosphatase 1A) - Homo sapiens (Human)	42448	5.19
P35914	Hydroxymethylglutaryl-CoA lyase, mitochondrial precursor (EC 4,1,3,4) (HMG-CoA lyase) (HL) (3-hydroxy-3-methylglutarate-CoA lyase) - Homo sapiens (Human)	34360.3	8.81
P35998	26S protease regulatory subunit 7 (MSS1 protein)	48502.9	5.72
P36404	ADP-ribosylation factor-like protein 2	20850.1	5.95
P36405	ADP-ribosylation factor-like protein 3 - Homo sapiens (Human)	20455.6	6.74
P36542	ATP synthase gamma chain, mitochondrial precursor (EC 3,6,3,14)	32996.2	9.23
P36543	Vacuolar ATP synthase subunit E (EC 3,6,3,14) (V-ATPase E subunit) (Vacuolar proton pump E subunit) (V-ATPase 31 kDa subunit) (P31)	26145.5	7.7
P36551	Coproporphyrinogen III oxidase, mitochondrial precursor (EC 1,3,3,3) (Coproporphyrinogenase) (Coprogen oxidase) (COX)	50152.3	8.59
P36578	60S ribosomal protein L4 (L1) - Homo sapiens (Human)	47566.4	9.99
P36639	7,8-dihydro-8-oxoguanine triphosphatase (EC 3,1,6,-) (8-oxo-dGTPase) (Nucleoside diphosphate-linked moiety X motif 1) (Nudix motif 1) - Homo sapiens (Human)	22551.8	5.15
P36776	Lon protease homolog, mitochondrial precursor (EC 3,4,21,-) (Lon protease-like protein) (LONP) (LONHs)	106490	6.01
P36957	Dihydrolipoyllysine-residue succinyltransferase component of 2-oxoglutarate dehydrogenase complex, mitochondrial precursor (EC 2,3,1,61) (Dihydrolipoamide succinyltransferase component of 2-oxoglutarate dehydrogenase complex) (E2) (E2	48640.5	9.01
P37108	Signal recognition particle 14 kDa protein (SRP14) (18 kDa Alu RNA-binding protein) - Homo sapiens (Human)	14570	9.99
P37802	Transgelin-2 (SM22-alpha homolog)	22260.4	8.45
P37837	Transaldolase (EC 2,2,1,2)	37540.3	6.36
P38117	Electron transfer flavoprotein beta-subunit (Beta-ETF)	27843.8	8.25
P38646	Stress-70 protein, mitochondrial precursor (75 kDa glucose-regulated protein) (GRP 75) (Peptide-binding protein 74) (PBP74) (Mortalin) (MOT)	73680.9	5.87
P39019	40S ribosomal protein S19	15929.4	9.99
P39687	Acidic leucine-rich nuclear phosphoprotein 32 family member A (Potent heat-stable protein phosphatase 2A inhibitor I1PP2A) (Acidic nuclear phosphoprotein pp32) (Cerebellar leucine-rich acidic nuclear protein) (HLA-DR-associated prote	28585.5	4
P40227	T-complex protein 1 subunit zeta (TCP-1-zeta) (CCT-zeta) (CCT-zeta-1) (Tcp20) (HTR3) (Acute morphine dependence-related protein 2)	57893.3	6.25
P40429	60S ribosomal protein L13a (23 kDa highly basic protein) - Homo sapiens (Human)	23446.2	9.99
P40925	Malate dehydrogenase, cytoplasmic (EC 1,1,1,37) (Cytosolic malate dehydrogenase)	36295.1	6.89
P40926	Malate dehydrogenase, mitochondrial precursor (EC 1,1,1,37)	35531.5	8.92
P41227	N-terminal acetyltransferase complex ARD1 subunit homolog A (EC 2,3,1,88) (EC 2,3,1,-) - Homo sapiens (Human)	26458.7	5.41
P41236	Protein phosphatase inhibitor 2 (IPP-2) - Homo sapiens (Human)	22884.1	4.64
P41250	Glycyl-tRNA synthetase (EC 6,1,1,14) (Glycine--tRNA ligase) (GlyRS)	83140	6.61
P41567	Eukaryotic translation initiation factor 1 (eIF1) (Protein translation factor SUI1 homolog) (Sui1iso1) (A121)	12732.6	6.9
P42126	3,2-trans-enoyl-CoA isomerase, mitochondrial precursor (EC 5,3,3,8) (Dodecenoyl-CoA isomerase) (Delta(3),delta(2)-enoyl-CoA isomerase) (D3,D2-enoyl-CoA isomerase)	32816.2	8.8
P42574	Caspase-3 precursor (EC 3,4,22,-) (CASP-3) (Apopain) (Cysteine protease CPP32) (Yama protein) (CPP-32) (SREBP cleavage activity 1) (SCA-1) [Contains: Caspase-3 p17 subunit; Caspase-3 p12 subunit]	31608.1	6.09
P42677	40S ribosomal protein S27 (Metallopan-stimulin 1) (MPS-1)	9330	9.58
P42704	130 kDa leucine-rich protein (LRP 130) (GP130) (Leucine-rich PPR motif-containing protein)	145202	5.5
P42765	3-ketoacyl-CoA thiolase, mitochondrial (EC 2,3,1,16) (Beta-ketothiolase) (Acetyl-CoA acyltransferase) (Mitochondrial 3-oxoacyl-CoA thiolase) (T1)	41924.4	8.32
P42766	60S ribosomal protein L35 - Homo sapiens (Human)	14420.4	9.99
P42898	Methylenetetrahydrofolate reductase (EC 1,5,1,20) - Homo sapiens (Human)	74597	5.22
P43034	Platelet-activating factor acetylhydrolase IB alpha subunit (PAF acetylhydrolase 45 kDa subunit) (PAF-AH 45 kDa subunit) (PAF-AH alpha) (PAFAH alpha) (Lissencephaly-1 protein) (LIS-1)	46507	7.02
P43243	Matrin-3	94623.7	5.87
P43487	Ran-specific GTPase-activating protein (Ran-binding protein 1) (RanBP1)	23310.2	5.19
P43490	Nicotinamide phosphoribosyltransferase (EC 2,4,2,12) (NAmPRTase) (Nampt) (Pre-B cell-enhancing factor) (Pre-B-cell colony-enhancing factor 1) (Visfatin)	55521.4	6.69
P43686	26S protease regulatory subunit 6B (MIP224) (MB67-interacting protein) (TAT-binding protein 7) (TBP-7)	47366.5	5.09
P43897	Elongation factor Ts, mitochondrial precursor (EF-Ts) (EF-TsMt)	35390.9	8.62
P45880	Voltage-dependent anion-selective channel protein 2 (VDAC-2) (hVDAC2) (Outer mitochondrial membrane protein porin 2)	38092.9	6.32
P45973	Chromobox protein homolog 5 (Heterochromatin protein 1 homolog alpha) (HP1 alpha) (Antigen p25) - Homo sapiens (Human)	22225.1	5.71
P45974	Ubiquitin carboxyl-terminal hydrolase 5 (EC 3,1,2,15) (Ubiquitin thiolesterase 5) (Ubiquitin-specific-processing protease 5) (Deubiquitinating enzyme 5) (Isopeptidase T)	95786.8	4.91
P46060	Ran GTPase-activating protein 1	63542.3	4.63
P46108	Proto-oncogene C-crk (P38) (Adapter molecule crk)	33871.9	5.49
P46109	Crk-like protein	33777.2	6.26
P46379	Large proline-rich protein BAT3 (HLA-B-associated transcript 3) (Protein G3) - Homo sapiens (Human)	119409	5.4
P46459	Vesicle-fusing ATPase (EC 3,6,4,6) (Vesicular-fusion protein NSF) (N-ethylmaleimide sensitive fusion protein) (NEM-sensitive fusion protein) - Homo sapiens (Human)	82560.8	6.52
P46776	60S ribosomal protein L27a - Homo sapiens (Human)	16430.3	9.99
P46777	60S ribosomal protein L5 - Homo sapiens (Human)	34231.6	9.73
P46778	60S ribosomal protein L21 - Homo sapiens (Human)	18433.7	9.99
P46781	40S ribosomal protein S9 - Homo sapiens (Human)	22460.3	9.99
P46782	40S ribosomal protein S5	22745.3	9.73
P46783	40S ribosomal protein S10	18897.9	9.99
P46926	Glucosamine-6-phosphate isomerase (EC 3,5,99,6) (Glucosamine-6-phosphate deaminase) (GNPDA) (GlcN6P deaminase) (Oscillin)	32668.7	6.42
P46940	Ras GTPase-activating-like protein IQGAP1 (p195)	189253	6.08
P47755	F-actin capping protein alpha-2 subunit (CapZ alpha-2)	32818.1	5.58
P47756	F-actin capping protein beta subunit (CapZ beta),	31219.5	5.36
P47813	Eukaryotic translation initiation factor 1A, X-chromosomal (eIF-1A X isoform) (eIF-4C)	16329.3	5.07
P48047	ATP synthase O subunit, mitochondrial precursor (EC 3,6,3,14) (Oligomycin sensitivity conferral protein) (OSCP)	23277.4	9.97
P48556	26S proteasome non-ATPase regulatory subunit 8 (26S proteasome regulatory subunit S14) (p31)	30004.9	6.85
P48643	T-complex protein 1 subunit epsilon (TCP-1-epsilon) (CCT-epsilon)	59671.4	5.45
P48739	Phosphatidylinositol transfer protein beta isoform (PtdIns transfer protein beta) (PtdInsTP) (PI-TP-beta)	31409	6.44
P49006	MARCKS-related protein (MARCKS-like protein 1) (Macrophage myristoylated alanine-rich C kinase substrate) (Mac-MARCKS) (MacMARCKS)	19397.7	4.68
P49207	60S ribosomal protein L34 - Homo sapiens (Human)	13161.8	9.99
P49321	Nuclear autoantigenic sperm protein (NASP) - Homo sapiens (Human)	85238.1	4.26
P49327	Fatty acid synthase (EC 2,3,1,85) [Includes: [Acyl-carrier-protein] S-acetyltransferase (EC 2,3,1,38); [Acyl-carrier-protein] S-malonyltransferase (EC 2,3,1,39); 3-oxoacyl-[acyl-carrier-protein] synthase (EC 2,3,1,41); 3-oxoacyl-[acyl-	273401	5.99
P49368	T-complex protein 1 subunit gamma (TCP-1-gamma) (CCT-gamma) (hTRiC5)	60534.3	6.1
P49411	Elongation factor Tu, mitochondrial precursor (EF-Tu) (P43)	49541.8	7.26
P49419	Aldehyde dehydrogenase family 7 member A1 (EC 1,2,1,3) (Antiquitin-1)	55235.5	6.24
P49448	Glutamate dehydrogenase 2, mitochondrial precursor (EC 1,4,1,3) (GDH) - Homo sapiens (Human)	61434.3	8.63
P49458	Signal recognition particle 9 kDa protein (SRP9)	9980.6	8.28
P49459	Ubiquitin-conjugating enzyme E2 A (EC 6,3,2,19) (Ubiquitin-protein ligase A) (Ubiquitin carrier protein A) (HR6A) (hHR6A) - Homo sapiens (Human)	17315.5	5.06
P49588	Alanyl-tRNA synthetase (EC 6,1,1,7) (Alanine--tRNA ligase) (AlaRS)	106802	5.31
P49589	Cysteinyl-tRNA synthetase, cytoplasmic (EC 6,1,1,16) (Cysteine--tRNA ligase) (CysRS) - Homo sapiens (Human)	85473.8	6.31
P49591	Seryl-tRNA synthetase (EC 6,1,1,11) (Serine--tRNA ligase) (SerRS)	58646.4	6.06
P49720	Proteasome subunit beta type 3 (EC 3,4,25,1) (Proteasome theta chain) (Proteasome chain 13) (Proteasome component C10-II)	22949.1	6.14
P49721	Proteasome subunit beta type 2 (EC 3,4,25,1) (Proteasome component C7-I) (Macropain subunit C7-I) (Multicatalytic endopeptidase complex subunit C7-I)	22836.4	6.52
P49748	Acyl-CoA dehydrogenase, very-long-chain specific, mitochondrial precursor (EC 1,3,99,-) (VLCAD)	70390.5	8.92
P49773	Histidine triad nucleotide-binding protein 1 (Adenosine 5*-monophosphoramidase) (Protein kinase C inhibitor 1) (Protein kinase C-interacting protein 1) (PKCI-1)	13670.8	6.46
P49821	NADH dehydrogenase [ubiquinone] flavoprotein 1, mitochondrial precursor (EC 1,6,5,3) (EC 1,6,99,3) (NADH-ubiquinone oxidoreductase 51 kDa subunit) (Complex I-51kD) (CI-51kD) (NADH dehydrogenase flavoprotein 1) - Homo sapiens (Human)	50817.4	8.51
P49903	Selenide, water dikinase 1 (EC 2,7,9,3) (Selenophosphate synthetase 1) (Selenium donor protein 1)	42910.9	5.64
P49915	GMP synthase [glutamine-hydrolyzing] (EC 6,3,5,2) (Glutamine amidotransferase) (GMP synthetase)	76715.8	6.42
P50213	Isocitrate dehydrogenase [NAD] subunit alpha, mitochondrial precursor (EC 1,1,1,41) (Isocitric dehydrogenase) (NAD(+)-specific ICDH)	39592	6.47
P50225	Sulfotransferase 1A1 (EC 2,8,2,1) (Aryl sulfotransferase 1) (Phenol sulfotransferase 1) (Phenol-sulfating phenol sulfotransferase 1) (P-PST 1) (Thermostable phenol sulfotransferase) (Ts-PST) (HAST1/HAST2) (ST1A3)	34197.6	6.16
P50395	Rab GDP dissociation inhibitor beta (Rab GDI beta) (Guanosine diphosphate dissociation inhibitor 2) (GDI-2)	50663.5	6.11
P50416	Carnitine O-palmitoyltransferase I, liver isoform (EC 2,3,1,21) (CPT I) (CPTI-L) (Carnitine palmitoyltransferase 1A)	88368.2	8.85
P50454	Collagen-binding protein 2 precursor (Colligin 2) (Rheumatoid arthritis-related antigen RA-A47) (Serpin H2)	46440.8	8.75
P50502	Hsc70-interacting protein (Hip) (Putative tumor suppressor ST13) (Protein FAM10A1) (Progesterone receptor-associated p48 protein)	41331.9	5.18
P50579	Methionine aminopeptidase 2 (EC 3,4,11,18) (MetAP 2) (Peptidase M 2) (Initiation factor 2-associated 67 kDa glycoprotein) (p67) (p67eIF2) - Homo sapiens (Human)	52891.9	5.57
P50914	60S ribosomal protein L14 (CAG-ISL 7) - Homo sapiens (Human)	23158.6	9.99
P50990	T-complex protein 1 subunit theta (TCP-1-theta) (CCT-theta)	59489.7	5.42
P50991	T-complex protein 1 subunit delta (TCP-1-delta) (CCT-delta) (Stimulator of TAR RNA-binding)	57793.4	8.13
P51114	Fragile X mental retardation syndrome-related protein 1 (hFXR1p) - Homo sapiens (Human)	69692.1	5.91
P51148	Ras-related protein Rab-5C (RAB5L) (L1880)	23482.7	8.64
P51149	Ras-related protein Rab-7	23489.9	6.39
P51571	Translocon-associated protein delta subunit precursor (TRAP-delta) (Signal sequence receptor delta subunit) (SSR-delta)	18998.7	5.76
P51572	B-cell receptor-associated protein 31 (BCR-associated protein Bap31) (p28 Bap31) (CDM protein) (6C6-AG tumor-associated antigen) (DXS1357E)	27860.6	8.44
P51659	Peroxisomal multifunctional enzyme type 2 (MFE-2) (D-bifunctional protein) (DBP) (17-beta-hydroxysteroid dehydrogenase 4) (17-beta-HSD 4) (D-3-hydroxyacyl-CoA dehydratase) (EC 4,2,1,107) (3-alpha,7-alpha,12-alpha-trihydroxy-5-beta-cholest-24-enoyl-CoA hydratase) (3-hydroxyacyl-CoA dehydrogenase) (EC 1,1,1,35) - Homo sapiens (Human)	79555.6	8.96
P51665	26S proteasome non-ATPase regulatory subunit 7 (26S proteasome regulatory subunit rpn8) (26S proteasome regulatory subunit S12) (Proteasome subunit p40) (Mov34 protein homolog)	37025.6	6.29
P51668	Ubiquitin-conjugating enzyme E2 D1 (EC 6,3,2,19) (Ubiquitin-protein ligase D1) (Ubiquitin carrier protein D1) (UbcH5) (Ubiquitin-conjugating enzyme E2-17 kDa 1) (E2(17)KB 1) - Homo sapiens (Human)	16602.1	6.94
P51858	Hepatoma-derived growth factor (HDGF) (High-mobility group protein 1-like 2) (HMG-1L2)	26788.4	4.7
P51948	CDK-activating kinase assembly factor MAT1 (RING finger protein MAT1) (Menage a trois) (CDK7/cyclin H assembly factor) (p36) (p35) (Cyclin G1-interacting protein) (RING finger protein 66) - Homo sapiens (Human)	35823.2	5.79
P51970	NADH-ubiquinone oxidoreductase 19 kDa subunit (EC 1,6,5,3) (EC 1,6,99,3) (Complex I-19KD) (CI-19KD) (Complex I-PGIV) (CI-PGIV)	19974	7.93
P52209	6-phosphogluconate dehydrogenase, decarboxylating (EC 1,1,1,44)	53009.1	6.88
P52292	Importin alpha-2 subunit (Karyopherin alpha-2 subunit) (SRP1-alpha) (RAG cohort protein 1)	57862.2	5.25
P52565	Rho GDP-dissociation inhibitor 1 (Rho GDI 1) (Rho-GDI alpha)	23207.2	5.02
P52594	Nucleoporin-like protein RIP (HIV-1 Rev-binding protein) (Rev-interacting protein) (Rev/Rex activation domain-binding protein) - Homo sapiens (Human)	58260.4	8.82
P52597	Heterogeneous nuclear ribonucleoprotein F (hnRNP F) (Nucleolin-like protein mcs94-1)	45540.9	5.38
P52657	Transcription initiation factor IIA gamma chain (TFIIA P12 subunit) (TFIIA-12) (TFIIAS) (TFIIA-gamma)	12457.2	6.26
P52758	Ribonuclease UK114 (EC 3,1,-,-) (14,5 kDa translational inhibitor protein) (p14,5) (UK114 antigen homolog) - Homo sapiens (Human)	14493.8	8.73
P52888	Thimet oligopeptidase (EC 3,4,24,15) (Endopeptidase 24,15) (MP78)	78709	5.72
P52907	F-actin capping protein alpha-1 subunit (CapZ alpha-1)	32922.9	5.45
P53004	Biliverdin reductase A precursor (EC 1,3,1,24) (Biliverdin-IX alpha-reductase) (BVR A)	33428.7	6.06
P53396	ATP-citrate synthase (EC 2,3,3,8) (ATP-citrate (pro-S-)-lyase) (Citrate cleavage enzyme)	120826	6.95
P53618	Coatomer subunit beta (Beta-coat protein) (Beta-COP)	107140	5.64
P53999	Activated RNA polymerase II transcriptional coactivator p15 (SUB1 homolog) (Positive cofactor 4) (PC4) (p14)	14264.2	9.6
P54105	Methylosome subunit pICln (Chloride conductance regulatory protein ICln) (I(Cln)) (Chloride channel, nucleotide sensitive 1A) (Chloride ion current inducer protein) (ClCI) (Reticulocyte pICln)	26215.5	3.97
P54577	Tyrosyl-tRNA synthetase, cytoplasmic (EC 6,1,1,1) (Tyrosyl--tRNA ligase) (TyrRS)	59012.6	6.64
P54578	Ubiquitin carboxyl-terminal hydrolase 14 (EC 3,1,2,15) (Ubiquitin thiolesterase 14) (Ubiquitin-specific-processing protease 14) (Deubiquitinating enzyme 14)	55938.2	5.2
P54652	Heat shock-related 70 kDa protein 2 (Heat shock 70 kDa protein 2)	70021.3	5.56
P54709	Sodium/potassium-transporting ATPase beta-3 chain (Sodium/potassium-dependent ATPase beta-3 subunit) (ATPB-3) (CD298 antigen)	31512.8	8.58
P54727	UV excision repair protein RAD23 homolog B (hHR23B) (XP-C repair-complementing complex 58 kDa protein) (p58) - Homo sapiens (Human)	43171.4	4.79
P54819	Adenylate kinase isoenzyme 2, mitochondrial (EC 2,7,4,3) (ATP-AMP transphosphorylase)	26346.7	7.85
P54886	Delta 1-pyrroline-5-carboxylate synthetase (P5CS) (Aldehyde dehydrogenase 18 family member A1) [Includes: Glutamate 5-kinase (EC 2,7,2,11) (Gamma-glutamyl kinase) (GK); Gamma-glutamyl phosphate reductase (GPR) (EC 1,2,1,41) (Glutamate-5-semialdehyde dehydrogenase) (Glutamyl-gamma-semialdehyde dehydrogenase)] - Homo sapiens (Human)	87302.8	6.66
P54920	Alpha-soluble NSF attachment protein (SNAP-alpha) (N-ethylmaleimide-sensitive factor attachment protein, alpha)	33247	5.23
P55010	Eukaryotic translation initiation factor 5 (eIF-5)	49223	5.41
P55072	Transitional endoplasmic reticulum ATPase (TER ATPase) (15S Mg(2+)-ATPase p97 subunit) (Valosin-containing protein) (VCP)	89191.1	5.14
P55084	Trifunctional enzyme subunit beta, mitochondrial precursor (TP-beta) [Includes: 3-ketoacyl-CoA thiolase (EC 2,3,1,16) (Acetyl-CoA acyltransferase) (Beta-ketothiolase)] - Homo sapiens (Human)	51294.8	9.44
P55145	ARMET protein precursor (Arginine-rich protein) - Homo sapiens (Human)	20256.7	8.69
P55209	Nucleosome assembly protein 1-like 1 (NAP-1-related protein) (hNRP) - Homo sapiens (Human)	45374.4	4.36
P55263	Adenosine kinase (EC 2,7,1,20) (AK) (Adenosine 5*-phosphotransferase)	40545.7	6.23
P55327	Tumor protein D52 (N8 protein) - Homo sapiens (Human)	19863.2	4.94
P55735	SEC13-related protein (SEC13-like protein 1)	35409.5	5.22
P55769	NHP2-like protein 1 (High mobility group-like nuclear protein 2 homolog 1) (U4/U6,U5 tri-snRNP 15,5 kDa protein) (OTK27) (hSNU13) - Homo sapiens (Human)	14042.4	8.72
P55884	Eukaryotic translation initiation factor 3 subunit 9 (eIF-3 eta) (eIF3 p116) (eIF3 p110) (eIF3b) (Prt1 homolog) (hPrt1)	92492.1	4.89
P55957	BH3 interacting domain death agonist (BID)	21994.8	5.27
P56134	ATP synthase f chain, mitochondrial (EC 3,6,3,14)	10786.7	9.7
P56385	ATP synthase e chain, mitochondrial (EC 3,6,3,14) - Homo sapiens (Human)	7802	9.35
P56537	Eukaryotic translation initiation factor 6 (eIF-6) (B4 integrin interactor) (CAB) (p27(BBP)) (B(2)GCN homolog) - Homo sapiens (Human)	26599.2	4.56
P56556	NADH-ubiquinone oxidoreductase B14 subunit (EC 1,6,5,3) (EC 1,6,99,3) (Complex I-B14) (CI-B14)	15005.4	9.99
P57721	Poly(rC)-binding protein 3 (Alpha-CP3)	35938.5	8.21
P58546	Myotrophin (V-1 protein)	12763.7	5.28
P59190	Ras-related protein Rab-15	24390.8	5.53
P59998	Actin-related protein 2/3 complex subunit 4 (ARP2/3 complex 20 kDa subunit) (p20-ARC)	19535.9	8.53
P60174	Triosephosphate isomerase (EC 5,3,1,1) (TIM) (Triose-phosphate isomerase)	26538.4	6.51
P60510	Serine/threonine-protein phosphatase 4 catalytic subunit (EC 3,1,3,16) (PP4C) (Pp4) (Protein phosphatase X) (PP-X) - Homo sapiens (Human)	35080.1	4.92
P60604	Ubiquitin-conjugating enzyme E2 G2 (EC 6,3,2,19) (Ubiquitin-protein ligase G2) (Ubiquitin carrier protein G2) - Homo sapiens (Human)	18566.4	4.62
P60660	Myosin light polypeptide 6 (Myosin light chain alkali 3) (Myosin light chain 3) (MLC-3) (LC17)	16799	4.56
P60709	Actin, cytoplasmic 1 (Beta-actin)	41737	5.29
P60842	Eukaryotic initiation factor 4A-I (EC 3,6,1,-) (ATP-dependent RNA helicase eIF4A-1) (eIF4A-I) (eIF-4A-I)	46154.2	5.32
P60866	40S ribosomal protein S20 - Homo sapiens (Human)	13372.8	9.95
P60891	Ribose-phosphate pyrophosphokinase I (EC 2,7,6,1) (Phosphoribosyl pyrophosphate synthetase I) (PRS-I) (PPRibP)	34703.3	6.56
P60900	Proteasome subunit alpha type 6 (EC 3,4,25,1) (Proteasome iota chain) (Macropain iota chain) (Multicatalytic endopeptidase complex iota chain) (27 kDa prosomal protein) (PROS-27) (p27K)	27399.6	6.35
P60903	Calpactin I light chain (S100 calcium-binding protein A10) (p10 protein) (p11) (Cellular ligand of annexin II)	11072	7.3
P60953	Cell division control protein 42 homolog precursor (G25K GTP-binding protein)	21310.7	5.77
P60981	Destrin (Actin-depolymerizing factor) (ADF)	18374.7	8.12
P60983	Glia maturation factor beta (GMF-beta)	16582.1	5.19
P61020	Ras-related protein Rab-5B	23706.9	8.29
P61024	Cyclin-dependent kinases regulatory subunit 1 (CKS-1) - Homo sapiens (Human)	9660.2	8.89
P61026	Ras-related protein Rab-10	22541.1	8.58
P61081	NEDD8-conjugating enzyme Ubc12 (EC 6,3,2,-) (Ubiquitin-conjugating enzyme E2 M) (NEDD8 protein ligase) (NEDD8 carrier protein)	20900.1	7.57
P61086	Ubiquitin-conjugating enzyme E2-25 kDa (EC 6,3,2,19) (Ubiquitin-protein ligase) (Ubiquitin carrier protein) (E2(25K)) (Huntingtin-interacting protein 2) (HIP-2)	22275.6	5.33
P61088	Ubiquitin-conjugating enzyme E2 N (EC 6,3,2,19) (Ubiquitin-protein ligase N) (Ubiquitin carrier protein N) (Ubc13) (Bendless-like ubiquitin-conjugating enzyme)	17137.9	6.13
P61106	Ras-related protein Rab-14	23765.9	5.86
P61158	Actin-like protein 3 (Actin-related protein 3)	47371.4	5.61
P61224	Ras-related protein Rap-1b precursor (GTP-binding protein smg p21B)	20824.9	5.65
P61247	40S ribosomal protein S3a - Homo sapiens (Human)	29813.9	9.75
P61289	Proteasome activator complex subunit 3 (Proteasome activator 28-gamma subunit) (PA28gamma) (PA28g) (Activator of multicatalytic protease subunit 3) (11S regulator complex gamma subunit) (REG-gamma) (Ki nuclear autoantigen)	29506.2	5.69
P61313	60S ribosomal protein L15 - Homo sapiens (Human)	24015	9.99
P61326	Protein mago nashi homolog	17163.7	5.74
P61353	60S ribosomal protein L27 - Homo sapiens (Human)	15666.6	9.99
P61457	Pterin-4-alpha-carbinolamine dehydratase (EC 4,2,1,96) (PHS) (4-alpha-hydroxy-tetrahydropterin dehydratase) (Phenylalanine hydroxylase-stimulating protein) (Pterin carbinolamine dehydratase) (PCD) (Dimerization cofactor of hepatocyte nuclear factor 1-alpha) (Dimerization cofactor of HNF1) (DCoH) - Homo sapiens (Human)	11868.5	6.31
P61513	60S ribosomal protein L37a - Homo sapiens (Human)	10144.1	9.99
P61586	Transforming protein RhoA precursor (H12)	21768.3	5.83
P61604	10 kDa heat shock protein, mitochondrial (Hsp10) (10 kDa chaperonin) (CPN10) (Early-pregnancy factor) (EPF)	10800.5	8.91
P61758	Prefoldin subunit 3 (Von Hippel-Lindau-binding protein 1) (VHL-binding protein 1) (VBP-1) (HIBBJ46)	22626	6.64
P61769	Beta-2-microglobulin precursor [Contains: Beta-2-microglobulin variant pI 5,3]	13714.6	6.06
P61916	Epididymal secretory protein E1 precursor (Niemann-Pick disease type C2 protein) (hE1)	16570.3	7.57
P61923	Coatomer subunit zeta-1 (Zeta-1 coat protein) (Zeta-1 COP) - Homo sapiens (Human)	20198.3	4.69
P61960	Ubiquitin-fold modifier 1 precursor - Homo sapiens (Human)	9117.6	9.36
P61970	Nuclear transport factor 2 (NTF-2) (Placental protein 15) (PP15)	14478.6	5.1
P61978	Heterogeneous nuclear ribonucleoprotein K (hnRNP K) (Transformation up-regulated nuclear protein) (TUNP)	50976.5	5.39
P61981	14-3-3 protein gamma (Protein kinase C inhibitor protein 1) (KCIP-1)	28171.5	4.8
P62072	Mitochondrial import inner membrane translocase subunit Tim10	10333	5.89
P62081	40S ribosomal protein S7	22127	9.99
P62140	Serine/threonine protein phosphatase PP1-beta catalytic subunit (EC 3,1,3,16) (PP-1B)	37055.9	5.85
P62158	Calmodulin (CaM)	16706.5	4.09
P62191	26S protease regulatory subunit 4 (P26s4) (Proteasome 26S subunit ATPase 1) - Homo sapiens (Human)	49184.8	5.87
P62195	26S protease regulatory subunit 8 (Proteasome subunit p45) (p45/SUG) (Proteasome 26S subunit ATPase 5) (Thyroid hormone receptor-interacting protein 1) (TRIP1)	45626.3	7.11
P62241	40S ribosomal protein S8	24074.1	9.99
P62244	40S ribosomal protein S15a	14708.4	9.99
P62249	40S ribosomal protein S16	16314.2	9.99
P62258	14-3-3 protein epsilon (14-3-3E)	29174.1	4.63
P62263	40S ribosomal protein S14	16141.6	9.99
P62266	40S ribosomal protein S23 - Homo sapiens (Human)	15676.4	9.99
P62269	40S ribosomal protein S18 (Ke-3) (Ke3)	17718.8	9.99
P62273	40S ribosomal protein S29 - Homo sapiens (Human)	6545.6	9.99
P62277	40S ribosomal protein S13	17091.2	9.99
P62280	40S ribosomal protein S11 - Homo sapiens (Human)	18299.6	9.99
P62304	Small nuclear ribonucleoprotein E (snRNP-E) (Sm protein E) (Sm-E) (SmE) - Homo sapiens (Human)	10803.7	9.46
P62306	Small nuclear ribonucleoprotein F (snRNP-F) (Sm protein F) (Sm-F) (SmF) - Homo sapiens (Human)	9725.3	4.7
P62308	Small nuclear ribonucleoprotein G (snRNP-G) (Sm protein G) (Sm-G) (SmG) - Homo sapiens (Human)	8496.1	8.98
P62310	U6 snRNA-associated Sm-like protein LSm3	11714.3	4.58
P62312	U6 snRNA-associated Sm-like protein LSm6 (Sm protein F) - Homo sapiens (Human)	9127.6	9.61
P62318	Small nuclear ribonucleoprotein Sm D3 (snRNP core protein D3) (Sm-D3) - Homo sapiens (Human)	13916.3	9.99
P62333	26S protease regulatory subunit S10B (Proteasome subunit p42) (Proteasome 26S subunit ATPase 6)	44173.2	7.09
P62424	60S ribosomal protein L7a (Surfeit locus protein 3) (PLA-X polypeptide) - Homo sapiens (Human)	29864.6	9.99
P62491	Ras-related protein Rab-11A (Rab-11) (YL8)	24262.4	6.14
P62495	Eukaryotic peptide chain release factor subunit 1 (eRF1) (Eukaryotic release factor 1) (TB3-1) (Cl1 protein)	48899.9	5.51
P62633	Cellular nucleic acid-binding protein (CNBP) (Zinc finger protein 9) - Homo sapiens (Human)	19462.9	8
P62701	40S ribosomal protein S4, X isoform (Single copy abundant mRNA protein) (SCR10)	29466.7	9.99
P62750	60S ribosomal protein L23a - Homo sapiens (Human)	17695.1	9.99
P62753	40S ribosomal protein S6 (Phosphoprotein NP33)	28680.8	9.99
P62805	Histone H4	11236.2	9.99
P62820	Ras-related protein Rab-1A (YPT1-related protein)	22546.7	5.93
P62826	GTP-binding nuclear protein Ran (GTPase Ran) (Ras-like protein TC4) (Androgen receptor-associated protein 24)	24292	7.2
P62829	60S ribosomal protein L23 (Ribosomal protein L17)	14865.5	9.99
P62834	Ras-related protein Rap-1A precursor (GTP-binding protein smg-p21A) (Ras-related protein Krev-1) (C21KG) (G-22K)	20987.3	6.39
P62837	Ubiquitin-conjugating enzyme E2 D2 (EC 6,3,2,19) (Ubiquitin-protein ligase D2) (Ubiquitin carrier protein D2) (Ubiquitin-conjugating enzyme E2-17 kDa 2) (E2(17)KB 2) - Homo sapiens (Human)	16735.4	7.69
P62841	40S ribosomal protein S15 (RIG protein) - Homo sapiens (Human)	16909	9.99
P62847	40S ribosomal protein S24 - Homo sapiens (Human)	15423.3	9.99
P62851	40S ribosomal protein S25	13742.2	9.99
P62854	40S ribosomal protein S26	12884.3	9.99
P62857	40S ribosomal protein S28	7841.1	9.99
P62873	Guanine nucleotide-binding protein G(I)/G(S)/G(T) beta subunit 1 (Transducin beta chain 1)	37246	5.6
P62879	Guanine nucleotide-binding protein G(I)/G(S)/G(T) beta subunit 2 (Transducin beta chain 2) (G protein beta 2 subunit)	37200.1	5.6
P62888	60S ribosomal protein L30	12652.9	9.66
P62899	60S ribosomal protein L31 - Homo sapiens (Human)	14462.9	9.99
P62906	60S ribosomal protein L10a (CSA-19) - Homo sapiens (Human)	24700.3	9.94
P62910	60S ribosomal protein L32 - Homo sapiens (Human)	15728.7	9.99
P62913	60S ribosomal protein L11 (CLL-associated antigen KW-12)	20121.3	9.64
P62917	60S ribosomal protein L8 - Homo sapiens (Human)	27893.6	9.99
P62937	Peptidyl-prolyl cis-trans isomerase A (EC 5,2,1,8) (PPIase) (Rotamase) (Cyclophilin A) (Cyclosporin A-binding protein)	17881.4	7.82
P62942	FK506-binding protein 1A (EC 5,2,1,8) (Peptidyl-prolyl cis-trans isomerase) (PPIase) (Rotamase) (12 kDa FKBP) (FKBP-12) (Immunophilin FKBP12)	11819.6	8.08
P62979	40S ribosomal protein S27a - Homo sapiens (Human)	9418.2	9.86
P62988	Ubiquitin	8564.9	6.56
P63027	Vesicle-associated membrane protein 2 (VAMP-2) (Synaptobrevin-2) - Homo sapiens (Human)	12517.6	7.81
P63104	14-3-3 protein zeta/delta (Protein kinase C inhibitor protein 1) (KCIP-1)	27745.3	4.73
P63151	Serine/threonine-protein phosphatase 2A 55 kDa regulatory subunit B alpha isoform (PP2A, subunit B, B-alpha isoform) (PP2A, subunit B, B55-alpha isoform) (PP2A, subunit B, PR55-alpha isoform) (PP2A, subunit B, R2-alpha isoform)	51692.4	5.82
P63162	Small nuclear ribonucleoprotein-associated protein N (snRNP-N) (Sm protein N) (Sm-N) (SmN) (Sm-D) (Tissue-specific-splicing protein) - Homo sapiens (Human)	24614.2	9.99
P63172	Dynein light chain Tctex-type 1 (T-complex testis-specific protein 1 homolog) (Protein CW-1) - Homo sapiens (Human)	12452.1	5
P63173	60S ribosomal protein L38 - Homo sapiens (Human)	8086.7	9.99
P63208	S-phase kinase-associated protein 1A (Cyclin A/CDK2-associated protein p19) (p19A) (p19skp1) (RNA polymerase II elongation factor-like protein) (Organ of Corti protein 2) (OCP-II protein) (OCP-2) (Transcription elongation factor B) (S	18526.9	4.4
P63220	40S ribosomal protein S21	9111.4	8.68
P63241	Eukaryotic translation initiation factor 5A (eIF-5A) (eIF-4D) (Rev-binding factor)	16701.2	5.08
P63244	Guanine nucleotide-binding protein beta subunit 2-like 1 (Guanine nucleotide-binding protein beta subunit-like protein 12,3) (Receptor of activated protein kinase C 1) (RACK1) (Receptor for activated C kinase)	35076.9	7.6
P63261	Actin, cytoplasmic 2 (Gamma-actin)	41793.1	5.31
P63279	SUMO-conjugating enzyme UBC9 (EC 6,3,2,-) (SUMO-protein ligase) (Ubiquitin-conjugating enzyme E2 I) (Ubiquitin-protein ligase I) (Ubiquitin carrier protein I) (Ubiquitin carrier protein 9) (p18) - Homo sapiens (Human)	18006.9	8.87
P63313	Thymosin beta-10	4894.5	5.32
P67775	Serine/threonine-protein phosphatase 2A catalytic subunit alpha isoform (EC 3,1,3,16) (PP2A-alpha) (Replication protein C) (RP-C)	35594.4	5.3
P67870	Casein kinase II subunit beta (CK II beta) (Phosvitin) (G5a)	24942.6	5.33
P67936	Tropomyosin alpha-4 chain (Tropomyosin-4) (TM30p1)	28390.8	4.67
P68036	Ubiquitin-conjugating enzyme E2 L3 (EC 6,3,2,19) (Ubiquitin-protein ligase L3) (Ubiquitin carrier protein L3) (UbcH7) (E2-F1) (L-UBC)	17861.7	8.68
P68104	Elongation factor 1-alpha 1 (EF-1-alpha-1) (Elongation factor 1 A-1) (eEF1A-1) (Elongation factor Tu) (EF-Tu)	50141.1	9.1
P68363	Tubulin alpha-ubiquitous chain (Alpha-tubulin ubiquitous) (Tubulin K-alpha-1)	50151.9	4.94
P68366	Tubulin alpha-1 chain (Alpha-tubulin 1) (Testis-specific alpha-tubulin) (Tubulin H2-alpha)	49924.7	4.95
P68371	Tubulin beta-2C chain (Tubulin beta-2 chain)	49831.3	4.79
P68400	Casein kinase II subunit alpha (EC 2,7,11,1) (CK II) - Homo sapiens (Human)	45143.8	7.29
P68402	Platelet-activating factor acetylhydrolase IB beta subunit (EC 3,1,1,47) (PAF acetylhydrolase 30 kDa subunit) (PAF-AH 30 kDa subunit) (PAF-AH beta subunit) (PAFAH beta subunit)	25569.4	5.57
P69905	Hemoglobin subunit alpha (Hemoglobin alpha chain) (Alpha-globin) - Homo sapiens (Human)	15126.4	8.73
P78330	Phosphoserine phosphatase (EC 3,1,3,3) (PSP) (O-phosphoserine phosphohydrolase) (PSPase) (L-3-phosphoserine phosphatase)	25007.8	5.53
P78371	T-complex protein 1 subunit beta (TCP-1-beta) (CCT-beta)	57357.3	6.02
P78417	Glutathione transferase omega-1 (EC 2,5,1,18) (GSTO 1-1)	27566	6.24
P78540	Arginase-2, mitochondrial precursor (EC 3,5,3,1) (Arginase II) (Non-hepatic arginase) (Kidney-type arginase) - Homo sapiens (Human)	38578.1	6
P82650	Mitochondrial 28S ribosomal protein S22 (S22mt) (MRP-S22)	41280.6	7.7
P82909	Mitochondrial 28S ribosomal protein S36 (S36mt) (MRP-S36) - Homo sapiens (Human)	11466.3	9.99
P82921	Mitochondrial 28S ribosomal protein S21 (S21mt) (MRP-S21) - Homo sapiens (Human)	10741.6	9.99
P82930	Mitochondrial 28S ribosomal protein S34 (S34mt) (MRP-S34) - Homo sapiens (Human)	25650.6	9.98
P82932	Mitochondrial 28S ribosomal protein S6 (S6mt) (MRP-S6) - Homo sapiens (Human)	14095.4	9.32
P82979	Nuclear protein Hcc-1 (Proliferation-associated cytokine-inducible protein CIP29) (Cytokine-induced protein of 29 kDa) - Homo sapiens (Human)	23539.7	6.12
P83731	60S ribosomal protein L24 (Ribosomal protein L30) - Homo sapiens (Human)	17779.1	9.99
P84077	ADP-ribosylation factor 1	20565.7	6.36
P84095	Rho-related GTP-binding protein RhoG precursor	21308.6	8.41
P84103	Splicing factor, arginine/serine-rich 3 (Pre-mRNA-splicing factor SRP20) - Homo sapiens (Human)	19329.7	9.99
P98179	Putative RNA-binding protein 3 (RNA-binding motif protein 3) (RNPL) - Homo sapiens (Human)	17170.4	8.86
P99999	Cytochrome c	11617.6	9.59
Q00059	Transcription factor A, mitochondrial precursor (mtTFA) (Mitochondrial transcription factor 1) (MtTF1) (Transcription factor 6-like 2) - Homo sapiens (Human)	29096.8	9.74
Q00266	S-adenosylmethionine synthetase isoform type-1 (EC 2,5,1,6) (Methionine adenosyltransferase 1) (AdoMet synthetase 1) (Methionine adenosyltransferase I/III) (MAT-I/III)	43648.2	5.86
Q00341	Vigilin (High density lipoprotein-binding protein) (HDL-binding protein)	141440	6.43
Q00688	FK506-binding protein 3 (EC 5,2,1,8) (Peptidyl-prolyl cis-trans isomerase) (PPIase) (Rotamase) (25 kDa FKBP) (FKBP-25) (Rapamycin-selective 25 kDa immunophilin) - Homo sapiens (Human)	25176.9	9.29
Q00839	Heterogenous nuclear ribonucleoprotein U (hnRNP U) (Scaffold attachment factor A) (SAF-A) (p120) (pp120)	90479.8	5.76
Q01105	Protein SET (Phosphatase 2A inhibitor I2PP2A) (I-2PP2A) (Template-activating factor I) (TAF-I) (HLA-DR-associated protein II) (PHAPII) (Inhibitor of granzyme A-activated DNase) (IGAAD)	33489	4.23
Q01518	Adenylyl cyclase-associated protein 1 (CAP 1)	51542.1	8.13
Q02543	60S ribosomal protein L18a - Homo sapiens (Human)	20762.5	9.99
Q02790	FK506-binding protein 4 (EC 5,2,1,8) (Peptidyl-prolyl cis-trans isomerase) (PPIase) (Rotamase) (p59 protein) (HSP-binding immunophilin) (HBI) (FKBP52 protein) (52 kDa FK506-binding protein) (FKBP59)	51673.6	5.35
Q02878	60S ribosomal protein L6 (TAX-responsive enhancer element-binding protein 107) (TAXREB107) (Neoplasm-related protein C140)	32596.9	9.99
Q04637	Eukaryotic translation initiation factor 4 gamma 1 (eIF-4-gamma 1) (eIF-4G1) (eIF-4G 1) (p220)	175536	5.27
Q04760	Lactoylglutathione lyase (EC 4,4,1,5) (Methylglyoxalase) (Aldoketomutase) (Glyoxalase I) (Glx I) (Ketone-aldehyde mutase) (S-D-lactoylglutathione methylglyoxal lyase)	20588.6	5.25
Q04837	Single-stranded DNA-binding protein, mitochondrial precursor (Mt-SSB) (MtSSB) (PWP1-interacting protein 17)	17259.8	9.59
Q04917	14-3-3 protein eta (Protein AS1)	28087.7	4.76
Q04941	Proteolipid protein 2 (Intestinal membrane A4 protein) (Differentiation-dependent protein A4) (Proteolipid protein 2) - Homo sapiens (Human)	16690.8	6.8
Q05481	Zinc finger protein 91 (Zinc finger protein HTF10) (HPF7) - Homo sapiens (Human)	137227	9.44
Q05639	Elongation factor 1-alpha 2 (EF-1-alpha-2) (Elongation factor 1 A-2) (eEF1A-2) (Statin S1)	50470.4	9.11
Q05682	Caldesmon (CDM)	93250.5	5.63
Q06210	Glucosamine--fructose-6-phosphate aminotransferase [isomerizing] 1 (EC 2,6,1,16) (Hexosephosphate aminotransferase 1) (D-fructose-6-phosphate amidotransferase 1) (GFAT 1) (GFAT1) - Homo sapiens (Human)	78675.7	6.68
Q06323	Proteasome activator complex subunit 1 (Proteasome	28723.3	5.78
Q06830	Peroxiredoxin-1 (EC 1,11,1,15) (Thioredoxin peroxidase 2) (Thioredoxin-dependent peroxide reductase 2) (Proliferation-associated protein PAG) (Natural killer cell-enhancing factor A) (NKEF-A)	22110.5	8.27
Q07020	60S ribosomal protein L18	21503.4	9.99
Q07021	Complement component 1 Q subcomponent-binding protein, mitochondrial precursor (Glycoprotein gC1qBP) (C1qBP) (GC1q-R protein) (Hyaluronan-binding protein 1) (Mitochondrial matrix protein p32) (p33) - Homo sapiens (Human)	31362.4	4.74
Q07812	Apoptosis regulator BAX, membrane isoform alpha	21184.5	5.08
Q07814	Apoptosis regulator BAX, cytoplasmic isoform beta	24220.1	7.74
Q08752	40 kDa peptidyl-prolyl cis-trans isomerase (EC 5,2,1,8) (PPIase) (Rotamase) (Cyclophilin-40) (CYP-40) (Cyclophilin-related protein)	40632.6	6.76
Q12765	Secernin-1 - Homo sapiens (Human)	46382.3	4.66
Q12792	Twinfilin-1 (Protein A6) (Protein tyrosine kinase 9) - Homo sapiens (Human)	42209	6.48
Q12849	G-rich sequence factor 1 (GRSF-1)	50170.3	5.67
Q12904	Multisynthetase complex auxiliary component p43 [Contains: Endothelial monocyte-activating polypeptide 2 (EMAP-II) (Small inducible cytokine subfamily E member 1)] - Homo sapiens (Human)	34352.9	8.61
Q12906	Interleukin enhancer-binding factor 3 (Nuclear factor of activated T-cells 90 kDa) (NF-AT-90) (Double-stranded RNA-binding protein 76) (DRBP76) (Translational control protein 80) (TCP80) (Nuclear factor associated with dsRNA) (NFAR) (M-phase phosphoprotein 4) (MPP4) - Homo sapiens (Human)	95338.9	8.85
Q12907	Vesicular integral-membrane protein VIP36 precursor (GP36b glycoprotein) (Lectin, mannose-binding 2)	40228.9	6.46
Q12931	Heat shock protein 75 kDa, mitochondrial precursor (HSP 75) (Tumor necrosis factor type 1 receptor-associated protein) (TRAP-1) (TNFR-associated protein 1)	80110.4	8.3
Q12959	Disks large homolog 1 (Synapse-associated protein 97) (SAP-97) (hDlg) - Homo sapiens (Human)	100355	5.51
Q13011	Delta3,5-delta2,4-dienoyl-CoA isomerase, mitochondrial precursor (EC 5,3,3,-)	35816.4	8.16
Q13126	S-methyl-5-thioadenosine phosphorylase (EC 2,4,2,28) (5*-methylthioadenosine phosphorylase) (MTA phosphorylase) (MTAPase)	31250.3	6.75
Q13148	TAR DNA-binding protein 43 (TDP-43)	44740.1	5.85
Q13151	Heterogeneous nuclear ribonucleoprotein A0 (hnRNP A0) - Homo sapiens (Human)	30840.8	9.34
Q13155	Multisynthetase complex auxiliary component p38 (Protein JTV-1) - Homo sapiens (Human)	35349	8.45
Q13158	FADD protein (FAS-associating death domain-containing protein) (Mediator of receptor induced toxicity) - Homo sapiens (Human)	23279.5	5.48
Q13162	Peroxiredoxin-4 (EC 1,11,1,15) (Prx-IV) (Thioredoxin peroxidase AO372) (Thioredoxin-dependent peroxide reductase A0372) (Antioxidant enzyme AOE372) (AOE37-2)	30540.1	5.86
Q13185	Chromobox protein homolog 3 (Heterochromatin protein 1 homolog gamma) (HP1 gamma) (Modifier 2 protein) (HECH)	20823.6	5.22
Q13263	Transcription intermediary factor 1-beta (TIF1-beta) (Tripartite motif protein 28) (Nuclear corepressor KAP-1) (KRAB-associated protein 1) (KAP-1) (KRAB-interacting protein 1) (KRIP-1) (RING finger protein 96)	88550.2	5.52
Q13268	Dehydrogenase/reductase SDR family member 2 (EC 1,1,-,-) (HEP27 protein) (Protein D) - Homo sapiens (Human)	27307.6	8.9
Q13283	Ras-GTPase-activating protein-binding protein 1 (EC 3,6,1,-) (ATP-dependent DNA helicase VIII) (GAP SH3-domain-binding protein 1) (G3BP-1) (HDH-VIII)	52164.5	5.37
Q13310	Polyadenylate-binding protein 4 (Poly(A)-binding protein 4) (PABP 4) (Inducible poly(A)-binding protein) (iPABP) (Activated-platelet protein 1) (APP-1) - Homo sapiens (Human)	70783.3	9.31
Q13347	Eukaryotic translation initiation factor 3 subunit 2 (eIF-3 beta) (eIF3 p36) (eIF3i) (TGF-beta receptor-interacting protein 1) (TRIP-1)	36502	5.38
Q13404	Ubiquitin-conjugating enzyme E2 variant 1 (UEV-1) (CROC-1) (Ubiquitin-conjugating enzyme variant Kua) (TRAF6-regulated IKK activator 1 beta Uev1A)	25796.9	8.55
Q13405	Mitochondrial 39S ribosomal protein L49 (L49mt) (MRP-L49) (Protein NOF1) (Neighbor of FAU) (NOF)	19198.2	9.47
Q13418	Integrin-linked protein kinase (EC 2,7,11,1) (ILK-1) (ILK-2) (59 kDa serine/threonine-protein kinase) (p59ILK) - Homo sapiens (Human)	51419.5	8.3
Q13509	Tubulin beta-3 chain (Tubulin beta-III) (Tubulin beta-4)	50433	4.83
Q13526	Peptidyl-prolyl cis-trans isomerase NIMA-interacting 1 (EC 5,2,1,8) (Rotamase Pin1) (PPIase Pin1) - Homo sapiens (Human)	18243.4	8.95
Q13561	Dynactin subunit 2 (Dynactin complex 50 kDa subunit) (50 kDa dynein-associated polypeptide) (p50 dynamitin) (DCTN-50)	44100	5.11
Q13576	Ras GTPase-activating-like protein IQGAP2	180482	5.43
Q13685	Angio-associated migratory cell protein - Homo sapiens (Human)	46751.2	4.29
Q13765	Nascent polypeptide-associated complex alpha subunit (NAC-alpha) (Alpha-NAC) (Hom s 2,02)	23384	4.52
Q13868	Exosome complex exonuclease RRP4 (EC 3,1,13,-) (Ribosomal RNA-processing protein 4) (Exosome component 2) - Homo sapiens (Human)	32789.2	7.06
Q13885	Tubulin beta-2A chain - Homo sapiens (Human)	49907.3	4.78
Q13907	Isopentenyl-diphosphate delta-isomerase 1 (EC 5,3,3,2) (IPP isomerase 1) (Isopentenyl pyrophosphate isomerase 1) (IPPI1)	26319.3	5.93
Q13951	Core-binding factor subunit beta (CBF-beta) (Polyomavirus enhancer-binding protein 2 beta subunit) (PEBP2-beta) (PEA2-beta) (SL3-3 enhancer factor 1 beta subunit) (SL3/AKV core-binding factor beta subunit)	21508.3	6.23
Q14019	Coactosin-like protein	15813.9	5.55
Q14061	Cytochrome c oxidase copper chaperone - Homo sapiens (Human)	6784	7.22
Q14103	Heterogeneous nuclear ribonucleoprotein D0 (hnRNP D0) (AU-rich element RNA-binding protein 1)	38434.4	7.61
Q14152	Eukaryotic translation initiation factor 3 subunit 10 (eIF-3 theta) (eIF3 p167) (eIF3 p180) (eIF3 p185) (eIF3a)	166570	6.38
Q14157	Ubiquitin-associated protein 2-like (Protein NICE-4) - Homo sapiens (Human)	114535	6.61
Q14160	Protein LAP4 (Protein scribble homolog) (hScrib) - Homo sapiens (Human)	174932	5
Q14247	Src substrate cortactin (Amplaxin) (Oncogene EMS1)	61636.4	5.24
Q14320	Protein FAM50A (Protein XAP-5) (Protein HXC-26) - Homo sapiens (Human)	40241.8	6.39
Q14444	GPI-anchored protein p137 (p137GPI) (Membrane component chromosome 11 surface marker 1)	72752.1	4.76
Q14657	L antigen family member 3 (ITBA2 protein) (ESO-3 protein)	14803.8	8.88
Q14696	Mesoderm development candidate 2 (NY-REN-61 antigen) - Homo sapiens (Human)	26076.8	7.6
Q14697	Neutral alpha-glucosidase AB precursor (EC 3,2,1,84) (Glucosidase II alpha subunit)	106874	5.73
Q14847	LIM and SH3 domain protein 1 (LASP-1) (MLN 50)	29717.3	6.61
Q14964	Ras-related protein Rab-39A (Rab-39)	25006.8	7.57
Q14974	Importin beta-1 subunit (Karyopherin beta-1 subunit) (Nuclear factor P97) (Importin 90)	97170.8	4.68
Q14978	Nucleolar phosphoprotein p130 (Nucleolar 130 kDa protein) (140 kDa nucleolar phosphoprotein) (Nopp140) (Nucleolar and coiled-body phosphoprotein 1) - Homo sapiens (Human)	73720.7	9.48
Q15003	Condensin complex subunit 2 (Non-SMC condensin I complex subunit H) (Barren homolog protein 1) (Chromosome-associated protein H) (hCAP-H) (XCAP-H homolog) - Homo sapiens (Human)	82563.6	4.92
Q15056	Eukaryotic translation initiation factor 4H (eIF-4H) (Williams-Beuren syndrome chromosome region 1 protein)	27254	6.92
Q15084	Protein disulfide-isomerase A6 precursor (EC 5,3,4,1) (Protein disulfide isomerase P5) (Thioredoxin domain-containing protein 7)	48121.6	4.95
Q15102	Platelet-activating factor acetylhydrolase IB gamma subunit (EC 3,1,1,47) (PAF acetylhydrolase 29 kDa subunit) (PAF-AH 29 kDa subunit) (PAF-AH gamma subunit) (PAFAH gamma subunit)	25734.4	6.33
Q15121	Astrocytic phosphoprotein PEA-15 (Phosphoprotein enriched in diabetes) (PED)	15040.2	4.93
Q15126	Phosphomevalonate kinase (EC 2,7,4,2) (PMKase)	21863.8	5.57
Q15181	Inorganic pyrophosphatase (EC 3,6,1,1) (Pyrophosphate phospho-hydrolase) (PPase)	32660.2	5.54
Q15185	Prostaglandin E synthase 3 (EC 5,3,99,3) (Cytosolic prostaglandin E2 synthase) (cPGES) (Telomerase-binding protein p23) (Hsp90 co-chaperone) (Progesterone receptor complex p23)	18697.5	4.34
Q15274	Nicotinate-nucleotide pyrophosphorylase [carboxylating] (EC 2,4,2,19) (Quinolinate phosphoribosyltransferase [decarboxylating]) (QAPRTase) (QPRTase)	30815.8	5.81
Q15276	Rab GTPase-binding effector protein 1 (Rabaptin-5) (Rabaptin-5alpha) (Rabaptin-4) (NY-REN-17 antigen) - Homo sapiens (Human)	99290.9	4.95
Q15286	Ras-related protein Rab-35 (Rab-1C) (GTP-binding protein RAY)	23025.3	8.53
Q15293	Reticulocalbin-1 precursor - Homo sapiens (Human)	38890.2	4.86
Q15363	Transmembrane emp24 domain trafficking protein 2 precursor (Membrane protein p24A)	22761.4	5.08
Q15365	Poly(rC)-binding protein 1 (Alpha-CP1) (hnRNP-E1) (Nucleic acid-binding protein SUB2,3)	37498	6.66
Q15366	Poly(rC)-binding protein 2 (Alpha-CP2) (hnRNP-E2)	38580.3	6.33
Q15369	Transcription elongation factor B polypeptide 1 (RNA polymerase II transcription factor SIII subunit C) (SIII p15) (Elongin-C) (EloC) (Elongin 15 kDa subunit) - Homo sapiens (Human)	12473.2	4.74
Q15370	Transcription elongation factor B polypeptide 2 (RNA polymerase II transcription factor SIII subunit B) (SIII p18) (Elongin B) (EloB) (Elongin 18 kDa subunit) - Homo sapiens (Human)	13132.9	4.73
Q15631	Translin - Homo sapiens (Human)	26183.1	6.02
Q15691	Microtubule-associated protein RP/EB family member 1 (APC-binding protein EB1) (End-binding protein 1) (EB1)	29868	5.02
Q15738	Sterol-4-alpha-carboxylate 3-dehydrogenase, decarboxylating (EC 1,1,1,170) (H105e3 protein) - Homo sapiens (Human)	41900.5	8.16
Q15758	Neutral amino acid transporter B(0) (ATB(0)) (Sodium-dependent neutral amino acid transporter type 2) (RD114/simian type D retrovirus receptor) (Baboon M7 virus receptor) - Homo sapiens (Human)	56598.7	5.34
Q15773	Myeloid leukemia factor 2 (Myelodysplasia-myeloid leukemia factor 2) - Homo sapiens (Human)	28147.5	6.4
Q15785	Mitochondrial import receptor subunit TOM34 (Translocase of outer membrane 34 kDa subunit) (hTom34) - Homo sapiens (Human)	34559.6	9.12
Q15819	Ubiquitin-conjugating enzyme E2 variant 2 (MMS2) (Enterocyte differentiation-associated factor EDAF-1) (Enterocyte differentiation-promoting factor) (EDPF-1) (Vitamin D3-inducible protein) (DDVit 1)	16231.7	8.05
Q15843	NEDD8 precursor (Ubiquitin-like protein Nedd8) (Neddylin) - Homo sapiens (Human)	9071.6	7.99
Q15942	Zyxin (Zyxin-2)	61277.7	6.22
Q16540	Mitochondrial 39S ribosomal protein L23 (L23mt) (MRP-L23) (L23 mitochondrial-related protein) (Ribosomal protein L23-like) - Homo sapiens (Human)	17781.3	9.68
Q16543	Hsp90 co-chaperone Cdc37 (Hsp90 chaperone protein kinase-targeting subunit) (p50Cdc37)	44468.6	5.17
Q16555	Dihydropyrimidinase-related protein 2 (DRP-2) (Collapsin response mediator protein 2) (CRMP-2) (N2A3)	62294	5.95
Q16576	Histone-binding protein RBBP7 (Retinoblastoma-binding protein 7) (RBBP-7) (Retinoblastoma-binding protein p46) (Histone acetyltransferase type B subunit 2) (Nucleosome remodeling factor subunit RBAP46) - Homo sapiens (Human)	47820.3	4.89
Q16637	Survival motor neuron protein (Component of gems 1) (Gemin-1) - Homo sapiens (Human)	31848.9	6.13
Q16658	Fascin (Singed-like protein) (55 kDa actin bundling protein) (p55)	54399.1	6.81
Q16718	NADH-ubiquinone oxidoreductase 13 kDa-B subunit (EC 1,6,5,3) (EC 1,6,99,3) (Complex I-13Kd-B) (CI-13Kd-B) (Complex I subunit B13)	13327.6	5.77
Q16740	Putative ATP-dependent Clp protease proteolytic subunit, mitochondrial precursor (EC 3,4,21,92) (Endopeptidase Clp)	30180.2	8.26
Q16763	Ubiquitin-conjugating enzyme E2S (EC 6,3,2,19) (Ubiquitin-conjugating enzyme E2-24 kDa) (Ubiquitin-protein ligase) (Ubiquitin carrier protein) (E2-EPF5)	23845.4	8.46
Q16795	NADH dehydrogenase [ubiquinone] 1 alpha subcomplex subunit 9, mitochondrial precursor (EC 1,6,5,3) (EC 1,6,99,3) (NADH-ubiquinone oxidoreductase 39 kDa subunit) (Complex I-39kD) (CI-39kD) - Homo sapiens (Human)	42509.8	9.81
Q16822	Phosphoenolpyruvate carboxykinase [GTP], mitochondrial precursor (EC 4,1,1,32) (Phosphoenolpyruvate carboxylase) (PEPCK-M)	70637.4	7.56
Q16836	Short chain 3-hydroxyacyl-CoA dehydrogenase, mitochondrial precursor (EC 1,1,1,35) (HCDH) (Medium and short chain L-3-hydroxyacyl-coenzyme A dehydrogenase)	34277.7	8.88
Q16864	Vacuolar ATP synthase subunit F (EC 3,6,3,14) (V-ATPase F subunit) (Vacuolar proton pump F subunit) (V-ATPase 14 kDa subunit) - Homo sapiens (Human)	13358.2	5.29
Q16881	Thioredoxin reductase 1, cytoplasmic precursor (EC 1,8,1,9) (TR) (TR1)	54707	6.07
Q16891	Mitochondrial inner membrane protein (Mitofilin) (p87/89) (Proliferation-inducing gene 4 protein)	83678.3	6.08
Q32MZ4	Leucine-rich repeat flightless-interacting protein 1 (LRR FLII-interacting protein 1) (TAR RNA-interacting protein) (GC-binding factor 2) - Homo sapiens (Human)	89253.5	4.59
Q3ZCQ8	Import inner membrane translocase subunit TIM50, mitochondrial precursor - Homo sapiens (Human)	39646.4	8.55
Q53FA7	Putative quinone oxidoreductase (EC 1,-,-,-) (Tumor protein p53-inducible protein 3) (p53-induced protein 3) - Homo sapiens (Human)	35536.4	6.67
Q5TGZ0	UPF0327 protein C1orf151 - Homo sapiens (Human)	8808.3	8.69
Q6P587	Fumarylacetoacetate hydrolase domain-containing protein 1 (EC 3,-,-,-) (YISK-like) - Homo sapiens (Human)	24843.1	6.96
Q71U36	Tubulin alpha-3 chain (Alpha-tubulin 3) (Tubulin B-alpha-1)	50135.9	4.94
Q7KZF4	Staphylococcal nuclease domain-containing protein 1 (p100 co-activator) (100 kDa coactivator) (EBNA2 coactivator p100)	101998	6.74
Q7Z4G1	COMM domain-containing protein 6 - Homo sapiens (Human)	9638.2	5.69
Q7Z4W1	L-xylulose reductase (EC 1,1,1,10) (XR) (Dicarbonyl/L-xylulose reductase) (Kidney dicarbonyl reductase) (kiDCR) (Carbonyl reductase II) (Sperm surface protein P34H) - Homo sapiens (Human)	25913.2	8.33
Q7Z5G4	Golgin subfamily A member 7 (Golgi complex-associated protein of 16 kDa) - Homo sapiens (Human)	15824.2	6.6
Q86SX6	Glutaredoxin-related protein 5 - Homo sapiens (Human)	16627.9	6.28
Q86UE4	Protein LYRIC (Lysine-rich CEACAM1 co-isolated protein) (3D3/lyric) (Metastasis adhesion protein) (Metadherin) (Astrocyte elevated gene-1 protein) (AEG-1) - Homo sapiens (Human)	63837.2	9.33
Q86V88	Magnesium-dependent phosphatase 1 (EC 3,1,3,-) (EC 3,1,3,48) (MDP-1) - Homo sapiens (Human)	20109	5.95
Q86VU5	Catechol-O-methyltransferase domain-containing protein 1 (EC 2,1,1,-) - Homo sapiens (Human)	28808.8	8.71
Q86W92	Liprin-beta-1 (Protein tyrosine phosphatase receptor type f polypeptide-interacting protein-binding protein 1) (PTPRF-interacting protein-binding protein 1) (hSGT2) - Homo sapiens (Human)	114025	5.4
Q86YS6	Ras-related protein Rab-43 (Ras-related protein Rab-41) - Homo sapiens (Human)	23339.5	5.44
Q8IY31	Intraflagellar transport 20 homolog (Intraflagellar transport protein 20) (hIFT20) - Homo sapiens (Human)	15280.7	5.07
Q8N4P3	HD domain-containing protein 3 - Homo sapiens (Human)	20329.1	6.25
Q8N573	Oxidation resistance protein 1 - Homo sapiens (Human)	84951.8	4.96
Q8N5N7	Mitochondrial 39S ribosomal protein L50 (L50mt) (MRP-L50) - Homo sapiens (Human)	18325	7.73
Q8N5S9	Calcium/calmodulin-dependent protein kinase kinase 1 (EC 2,7,11,17) (Calcium/calmodulin-dependent protein kinase kinase alpha) (CaM-kinase kinase alpha) (CaM-KK alpha) (CaMKK alpha) (CaMKK 1) (CaM-kinase IV kinase) - Homo sapiens (Human)	55735.8	5.55
Q8N983	39S ribosomal protein L43, mitochondrial precursor (L43mt) (MRP-L43) (Mitochondrial ribosomal protein bMRP36a) - Homo sapiens (Human)	23430.9	8.97
Q8NBX0	Probable saccharopine dehydrogenase (EC 1,5,1,9) - Homo sapiens (Human)	47151.6	9.23
Q8NHV1	GTPase, IMAP family member 7 (Immunity-associated nucleotide 7 protein) - Homo sapiens (Human)	34508.8	6.1
Q8TAA3	Proteasome subunit alpha type 7-like (EC 3,4,25,1)	28558	9.08
Q8TC12	Retinol dehydrogenase 11 (EC 1,1,1,-) (Retinal reductase 1) (RalR1) (Prostate short-chain dehydrogenase/reductase 1) (Androgen-regulated short-chain dehydrogenase/reductase 1) (HCV core-binding protein HCBP12) - Homo sapiens (Human)	35386.4	9.05
Q8TEX9	Importin-4 (Importin 4b) (Imp4b) (Ran-binding protein 4) (RanBP4) - Homo sapiens (Human)	118718	4.88
Q8WXX5	DnaJ homolog subfamily C member 9 (DnaJ protein SB73)	29909.9	5.59
Q92530	Proteasome inhibitor PI31 subunit (hPI31) - Homo sapiens (Human)	29772.8	5.42
Q92597	NDRG1 protein (N-myc downstream-regulated gene 1 protein) (Differentiation-related gene 1 protein) (DRG1) (Reducing agents and tunicamycin-responsive protein) (RTP) (Nickel-specific induction protein Cap43) (Rit42)	42835.7	5.49
Q92598	Heat-shock protein 105 kDa (Heat shock 110 kDa protein) (Antigen NY-CO-25)	96865.5	5.28
Q92688	Acidic leucine-rich nuclear phosphoprotein 32 family member B (PHAPI2 protein) (Silver-stainable protein SSP29) (Acidic protein rich in leucines)	28787.9	3.94
Q92747	Actin-related protein 2/3 complex subunit 1A (SOP2-like protein) - Homo sapiens (Human)	41569.5	8.46
Q92804	TATA-binding protein-associated factor 2N (RNA-binding protein 56) (TAFII68) (TAF(II)68) - Homo sapiens (Human)	61830.2	8.04
Q92820	Gamma-glutamyl hydrolase precursor (EC 3,4,19,9) (Gamma-Glu-X carboxypeptidase) (Conjugase) (GH) - Homo sapiens (Human)	35964.6	6.66
Q92882	Osteoclast-stimulating factor 1	23798.9	5.19
Q92945	Far upstream element-binding protein 2 (FUSE-binding protein 2) (KH type splicing regulatory protein) (KSRP) (p75)	72709.4	8.02
Q92973	Transportin-1 (Importin beta-2) (Karyopherin beta-2) (M9 region interaction protein) (MIP)	101310	4.81
Q969T9	WW domain-binding protein 2 (WBP-2) - Homo sapiens (Human)	28087.1	5.65
Q96A72	Protein mago nashi homolog 2	17275.9	5.96
Q96AB3	Isochorismatase domain-containing protein 2, mitochondrial precursor - Homo sapiens (Human)	22337.3	7.67
Q96AE4	Far upstream element-binding protein 1 (FUSE-binding protein 1) (FBP) (DNA helicase V) (HDH V)	67473.6	7.18
Q96AG4	Leucine-rich repeat-containing protein 59 - Homo sapiens (Human)	34930.6	9.61
Q96AT9	Ribulose-phosphate 3-epimerase (EC 5,1,3,1) (Ribulose-5-phosphate-3-epimerase)	24927.9	5.33
Q96BM9	ADP-ribosylation factor-like protein 8A (ADP-ribosylation factor-like protein 10B) (Novel small G protein indispensable for equal chromosome segregation 2) - Homo sapiens (Human)	21416	7.62
Q96BX8	Mps one binder kinase activator-like 2A (Mob1 homolog 2A) (MOB-LAK) (Protein Mob3A) - Homo sapiens (Human)	25464.5	8.81
Q96C19	EF-hand domain-containing protein 2 (Swiprosin-1)	26697.4	5.15
Q96C36	Pyrroline-5-carboxylate reductase 2 (EC 1,5,1,2) (P5CR 2) (P5C reductase 2) - Homo sapiens (Human)	33637.4	7.66
Q96C90	Protein phosphatase 1 regulatory subunit 14B (Phospholipase C beta 3 neighbouring gene protein) - Homo sapiens (Human)	15911	4.76
Q96CN7	Isochorismatase domain-containing protein 1 - Homo sapiens (Human)	32236.9	6.96
Q96CT7	Coiled-coil domain-containing protein 124 - Homo sapiens (Human)	25835.4	9.54
Q96DR4	StAR-related lipid transfer protein 4 (StARD4) (START domain-containing protein 4) - Homo sapiens (Human)	23516.9	5.12
Q96EK6	Glucosamine 6-phosphate N-acetyltransferase (EC 2,3,1,4) (Phosphoglucosamine transacetylase) (Phosphoglucosamine acetylase) - Homo sapiens (Human)	20749.2	8.17
Q96EL3	39S ribosomal protein L53, mitochondrial precursor (L53mt) (MRP-L53) - Homo sapiens (Human)	12106.9	9.05
Q96FQ6	Protein S100-A16 (S100 calcium-binding protein A16) (Protein S100F) - Homo sapiens (Human)	11801.5	6.27
Q96HR9	Receptor expression-enhancing protein 6 (Polyposis locus protein 1-like 1) - Homo sapiens (Human)	20733.3	8.74
Q96I24	Far upstream element-binding protein 3 (FUSE-binding protein 3) - Homo sapiens (Human)	61640.7	8.6
Q96IU4	Abhydrolase domain-containing protein 14B (CCG1-interacting factor B)	22345.8	5.94
Q96JY6	PDZ and LIM domain protein 2 (PDZ-LIM protein mystique) (PDZ-LIM protein) - Homo sapiens (Human)	37459.1	9
Q96KB5	T-lymphokine-activated killer cell-originated protein kinase (EC 2,7,1,37) (T-LAK cell-originated protein kinase) (PDZ-binding kinase) (Spermatogenesis-related protein kinase) (SPK) (MAPKK-like protein kinase) (Nori-3)	36085.3	4.99
Q96RP9	Elongation factor G 1, mitochondrial precursor (mEF-G 1) (Elongation factor G1)	83506.1	6.58
Q96S44	TP53-regulating kinase (EC 2,7,11,1) (p53-related protein kinase) (Nori-2) - Homo sapiens (Human)	28160.6	9.56
Q99417	C-Myc-binding protein (Associate of Myc 1) (AMY-1)	11835.5	5.72
Q99426	Tubulin-specific chaperone B (Tubulin folding cofactor B) (Cytoskeleton-associated protein 1) (Cytoskeleton-associated protein CKAPI)	27325.7	5.05
Q99436	Proteasome subunit beta type 7 precursor (EC 3,4,25,1) (Proteasome subunit Z) (Macropain chain Z) (Multicatalytic endopeptidase complex chain Z)	29965.6	7.58
Q99439	Calponin-2 (Calponin H2, smooth muscle) (Neutral calponin)	33566.1	6.92
Q99471	Prefoldin subunit 5 (C-myc-binding protein Mm-1) (Myc modulator 1) - Homo sapiens (Human)	17328.3	5.94
Q99497	Protein DJ-1 (Oncogene DJ1)	19891.2	6.33
Q99523	Sortilin precursor (Neurotensin receptor 3) (NTR3) (NT3) (Glycoprotein 95) (Gp95) (100 kDa NT receptor) - Homo sapiens (Human)	92068.2	5.46
Q99536	Synaptic vesicle membrane protein VAT-1 homolog (EC 1,-,-,-)	41920.5	5.88
Q99543	Zuotin-related factor 1 (M-phase phosphoprotein 11) - Homo sapiens (Human)	65913.8	9.12
Q99584	S100 calcium-binding protein A13	11471.2	5.9
Q99595	Mitochondrial import inner membrane translocase subunit Tim17-A (Inner membrane preprotein translocase Tim17a)	18023.7	7.72
Q99598	Translin-associated protein X (Translin-associated factor X)	33112.7	6.1
Q99614	Tetratricopeptide repeat protein 1 (TPR repeat protein 1) - Homo sapiens (Human)	33526.3	4.78
Q99622	Putative C10 protein - Homo sapiens (Human)	13178.2	5.04
Q99623	Prohibitin-2 (B-cell receptor-associated protein BAP37) (Repressor of estrogen receptor activity) (D-prohibitin)	33296.5	9.83
Q99627	COP9 signalosome complex subunit 8 (Signalosome subunit 8) (SGN8) (JAB1-containing signalosome subunit 8) (COP9 homolog) (hCOP9)	23225.8	5.25
Q99661	Kinesin-like protein KIF2C (Mitotic centromere-associated kinesin) (MCAK) (Kinesin-like protein 6) - Homo sapiens (Human)	81313.4	8.03
Q99714	3-hydroxyacyl-CoA dehydrogenase type II (EC 1,1,1,35) (Type II HADH) (3-hydroxy-2-methylbutyryl-CoA dehydrogenase) (EC 1,1,1,178) (Endoplasmic reticulum-associated amyloid beta-peptide-binding protein) (Short-chain type dehydrogenase/	26792	7.87
Q99729	Heterogeneous nuclear ribonucleoprotein A/B (hnRNP A/B) (APOBEC-1-binding protein 1) (ABBP-1)	36612.7	9.04
Q99733	Nucleosome assembly protein 1-like 4 (Nucleosome assembly protein 2) (NAP2) - Homo sapiens (Human)	42823.6	4.6
Q99747	Gamma-soluble NSF attachment protein (SNAP-gamma) (N-ethylmaleimide-sensitive factor attachment protein, gamma)	34746.5	5.3
Q99832	T-complex protein 1 subunit eta (TCP-1-eta) (CCT-eta) (HIV-1 Nef-interacting protein)	59367	7.55
Q99873	Protein arginine N-methyltransferase 1 (EC 2,1,1,-) (Interferon receptor 1-bound protein 4) - Homo sapiens (Human)	41485.8	5.31
Q9BPZ3	Polyadenylate-binding protein-interacting protein 2 (Poly(A)-binding protein-interacting protein 2) (PABP-interacting protein 2) (PAIP-2) - Homo sapiens (Human)	14984.4	4.03
Q9BQ52	Zinc phosphodiesterase ELAC protein 2 (EC 3,1,26,11) (Ribonuclease Z 2) (RNase Z 2) (tRNase Z 2) (tRNA 3 endonuclease 2) (ElaC homolog protein 2) (Heredity prostate cancer protein 2) - Homo sapiens (Human)	92219.6	8.13
Q9BQE3	Tubulin alpha-6 chain (Alpha-tubulin 6)	49895.6	4.96
Q9BQE4	Selenoprotein S (VCP-interacting membrane protein) - Homo sapiens (Human)	21116.2	9.65
Q9BRA2	Thioredoxin-like protein 5 (14 kDa thioredoxin-related protein) (TRP14) (Protein 42-9-9) - Homo sapiens (Human)	13940.9	5.4
Q9BRJ2	39S ribosomal protein L45, mitochondrial precursor (L45mt) (MRP-L45) - Homo sapiens (Human)	35351.1	9.14
Q9BSH4	Coiled-coil domain-containing protein 44 - Homo sapiens (Human)	32477.3	8.37
Q9BT78	COP9 signalosome complex subunit 4 (Signalosome subunit 4) (SGN4) (JAB1-containing signalosome subunit 4)	46269.1	5.57
Q9BTE7	DCN1-like protein 5 (Defective in cullin neddylation protein 1-like protein 5) (DCUN1 domain-containing protein 5) - Homo sapiens (Human)	27508.6	5.44
Q9BTT0	Acidic leucine-rich nuclear phosphoprotein 32 family member E (LANP-like protein) (LANP-L)	30692.6	3.77
Q9BUF5	Tubulin beta-6 chain - Homo sapiens (Human)	49857.4	4.77
Q9BUJ2	Heterogeneous nuclear ribonucleoprotein U-like protein 1 (Adenovirus early region 1B-associated protein 5) (E1B-55 kDa-associated protein 5) (E1B-AP5) - Homo sapiens (Human)	95739	6.49
Q9BUP0	EF-hand domain-containing protein 1 (Swiprosin-2)	26927.8	5.34
Q9BUR5	Protein FAM121B precursor - Homo sapiens (Human)	22284.8	9.18
Q9BV40	Vesicle-associated membrane protein 8 (VAMP-8) (Endobrevin) (EDB)	11438.3	6.73
Q9BV57	1,2-dihydroxy-3-keto-5-methylthiopentene dioxygenase (EC 1,13,-,-) (Aci-reductone dioxygenase) (ARD) (Membrane-type 1 matrix metalloproteinase cytoplasmic tail-binding protein 1) (MTCBP-1) (Submergence-induced protein 2 homolog) (SIPL	21498.5	5.43
Q9BV86	UPF0351 protein C9orf32 - Homo sapiens (Human)	25256	5.32
Q9BVG4	UPF0368 protein Cxorf26 - Homo sapiens (Human)	26056.9	4.72
Q9BVK6	Transmembrane emp24 domain-containing protein 9 precursor (Glycoprotein 25L2)	25104.9	6.67
Q9BWD1	Acetyl-CoA acetyltransferase, cytosolic (EC 2,3,1,9) (Cytosolic acetoacetyl-CoA thiolase) (Acetyl CoA transferase-like protein)	41351.1	6.47
Q9BWJ5	Splicing factor 3B subunit 5 (SF3b5) (Pre-mRNA-splicing factor SF3b 10 kDa subunit) - Homo sapiens (Human)	10135.4	5.89
Q9BX68	Histidine triad nucleotide-binding protein 2 (EC 3,-,-,-) (HINT-2) (HINT-3) (HIT-17kDa) (PKCI-1-related HIT protein)	17161.8	9.2
Q9BY32	Inosine triphosphate pyrophosphatase (EC 3,6,1,19) (ITPase) (Inosine triphosphatase) (Putative oncogene protein hlc14-06-p)	21445.8	5.5
Q9BYD6	39S ribosomal protein L1, mitochondrial precursor (L1mt) (MRP-L1) - Homo sapiens (Human)	34452.9	8.19
Q9BYN0	Sulfiredoxin-1 (EC 1,8,98,2) - Homo sapiens (Human)	14259.2	7.92
Q9BYN8	28S ribosomal protein S26, mitochondrial precursor (MRP-S26) (MRP-S13) - Homo sapiens (Human)	24211.8	9.99
Q9BYZ2	L-lactate dehydrogenase A-like 6B (EC 1,1,1,27) - Homo sapiens (Human)	41943.2	8.88
Q9BZE9	Tether containing UBX domain for GLUT4 (Alveolar soft part sarcoma chromosome region candidate 1) (Alveolar soft part sarcoma locus) (Renal papillary cell carcinoma protein 17) - Homo sapiens (Human)	60183.4	6.23
Q9C005	Dpy-30-like protein - Homo sapiens (Human)	11249.8	4.84
Q9GZQ8	Microtubule-associated proteins 1A/1B light chain 3B precursor (Microtubule-associated protein 1 light chain 3 beta) (MAP1A/MAP1B LC3 B) (MAP1A/1B light chain 3 B) (MAP1 light chain 3-like protein 2) (Autophagy-related protein LC3 B) (Autophagy-related ubiquitin-like modifier LC3 B) - Homo sapiens (Human)	14556.9	8.97
Q9GZT3	SRA stem-loop-interacting RNA-binding protein, mitochondrial precursor - Homo sapiens (Human)	12349.1	9.99
Q9H082	Ras-related protein Rab-33B	25717.7	6.71
Q9H0U4	Ras-related protein Rab-1B	22171.3	5.55
Q9H0U6	39S ribosomal protein L18, mitochondrial precursor (L18mt) (MRP-L18) - Homo sapiens (Human)	20576.7	9.63
Q9H223	EH-domain-containing protein 4 (Hepatocellular carcinoma-associated protein 10/11)	61175.5	6.33
Q9H254	Spectrin beta chain, brain 3 (Spectrin, non-erythroid beta chain 3) (Beta-IV spectrin) - Homo sapiens (Human)	288987	5.72
Q9H299	SH3 domain-binding glutamic acid-rich-like protein 3 (SH3 domain-binding protein 1) (SH3BP-1)	10437.8	4.82
Q9H2J4	Phosducin-like protein 3 (Viral IAP-associated factor 1) (VIAF-1) (HTPHLP) - Homo sapiens (Human)	27614.5	4.78
Q9H2U2	Inorganic pyrophosphatase 2, mitochondrial precursor (EC 3,6,1,1) (PPase 2) (Pyrophosphatase SID6-306)	37962.5	7.06
Q9H3G5	Probable serine carboxypeptidase CPVL precursor (EC 3,4,16,-) (Carboxypeptidase, vitellogenic-like) (Vitellogenic carboxypeptidase-like protein) (VCP-like protein) (HVLP) - Homo sapiens (Human)	54164.1	5.39
Q9H3K6	BolA-like protein 2	10116.6	6.07
Q9H3P7	Golgi resident protein GCP60 (Acyl-CoA-binding domain-containing protein 3) (Golgi phosphoprotein 1) (GOLPH1) (Golgi complex-associated protein 1) (GOCAP1) (PBR- and PKA-associated protein 7) (Peripheral benzodiazepine receptor-associated protein PAP7) - Homo sapiens (Human)	60462.5	5.02
Q9H488	GDP-fucose protein O-fucosyltransferase 1 precursor (EC 2,4,1,221) (Peptide-O-fucosyltransferase 1) (O-FucT-1) - Homo sapiens (Human)	43956	8.77
Q9H4A6	Golgi phosphoprotein 3 (Coat-protein GPP34)	33810.7	6.05
Q9H814	RNA U small nuclear RNA export adapter protein (Phosphorylated adapter RNA export protein) - Homo sapiens (Human)	44402.8	5.27
Q9H8Y8	Golgi reassembly-stacking protein 2 (GRS2) (Golgi reassembly-stacking protein of 55 kDa) (GRASP55) (p59) (Golgi phosphoprotein 6) (GOLPH6) - Homo sapiens (Human)	47014.4	4.73
Q9H9B4	Sideroflexin-1 (Tricarboxylate carrier protein) (TCC)	35488.4	9.22
Q9H9J2	39S ribosomal protein L44, mitochondrial precursor (EC 3,1,26,-) (L44mt) (MRP-L44) - Homo sapiens (Human)	37535.6	8.65
Q9H9Z2	Lin-28 homolog A (Zinc finger CCHC domain-containing protein 1) - Homo sapiens (Human)	22743	8.35
Q9HAV7	GrpE protein homolog 1, mitochondrial precursor (Mt-GrpE#1) (HMGE)	24279.2	8.24
Q9HB07	MYG1 protein	42445.6	6.25
Q9HB71	Calcyclin-binding protein (CacyBP) (hCacyBP) (Siah-interacting protein) (S100A6-binding protein)	26210.1	8.28
Q9HBM1	Kinetochore protein Spc25 (hSpc25) - Homo sapiens (Human)	26152.9	7.7
Q9HCC0	Methylcrotonoyl-CoA carboxylase beta chain, mitochondrial precursor (EC 6,4,1,4) (3-Methylcrotonyl-CoA carboxylase 2) (MCCase beta subunit) (3-methylcrotonyl-CoA:carbon dioxide ligase beta subunit) (3-Methylcrotonyl-CoA carboxylase n	61333.5	7.58
Q9NP81	Seryl-tRNA synthetase, mitochondrial precursor (EC 6,1,1,11) (Serine--tRNA ligase) (SerRSmt) - Homo sapiens (Human)	58282.9	8.35
Q9NP97	Dynein light chain 2A, cytoplasmic (Dynein-associated protein Km23) (Bithoraxoid-like protein) (BLP) - Homo sapiens (Human)	10790.5	6.85
Q9NQ88	Protein C12orf5	30062.7	7.6
Q9NQG5	Protein C20orf77	36899.9	5.73
Q9NQP4	Prefoldin subunit 4 (Protein C-1) - Homo sapiens (Human)	15314.3	4.42
Q9NQT4	Exosome complex exonuclease RRP46 (EC 3,1,13,-) (Ribosomal RNA-processing protein 46) (Exosome component 5) (p12B) (Chronic myelogenous leukemia tumor antigen 28) - Homo sapiens (Human)	25249.1	7.54
Q9NR28	Diablo homolog, mitochondrial precursor (Second mitochondria-derived activator of caspase) (Smac protein) (Direct IAP-binding protein with low pI) - Homo sapiens (Human)	27131	5.68
Q9NR31	GTP-binding protein SAR1a (COPII-associated small GTPase)	22366.9	6.22
Q9NR45	Sialic acid synthase (N-acetylneuraminate synthase) (EC 2,5,1,56) (N-acetylneuraminic acid synthase) (N-acetylneuraminate-9-phosphate synthase) (EC 2,5,1,57) (N-acetylneuraminic acid phosphate synthase)	40307.8	6.29
Q9NRN7	L-aminoadipate-semialdehyde dehydrogenase-phosphopantetheinyl transferase (EC 2,7,8,-) (4*-phosphopantetheinyl transferase) (Alpha-aminoadipic semialdehyde dehydrogenase-phosphopantetheinyl transferase) (AASD-PPT) (LYS5 ortholog)	35776.2	6.35
Q9NRV9	Heme-binding protein 1 (p22HBP)	21097.2	5.71
Q9NRW1	Ras-related protein Rab-6B	23461.8	5.41
Q9NRX2	39S ribosomal protein L17, mitochondrial precursor (L17mt) (MRP-L17) (LYST-interacting protein 2) - Homo sapiens (Human)	20050.3	9.99
Q9NRX4	14 kDa phosphohistidine phosphatase (EC 3,1,3,-) (Phosphohistidine phosphatase 1) (Protein janus-A homolog) - Homo sapiens (Human)	13832.6	5.65
Q9NS69	Mitochondrial import receptor subunit TOM22 homolog (Translocase of outer membrane 22 kDa subunit homolog) (hTom22) (1C9-2)	15390.5	4.27
Q9NTK5	Putative GTP-binding protein PTD004	44743.8	7.64
Q9NTM9	Copper homeostasis protein cutC homolog - Homo sapiens (Human)	29341.2	8.47
Q9NUG6	p53 and DNA damage-regulated protein 1 - Homo sapiens (Human)	15511.1	5.81
Q9NUP9	Lin-7 homolog C (Lin-7C) (Mammalian lin-seven protein 3) (MALS-3) (Vertebrate lin-7 homolog 3) (Veli-3 protein) - Homo sapiens (Human)	21834.1	8.52
Q9NVJ2	ADP-ribosylation factor-like protein 8B (ADP-ribosylation factor-like protein 10C) (Novel small G protein indispensable for equal chromosome segregation 1) - Homo sapiens (Human)	21539.2	8.67
Q9NVS2	28S ribosomal protein S18a, mitochondrial precursor (MRP-S18-a) (Mrps18a) (MRP-S18-3) - Homo sapiens (Human)	22184.1	9.99
Q9NWU2	Protein C20orf11 (Two-hybrid associated protein 1 with RanBPM) (Twa1) - Homo sapiens (Human)	26748.7	4.92
Q9NWV4	Uncharacterized protein C1orf123 - Homo sapiens (Human)	18048.6	4.93
Q9NX63	Coiled-coil-helix-coiled-coil-helix domain-containing protein 3 - Homo sapiens (Human)	26152.5	8.48
Q9NYD6	Homeobox protein Hox-C10 - Homo sapiens (Human)	38072.7	8.45
Q9NYL4	FK506-binding protein 11 precursor (EC 5,2,1,8) (Peptidyl-prolyl cis-trans isomerase) (PPIase) (Rotamase) (19 kDa FK506-binding protein) (FKBP-19) - Homo sapiens (Human)	22180.5	9.44
Q9NYM9	BET1-like protein (Vesicle transport protein GOS15) (Golgi SNARE with a size of 15 kDa) (GS15) (GOS-15) - Homo sapiens (Human)	12388.2	7.87
Q9NYR9	NF-kappa-B inhibitor-interacting Ras-like protein 2 (I-kappa-B-interacting Ras-like protein 2) (Kappa B-Ras protein 2) (KappaB-Ras2) - Homo sapiens (Human)	21508.6	8.22
Q9P000	COMM domain-containing protein 9	21918.4	5.83
Q9P0U1	Probable mitochondrial import receptor subunit TOM7 homolog (Translocase of outer membrane 7 kDa subunit homolog) - Homo sapiens (Human)	6248.5	9.99
Q9P1F3	Protein C6orf115	9056.5	5.86
Q9P2X0	Dolichol-phosphate mannosyltransferase subunit 3 (Dolichol-phosphate mannose synthase subunit 3) (Dolichyl-phosphate beta-D-mannosyltransferase subunit 3) (Mannose-P-dolichol synthase subunit 3) (MPD synthase subunit 3) (DPM synthase complex subunit 3) (Prostin-1) - Homo sapiens (Human)	10079.8	5.66
Q9UBE0	Ubiquitin-like 1-activating enzyme E1A (SUMO-activating enzyme subunit 1) - Homo sapiens (Human)	38450.1	5.17
Q9UBI6	Guanine nucleotide-binding protein G(I)/G(S)/G(O) gamma-12 subunit precursor - Homo sapiens (Human)	7875.1	9.14
Q9UBQ0	Vacuolar protein sorting 29 (Vesicle protein sorting 29) (hVPS29) (PEP11)	20505.8	6.28
Q9UBQ5	Eukaryotic translation initiation factor 3 subunit 12 (eIF-3 p25) (eIF3k) (Muscle-specific gene M9 protein) (ARG134)	25059.8	4.81
Q9UBR2	Cathepsin Z precursor (EC 3,4,22,-) (Cathepsin X) (Cathepsin P)	33868.1	6.7
Q9UBS4	DnaJ homolog subfamily B member 11 precursor (ER-associated dnaJ protein 3) (ErJ3) (ER-associated Hsp40 co-chaperone) (hDj9) (PWP1-interacting protein 4)	40514.2	5.81
Q9UBT2	Ubiquitin-like 1-activating enzyme E1B (SUMO-1-activating enzyme subunit 2) (Anthracycline-associated resistance ARX)	71224	5.15
Q9UBV8	Peflin (PEF protein with a long N-terminal hydrophobic domain) (Penta-EF hand domain-containing protein 1) - Homo sapiens (Human)	30381.1	6.1
Q9UDR5	Alpha-aminoadipic semialdehyde synthase, mitochondrial precursor (LKR/SDH) [Includes: Lysine ketoglutarate reductase (EC 1,5,1,8) (LOR) (LKR); Saccharopine dehydrogenase (EC 1,5,1,9) (SDH)] - Homo sapiens (Human)	102132	6.18
Q9UH65	Switch-associated protein 70 (SWAP-70) - Homo sapiens (Human)	68998	5.67
Q9UHA4	Mitogen-activated protein kinase kinase 1-interacting protein 1 (MEK-binding partner 1) (Mp1)	13622.8	6.72
Q9UHD8	Septin-9 (MLL septin-like fusion protein) (MLL septin-like fusion protein MSF-A) (Ovarian/Breast septin) (Ov/Br septin) (Septin D1)	65369.7	9.05
Q9UHV9	Prefoldin subunit 2	16647.9	6.2
Q9UHY7	Enolase-phosphatase E1 (EC 3,1,3,77) (2,3-diketo-5-methylthio-1-phosphopentane phosphatase) (MASA homolog) - Homo sapiens (Human)	28932.8	4.66
Q9UI30	TRM112-like protein - Homo sapiens (Human)	14199.5	5.21
Q9UIJ7	GTP:AMP phosphotransferase mitochondrial (EC 2,7,4,10) (Adenylate kinase 3) (AK3) (Adenylate kinase 3 alpha-like 1)	25434.3	9.15
Q9UIQ6	Leucyl-cystinyl aminopeptidase (EC 3,4,11,3) (Cystinyl aminopeptidase) (Oxytocinase) (OTase) (Insulin-regulated membrane aminopeptidase) (Insulin-responsive aminopeptidase) (IRAP) (Placental leucine aminopeptidase) (P-LAP) - Homo sapiens (Human)	117320	5.5
Q9UJ70	N-acetylglucosamine kinase (EC 2,7,1,59) (GlcNAc kinase)	37244.7	5.82
Q9UJC5	SH3 domain-binding glutamic acid-rich-like protein 2 (Fovea-associated SH3 domain-binding protein) - Homo sapiens (Human)	12326.1	6.3
Q9UJU6	Drebrin-like protein (SH3 domain-containing protein 7) (Drebrin F) (Cervical SH3P7) (HPK1-interacting protein of 55 kDa) (HIP-55) (Cervical mucin-associated protein)	48207.5	5.02
Q9UJZ1	Stomatin-like protein 2 (SLP-2) (EPB72-like 2)	38534.3	6.88
Q9UK76	Hematological and neurological expressed 1 protein (Androgen-regulated protein 2) - Homo sapiens (Human)	15883.4	5.47
Q9UKD2	mRNA turnover protein 4 homolog - Homo sapiens (Human)	27560.6	8.34
Q9UKK9	ADP-sugar pyrophosphatase (EC 3,6,1,13) (EC 3,6,1,-) (Nucleoside diphosphate-linked moiety X motif 5) (Nudix motif 5) (YSA1H)	24327.7	4.87
Q9UL25	Ras-related protein Rab-21 - Homo sapiens (Human)	24216.5	8.16
Q9UL46	Proteasome activator complex subunit 2 (Proteasome activator 28-beta subunit) (PA28beta) (PA28b) (Activator of multicatalytic protease subunit 2) (11S regulator complex beta subunit) (REG-beta)	27230.6	5.44
Q9UNM6	26S proteasome non-ATPase regulatory subunit 13 (26S proteasome regulatory subunit S11) (26S proteasome regulatory subunit p40,5)	42918.7	5.53
Q9UNZ2	NSFL1 cofactor p47 (p97 cofactor p47)	40573	4.99
Q9UQ26	Regulating synaptic membrane exocytosis protein 2 (Rab3-interacting molecule 2) (RIM 2) - Homo sapiens (Human)	160404	9.17
Q9UQ80	Proliferation-associated protein 2G4 (Cell cycle protein p38-2G4 homolog) (hG4-1)	43787.1	6.13
Q9Y224	Protein C14orf166	28068.2	6.19
Q9Y230	RuvB-like 2 (EC 3,6,1,-) (48-kDa TATA box-binding protein-interacting protein) (48-kDa TBP-interacting protein) (TIP49b) (Repressing pontin 52) (Reptin 52) (51 kDa erythrocyte cytosolic protein) (ECP-51) (TIP60-associated protein 54-	51025.6	5.49
Q9Y237	Peptidyl-prolyl cis-trans isomerase NIMA-interacting 4 (EC 5,2,1,8) (Rotamase Pin4) (PPIase Pin4) (Parvulin 14) (Par14) (Peptidyl-prolyl cis/trans isomerase EPVH) (hPar14)	13810	9.78
Q9Y244	Proteasome maturation protein (Proteassemblin) (Protein UMP1 homolog) (hUMP1) (Voltage-gated K channel beta subunit 4,1) - Homo sapiens (Human)	15789.1	5.01
Q9Y265	RuvB-like 1 (EC 3,6,1,-) (49-kDa TATA box-binding protein-interacting protein) (49 kDa TBP-interacting protein) (TIP49a) (Pontin 52) (Nuclear matrix protein 238) (NMP 238) (54 kDa erythrocyte cytosolic protein) (ECP-54) (TIP60-associ	50228.3	6.02
Q9Y266	Nuclear migration protein nudC (Nuclear distribution protein C homolog)	38243.1	5.27
Q9Y277	Voltage-dependent anion-selective channel protein 3 (VDAC-3) (hVDAC3) (Outer mitochondrial membrane protein porin 3)	30658.8	8.84
Q9Y285	Phenylalanyl-tRNA synthetase alpha chain (EC 6,1,1,20) (Phenylalanine--tRNA ligase alpha chain) (PheRS) (CML33) - Homo sapiens (Human)	57432.7	7.46
Q9Y297	F-box/WD repeat protein 1A (F-box and WD repeats protein beta-TrCP) (E3RSIkappaB) (pIkappaBalpha-E3 receptor subunit) - Homo sapiens (Human)	68867.2	8.3
Q9Y2B0	MIR-interacting saposin-like protein precursor (Transmembrane protein 4) (Putative secreted protein ZSIG9)	20652.3	4.81
Q9Y2Q3	Glutathione S-transferase kappa 1 (EC 2,5,1,18) (GST 13-13) (Glutathione S-transferase subunit 13) (GST class-kappa) (GSTK1-1) (hGSTK1)	25365.8	8.53
Q9Y2Q5	Mitogen-activated protein-binding protein-interacting protein (Late endosomal/lysosomal Mp1-interacting protein) (p14) - Homo sapiens (Human)	13507.6	5.3
Q9Y2Q9	Mitochondrial 28S ribosomal protein S28 (S28mt) (MRP-S28) (MRP-S35) - Homo sapiens (Human)	20842.9	9.22
Q9Y2T7	Y-box-binding protein 2 (Germ cell-specific Y-box-binding protein) (Contrin) (MSY2 homolog) - Homo sapiens (Human)	38518.1	9.99
Q9Y2V2	Calcium-regulated heat stable protein 1 (Calcium-regulated heat-stable protein of 24 kDa) (CRHSP-24)	15892.1	8.41
Q9Y2Z0	Suppressor of G2 allele of SKP1 homolog (Sgt1) (Putative 40-6-3 protein)	40893.1	5.07
Q9Y316	Protein memo (Mediator of ErbB2-driven cell motility) (C21orf19-like protein) (Hepatitis C virus NS5A-transactivated protein 7) (HCV NS5A-transactivated protein 7) - Homo sapiens (Human)	33733.4	6.66
Q9Y333	U6 snRNA-associated Sm-like protein LSm2 (SnRNP core Sm-like protein Sm-x5) (G7b protein) (Small nuclear ribonuclear protein D homolog)	10834.6	6.05
Q9Y3B7	39S ribosomal protein L11, mitochondrial precursor (L11mt) (MRP-L11) - Homo sapiens (Human)	20683.3	9.91
Q9Y3B8	Oligoribonuclease, mitochondrial precursor (EC 3,1,-,-) (Small fragment nuclease) (RNA exonuclease 2 homolog)	26860.9	6.4
Q9Y3D0	Protein FAM96B - Homo sapiens (Human)	17663.1	5.07
Q9Y3D3	28S ribosomal protein S16, mitochondrial precursor (S16mt) (MRP-S16) - Homo sapiens (Human)	15344.9	9.58
Q9Y3D8	Adenylate kinase isoenzyme 6 (EC 2,7,4,3) (ATP-AMP transphosphorylase 6)	20061.6	4.48
Q9Y3D9	Mitochondrial ribosomal protein S23 (S23mt) (MRP-S23) - Homo sapiens (Human)	21770.7	8.94
Q9Y3F4	Serine-threonine kinase receptor-associated protein (UNR-interacting protein) (WD-40 repeat protein PT-WD) (MAP activator with WD repeats) - Homo sapiens (Human)	38438.5	4.98
Q9Y3I0	UPF0027 protein C22orf28 - Homo sapiens (Human)	55210.6	6.77
Q9Y3S2	Zinc finger protein 330 (Nucleolar cysteine-rich protein) (Nucleolar autoantigen 36) - Homo sapiens (Human)	36201.6	5.79
Q9Y3U8	60S ribosomal protein L36 - Homo sapiens (Human)	12122.6	9.99
Q9Y490	Talin-1	269768	5.78
Q9Y4G6	Talin-2 - Homo sapiens (Human)	271556	5.42
Q9Y4L1	150 kDa oxygen-regulated protein precursor (Orp150) (Hypoxia up-regulated 1)	111336	5.16
Q9Y570	Protein phosphatase methylesterase 1 (EC 3,1,1,-) (PME-1)	42184.5	5.67
Q9Y5K5	Ubiquitin carboxyl-terminal hydrolase isozyme L5 (EC 3,4,19,12) (UCH-L5) (Ubiquitin thiolesterase L5) (Ubiquitin C-terminal hydrolase UCH37)	37641.1	5.23
Q9Y5L4	Mitochondrial import inner membrane translocase subunit Tim13	10500.1	8.42
Q9Y5S9	RNA-binding protein 8A (RNA-binding motif protein 8A) (Ribonucleoprotein RBM8A) (RNA-binding protein Y14) (Binder of OVCA1-1) (BOV-1)	19889.1	5.5
Q9Y617	Phosphoserine aminotransferase (EC 2,6,1,52) (PSAT) - Homo sapiens (Human)	40422.9	7.56
Q9Y676	28S ribosomal protein S18b, mitochondrial precursor (MRP-S18-b) (Mrps18b) (MRP-S18-2) - Homo sapiens (Human)	29395.7	9.47
Q9Y696	Chloride intracellular channel protein 4 (Intracellular chloride ion channel protein p64H1)	28641.1	5.45
Q9Y6H1	Coiled-coil-helix-coiled-coil-helix domain-containing protein 2 (HCV NS2 trans-regulated protein) (NS2TP) - Homo sapiens (Human)	15512.7	9.43
Q9Y6M1	Insulin-like growth factor 2 mRNA-binding protein 2 (IGF-II mRNA-binding protein 2) (IMP-2) (Hepatocellular carcinoma autoantigen p62) - Homo sapiens (Human)	61842.8	8.22
